# Supplementary material for: Analysis of somatic mutations in whole blood from 200,618 individuals identifies pervasive positive selection and novel drivers of clonal hematopoiesis
Source: Nat Genet. 2024 May 14;56(6):1147–55. doi: 10.1038/s41588-024-01755-1 (PMC11176083; doi:10.1038/s41588-024-01755-1)
Supplement: Supplementary file 4 — Supplementary Tables 1–13, together with README at start. [file 41588_2024_1755_MOESM4_ESM.xlsx]

## Sheet: Readme
Table S1	Mutect variants post filtering and quality control
Table S2	Post filtering Mutect variant input for dN/dS analysis (dndscv)
Table S3	Genes previously defined as classical clonal haematopoiesis (CH)
Table S4	Shearwater+Mutect variant list in CH genes (VAF>0)
Table S5	Shearwater+Mutect variant list in CH genes (VAF>0.1)
Table S6	New genes of clonal haematopoiesis including somatic variant types and potential link to CH and malignancy
Table S7	New CH gene mutations identified in single cell derived HSC/myeloid colonies
Table S8	dN/dS results (dndscv) for single cell derived HSC/myeloid colonies
Table S9	New CH gene mutations in single cell derived lymphoid colonies
Table S10	New CH gene mutations in single cell derived colonies by clinical context
Table S11	UKBB fields used to identify different diseases and covariates
Table S12	Cox proportional hazard regression results for clonal haematopoiesis and clinical outcomes. These are two sided tests. The false discovery rate for the multiple hypotheses test was controlled using the Benjamini and Hochberg method.
Table S13	Logistic regression results on a per gene basis for clinical outcomes. These are two sided tests. The false discovery rate for the multiple hypotheses test was controlled using the Benjamini and Hochberg method.

## Sheet: Table S1
gene	Chromosome(Chr)	Position	Reference	Mutation	AA change	impact
A2ML1	chr12	8858107	G	A	.	Essential_Splice
AAMP	chr2	218264610	T	G	.	Essential_Splice
ABCA2	chr9	137011839	C	T	.	Essential_Splice
ABCA2	chr9	137010971	A	C	.	Essential_Splice
ABCC12	chr16	48108439	C	T	.	Essential_Splice
ABCC9	chr12	21828953	C	T	.	Essential_Splice
ABCF1	chr6	30577816	A	T	.	Essential_Splice
ABCF3	chr3	184186876	G	A	.	Essential_Splice
ABCG1	chr21	42291091	G	T	.	Essential_Splice
ADAMTS10	chr19	8591865	T	G	.	Essential_Splice
ADARB2	chr10	1270950	G	T	.	Essential_Splice
ADCY9	chr16	3966968	T	A	.	Essential_Splice
ADGRB2	chr1	31744358	C	T	.	Essential_Splice
ADGRE5	chr19	14401765	C	A	.	Essential_Splice
ADGRG1	chr16	57655397	A	G	.	Essential_Splice
ADH1C	chr4	99340573	A	T	.	Essential_Splice
AFM	chr4	73500228	G	A	.	Essential_Splice
AFP	chr4	73437159	G	T	.	Essential_Splice
AGBL1	chr15	86247881	C	A	.	Essential_Splice
AGBL4	chr1	48634492	C	A	.	Essential_Splice
AGBL4	chr1	49851520	T	C	.	Essential_Splice
AKAP8L	chr19	15400293	A	T	.	Essential_Splice
AKT1	chr14	104770743	A	T	.	Essential_Splice
AKT1	chr14	104776654	C	T	.	Essential_Splice
AL121900.1	chr20	18628235	T	A	.	Essential_Splice
AL603764.2	chr10	122675671	G	A	.	Essential_Splice
ANK2	chr4	113274654	G	A	.	Essential_Splice
ANK2	chr4	113348309	G	A	.	Essential_Splice
ANKDD1A	chr15	64943483	G	A	.	Essential_Splice
ANKLE2	chr12	132735401	A	T	.	Essential_Splice
ANKS1A	chr6	34994427	G	A	.	Essential_Splice
ANKS3	chr16	4699047	C	T	.	Essential_Splice
ANLN	chr7	36424684	A	T	.	Essential_Splice
ANO5	chr11	22274749	T	A	.	Essential_Splice
AP1M1	chr19	16203457	A	G	.	Essential_Splice
APC	chr5	112827107	G	T	.	Essential_Splice
AQP11	chr11	77603674	T	C	.	Essential_Splice
ARCN1	chr11	118593588	A	T	.	Essential_Splice
ARHGAP18	chr6	129638392	A	T	.	Essential_Splice
ARHGAP32	chr11	129124896	T	C	.	Essential_Splice
ARHGEF18	chr19	7376762	C	A	.	Essential_Splice
ARHGEF18	chr19	7441652	G	T	.	Essential_Splice
ARHGEF4	chr2	131044547	G	C	.	Essential_Splice
ARHGEF6	chrX	136690605	C	G	.	Essential_Splice
ARMS2	chr10	122456906	G	A	.	Essential_Splice
ARPP21	chr3	35691006	G	A	.	Essential_Splice
ASAH2	chr10	50245220	G	T	.	Essential_Splice
ASAP2	chr2	9334736	A	T	.	Essential_Splice
ASH1L	chr1	155370772	C	T	.	Essential_Splice
ASL	chr7	66088806	G	T	.	Essential_Splice
ASPSCR1	chr17	82009572	G	A	.	Essential_Splice
ASRGL1	chr11	62356986	G	T	.	Essential_Splice
ASTN2	chr9	116733397	A	G	.	Essential_Splice
ASXL1	chr20	32434430	A	G	.	Essential_Splice
ATG2B	chr14	96334502	C	A	.	Essential_Splice
ATM	chr11	108271147	G	A	.	Essential_Splice
ATP11C	chrX	139826703	C	A	.	Essential_Splice
ATP12A	chr13	24688317	A	G	.	Essential_Splice
ATP2C1	chr3	130993930	A	T	.	Essential_Splice
ATP2C2	chr16	84405245	G	C	.	Essential_Splice
ATP6V0A4	chr7	138762335	C	T	.	Essential_Splice
ATP6V1G1	chr9	114592653	G	A	.	Essential_Splice
ATP8A1	chr4	42552611	C	T	.	Essential_Splice
ATP8B1	chr18	57694672	T	A	.	Essential_Splice
ATP8B2	chr1	154331679	G	A	.	Essential_Splice
ATXN7L1	chr7	105788603	C	T	.	Essential_Splice
ATXN7L3	chr17	44194675	C	A	.	Essential_Splice
AUTS2	chr7	70777102	G	A	.	Essential_Splice
B3GNT7	chr2	231397730	G	A	.	Essential_Splice
BAD	chr11	64271805	T	A	.	Essential_Splice
BBS2	chr16	56496965	A	T	.	Essential_Splice
BCAR3	chr1	93567735	C	T	.	Essential_Splice
BCKDHA	chr19	41422921	A	T	.	Essential_Splice
BCL6	chr3	187731704	C	A	.	Essential_Splice
BCLAF1	chr6	136275842	C	A	.	Essential_Splice
BCLAF3	chrX	19950869	C	T	.	Essential_Splice
BET1L	chr11	205951	C	A	.	Essential_Splice
BRME1	chr19	13895371	C	T	.	Essential_Splice
BTAF1	chr10	92013809	G	T	.	Essential_Splice
BTBD7	chr14	93294939	T	A	.	Essential_Splice
BTRC	chr10	101531338	G	T	.	Essential_Splice
C12orf42	chr12	103401606	C	A	.	Essential_Splice
C1S	chr12	7064266	G	T	.	Essential_Splice
C2CD6	chr2	201572022	T	A	.	Essential_Splice
C4orf17	chr4	99529960	T	A	.	Essential_Splice
C6	chr5	41199914	T	C	.	Essential_Splice
CA4	chr17	60158448	T	A	.	Essential_Splice
CABIN1	chr22	24084578	G	A	.	Essential_Splice
CACNA1D	chr3	53724001	T	A	.	Essential_Splice
CACNA1E	chr1	181736274	G	A	.	Essential_Splice
CACNA1E	chr1	181580781	G	A	.	Essential_Splice
CACNA1H	chr16	1198614	G	A	.	Essential_Splice
CALN1	chr7	72403250	C	T	.	Essential_Splice
CAMSAP2	chr1	200856008	A	T	.	Essential_Splice
CAMSAP2	chr1	200842092	T	A	.	Essential_Splice
CAMTA1	chr1	7732446	A	T	.	Essential_Splice
CAPN2	chr1	223769911	T	A	.	Essential_Splice
CARMIL2	chr16	67653256	T	A	.	Essential_Splice
CASKIN1	chr16	2184869	C	T	.	Essential_Splice
CATSPERG	chr19	38362209	G	A	.	Essential_Splice
CBFA2T3	chr16	88892486	C	T	.	Essential_Splice
CC2D1A	chr19	13929662	T	G	.	Essential_Splice
CC2D1A	chr19	13929662	T	G	.	Essential_Splice
CCDC170	chr6	151586091	T	A	.	Essential_Splice
CCDC18	chr1	93193746	T	A	.	Essential_Splice
CCDC30	chr1	42646319	T	C	.	Essential_Splice
CCDC78	chr16	724101	C	T	.	Essential_Splice
CCDC81	chr11	86400802	G	A	.	Essential_Splice
CCNA1	chr13	36440185	T	G	.	Essential_Splice
CD1D	chr1	158183934	A	T	.	Essential_Splice
CD300A	chr17	74474687	T	C	.	Essential_Splice
CDC25A	chr3	48164302	C	T	.	Essential_Splice
CDH10	chr5	24535824	T	A	.	Essential_Splice
CDH18	chr5	19571574	C	T	.	Essential_Splice
CDH2	chr18	28013682	C	T	.	Essential_Splice
CDHR2	chr5	176568959	G	C	.	Essential_Splice
CEACAM16	chr19	44703695	T	A	.	Essential_Splice
CEACAM20	chr19	44520472	A	C	.	Essential_Splice
CELSR1	chr22	46365690	C	A	.	Essential_Splice
CELSR2	chr1	109270926	G	A	.	Essential_Splice
CEMIP	chr15	80920300	G	T	.	Essential_Splice
CENPI	chrX	101148163	T	A	.	Essential_Splice
CENPM	chr22	41945911	A	T	.	Essential_Splice
CENPT	chr16	67832110	T	A	.	Essential_Splice
CEP152	chr15	48797731	C	A	.	Essential_Splice
CEP192	chr18	13068992	G	A	.	Essential_Splice
CEP290	chr12	88080396	C	A	.	Essential_Splice
CEP295	chr11	93729868	A	T	.	Essential_Splice
CEP43	chr6	167024781	G	A	.	Essential_Splice
CEP55	chr10	93519812	G	A	.	Essential_Splice
CES3	chr16	66969764	G	A	.	Essential_Splice
CETP	chr16	56981682	T	A	.	Essential_Splice
CFAP100	chr3	126407253	G	A	.	Essential_Splice
CFAP221	chr2	119605179	A	T	.	Essential_Splice
CFAP251	chr12	121942646	G	A	.	Essential_Splice
CFAP46	chr10	132810491	T	A	.	Essential_Splice
CFAP46	chr10	132913041	C	T	.	Essential_Splice
CFAP54	chr12	96521971	G	A	.	Essential_Splice
CFAP92	chr3	128935123	A	C	.	Essential_Splice
CHAF1B	chr21	36391669	G	A	.	Essential_Splice
CHD9	chr16	53315046	T	A	.	Essential_Splice
CHEK2	chr22	28725125	C	T	.	Essential_Splice
CHEK2	chr22	28725242	C	T	.	Essential_Splice
CHODL	chr21	18265952	A	T	.	Essential_Splice
CHST10	chr2	100397903	C	T	.	Essential_Splice
CHTF18	chr16	793069	G	A	.	Essential_Splice
CIAO3	chr16	739739	C	T	.	Essential_Splice
CIDEA	chr18	12262970	G	A	.	Essential_Splice
CIT	chr12	119758702	T	A	.	Essential_Splice
CLASP2	chr3	33688275	A	T	.	Essential_Splice
CLDN16	chr3	190402335	A	T	.	Essential_Splice
CLGN	chr4	140399042	T	A	.	Essential_Splice
CLMN	chr14	95210681	G	T	.	Essential_Splice
CLPSL2	chr6	35776704	T	C	.	Essential_Splice
CLTCL1	chr22	19180239	C	T	.	Essential_Splice
CLVS1	chr8	61454253	T	G	.	Essential_Splice
CNBD2	chr20	35972627	A	T	.	Essential_Splice
CNNM2	chr10	103054468	C	A	.	Essential_Splice
CNTN3	chr3	74266651	T	A	.	Essential_Splice
COG6	chr13	39677466	A	T	.	Essential_Splice
COL11A1	chr1	102984193	T	C	.	Essential_Splice
COL12A1	chr6	75105204	A	T	.	Essential_Splice
COL19A1	chr6	69960041	G	A	.	Essential_Splice
COL19A1	chr6	70156725	T	A	.	Essential_Splice
COL20A1	chr20	63319601	T	A	.	Essential_Splice
COL20A1	chr20	63326150	G	A	.	Essential_Splice
COL20A1	chr20	63319597	G	A	.	Essential_Splice
COL22A1	chr8	138812938	C	T	.	Essential_Splice
COL22A1	chr8	138623731	C	T	.	Essential_Splice
COL3A1	chr2	188992233	G	A	.	Essential_Splice
COL4A5	chrX	108626354	T	A	.	Essential_Splice
COL4A6	chrX	108310746	A	T	.	Essential_Splice
COL5A3	chr19	9989178	C	T	.	Essential_Splice
COL7A1	chr3	48588869	C	A	.	Essential_Splice
COPS2	chr15	49133925	C	T	.	Essential_Splice
CPAMD8	chr19	16904465	C	T	.	Essential_Splice
CPB1	chr3	148834624	T	A	.	Essential_Splice
CPED1	chr7	121100095	G	A	.	Essential_Splice
CPNE2	chr16	57115474	A	T	.	Essential_Splice
CPNE4	chr3	131587482	A	T	.	Essential_Splice
CPNE4	chr3	131587483	C	T	.	Essential_Splice
CPSF1	chr8	144394881	C	T	.	Essential_Splice
CPSF3	chr2	9459529	A	T	.	Essential_Splice
CRAT	chr9	129102058	C	T	.	Essential_Splice
CRLF1	chr19	18599564	C	T	.	Essential_Splice
CRY2	chr11	45861033	G	T	.	Essential_Splice
CRYZ	chr1	74723117	C	T	.	Essential_Splice
CSRP2	chr12	76860283	C	T	.	Essential_Splice
CTBP1	chr4	1212911	A	T	.	Essential_Splice
CTC1	chr17	8234453	A	T	.	Essential_Splice
CTNNBL1	chr20	37765195	A	G	.	Essential_Splice
CTSW	chr11	65881406	G	C	.	Essential_Splice
CYP27A1	chr2	218814379	G	A	.	Essential_Splice
CYP4F3	chr19	15652567	A	T	.	Essential_Splice
CYP4V2	chr4	186196939	G	C	.	Essential_Splice
CZIB	chr1	53218412	A	G	.	Essential_Splice
DAAM1	chr14	59352634	T	A	.	Essential_Splice
DAAM1	chr14	59359506	T	A	.	Essential_Splice
DAB1	chr1	57062882	A	T	.	Essential_Splice
DAB2IP	chr9	121763650	G	A	.	Essential_Splice
DACH2	chrX	86514278	G	A	.	Essential_Splice
DCDC1	chr11	30878713	T	A	.	Essential_Splice
DCLK1	chr13	35822724	C	G	.	Essential_Splice
DCP1A	chr3	53288285	T	C	.	Essential_Splice
DCP2	chr5	113003940	A	T	.	Essential_Splice
DDX17	chr22	38501282	T	C	.	Essential_Splice
DDX19B	chr16	70324584	G	T	.	Essential_Splice
DDX3X	chrX	41344028	A	T	.	Essential_Splice
DDX41	chr5	177516117	A	C	.	Essential_Splice
DDX42	chr17	63810512	G	A	.	Essential_Splice
DDX55	chr12	123615317	G	A	.	Essential_Splice
DENND2A	chr7	140567274	C	A	.	Essential_Splice
DENND4A	chr15	65670190	T	C	.	Essential_Splice
DEPDC5	chr22	31857554	G	A	.	Essential_Splice
DERL1	chr8	123021446	C	T	.	Essential_Splice
DESI2	chr1	244705554	A	T	.	Essential_Splice
DGKK	chrX	50384719	C	T	.	Essential_Splice
DIABLO	chr12	122216871	T	A	.	Essential_Splice
DLG2	chr11	83484128	C	T	.	Essential_Splice
DLG2	chr11	83633210	C	T	.	Essential_Splice
DLG5	chr10	77794006	A	T	.	Essential_Splice
DLX3	chr17	49994669	C	G	.	Essential_Splice
DMD	chrX	31348554	A	T	.	Essential_Splice
DMP1	chr4	87659253	G	T	.	Essential_Splice
DMXL1	chr5	119193975	G	A	.	Essential_Splice
DNAAF5	chr7	785515	A	T	.	Essential_Splice
DNAH1	chr3	52332395	G	A	.	Essential_Splice
DNAH14	chr1	225381382	G	A	.	Essential_Splice
DNAH9	chr17	11644629	A	T	.	Essential_Splice
DNAH9	chr17	11747554	A	T	.	Essential_Splice
DNAH9	chr17	11680890	G	A	.	Essential_Splice
DNAJC16	chr1	15567098	G	A	.	Essential_Splice
DNER	chr2	229477255	T	C	.	Essential_Splice
DNMBP	chr10	99896266	C	T	.	Essential_Splice
DNMT3A	chr2	25246777	C	T	.	Essential_Splice
DNMT3A	chr2	25240639	C	T	.	Essential_Splice
DNMT3A	chr2	25243897	C	T	.	Essential_Splice
DNMT3A	chr2	25239128	A	T	.	Essential_Splice
DNMT3A	chr2	25246159	C	A	.	Essential_Splice
DNMT3A	chr2	25247159	C	G	.	Essential_Splice
DNMT3A	chr2	25244340	T	C	.	Essential_Splice
DNMT3A	chr2	25236935	C	T	.	Essential_Splice
DNMT3A	chr2	25239125	C	G	.	Essential_Splice
DNMT3A	chr2	25244539	C	T	.	Essential_Splice
DNMT3A	chr2	25243983	C	T	.	Essential_Splice
DNMT3A	chr2	25240301	C	T	.	Essential_Splice
DNMT3A	chr2	25247049	A	C	.	Essential_Splice
DNMT3A	chr2	25244153	A	C	.	Essential_Splice
DNMT3A	chr2	25240301	C	T	.	Essential_Splice
DNMT3A	chr2	25237006	C	T	.	Essential_Splice
DNMT3A	chr2	25246619	C	A	.	Essential_Splice
DNMT3A	chr2	25240639	C	A	.	Essential_Splice
DNMT3A	chr2	25240639	C	T	.	Essential_Splice
DNMT3A	chr2	25244539	C	T	.	Essential_Splice
DNMT3A	chr2	25240639	C	T	.	Essential_Splice
DNMT3A	chr2	25244150	C	T	.	Essential_Splice
DNMT3A	chr2	25244539	C	T	.	Essential_Splice
DNMT3A	chr2	25247750	C	T	.	Essential_Splice
DNMT3A	chr2	25244150	C	T	.	Essential_Splice
DNMT3A	chr2	25244654	T	C	.	Essential_Splice
DNMT3A	chr2	25246066	T	C	.	Essential_Splice
DNMT3A	chr2	25246019	C	G	.	Essential_Splice
DNMT3A	chr2	25248036	C	T	.	Essential_Splice
DNMT3A	chr2	25240452	T	C	.	Essential_Splice
DNMT3A	chr2	25248036	C	T	.	Essential_Splice
DNMT3A	chr2	25248036	C	A	.	Essential_Splice
DNMT3A	chr2	25241709	T	C	.	Essential_Splice
DNMT3A	chr2	25240635	C	T	.	Essential_Splice
DNMT3A	chr2	25237006	C	T	.	Essential_Splice
DNMT3A	chr2	25244654	T	G	.	Essential_Splice
DNMT3A	chr2	25244150	C	G	.	Essential_Splice
DNMT3A	chr2	25241708	C	T	.	Essential_Splice
DNMT3A	chr2	25246777	C	T	.	Essential_Splice
DNMT3A	chr2	25240639	C	T	.	Essential_Splice
DNMT3A	chr2	25246019	C	G	.	Essential_Splice
DNMT3A	chr2	25241557	C	T	.	Essential_Splice
DNMT3A	chr2	25244539	C	T	.	Essential_Splice
DNMT3A	chr2	25240639	C	T	.	Essential_Splice
DNMT3A	chr2	25244339	C	T	.	Essential_Splice
DNMT3A	chr2	25247159	C	T	.	Essential_Splice
DNMT3A	chr2	25240301	C	T	.	Essential_Splice
DNMT3A	chr2	25240301	C	T	.	Essential_Splice
DNMT3A	chr2	25282440	C	T	.	Essential_Splice
DNMT3A	chr2	25239125	C	T	.	Essential_Splice
DNMT3A	chr2	25241709	T	C	.	Essential_Splice
DNMT3A	chr2	25248036	C	A	.	Essential_Splice
DNMT3A	chr2	25244539	C	T	.	Essential_Splice
DNMT3A	chr2	25248036	C	T	.	Essential_Splice
DNMT3A	chr2	25244340	T	C	.	Essential_Splice
DNMT3A	chr2	25244154	C	T	.	Essential_Splice
DNMT3A	chr2	25241557	C	T	.	Essential_Splice
DNMT3A	chr2	25247159	C	G	.	Essential_Splice
DNMT3A	chr2	25246619	C	T	.	Essential_Splice
DNMT3A	chr2	25246159	C	T	.	Essential_Splice
DNMT3A	chr2	25246777	C	T	.	Essential_Splice
DNMT3A	chr2	25248036	C	T	.	Essential_Splice
DNMT3A	chr2	25244154	C	T	.	Essential_Splice
DNMT3A	chr2	25235705	A	C	.	Essential_Splice
DNMT3A	chr2	25247159	C	T	.	Essential_Splice
DNMT3A	chr2	25246159	C	T	.	Essential_Splice
DNMT3A	chr2	25239216	C	T	.	Essential_Splice
DNMT3A	chr2	25246159	C	T	.	Essential_Splice
DNMT3A	chr2	25244539	C	T	.	Essential_Splice
DNMT3A	chr2	25246065	C	G	.	Essential_Splice
DNMT3A	chr2	25248036	C	T	.	Essential_Splice
DNMT3A	chr2	25245252	C	T	.	Essential_Splice
DNMT3A	chr2	25237006	C	A	.	Essential_Splice
DNMT3A	chr2	25244339	C	A	.	Essential_Splice
DNMT3A	chr2	25239125	C	T	.	Essential_Splice
DNMT3A	chr2	25247160	T	C	.	Essential_Splice
DNMT3A	chr2	25246159	C	A	.	Essential_Splice
DNMT3A	chr2	25240639	C	T	.	Essential_Splice
DNMT3A	chr2	25246019	C	T	.	Essential_Splice
DNMT3A	chr2	25247159	C	T	.	Essential_Splice
DNMT3A	chr2	25247751	T	C	.	Essential_Splice
DNMT3A	chr2	25240301	C	T	.	Essential_Splice
DNMT3A	chr2	25234421	C	A	.	Essential_Splice
DNMT3A	chr2	25241709	T	C	.	Essential_Splice
DNMT3A	chr2	25246159	C	T	.	Essential_Splice
DNMT3A	chr2	25240639	C	A	.	Essential_Splice
DNMT3A	chr2	25241557	C	T	.	Essential_Splice
DNMT3A	chr2	25237006	C	T	.	Essential_Splice
DNMT3A	chr2	25244150	C	A	.	Essential_Splice
DNMT3A	chr2	25244150	C	A	.	Essential_Splice
DNMT3A	chr2	25244154	C	T	.	Essential_Splice
DNMT3A	chr2	25246159	C	T	.	Essential_Splice
DNMT3A	chr2	25246619	C	T	.	Essential_Splice
DNMT3A	chr2	25248036	C	A	.	Essential_Splice
DNMT3A	chr2	25245252	C	G	.	Essential_Splice
DNMT3A	chr2	25243983	C	T	.	Essential_Splice
DNMT3A	chr2	25237006	C	T	.	Essential_Splice
DNMT3A	chr2	25244539	C	A	.	Essential_Splice
DNMT3A	chr2	25244539	C	G	.	Essential_Splice
DNMT3A	chr2	25247160	T	A	.	Essential_Splice
DNMT3A	chr2	25240731	C	A	.	Essential_Splice
DNMT3A	chr2	25236935	C	T	.	Essential_Splice
DNMT3A	chr2	25247160	T	G	.	Essential_Splice
DNMT3A	chr2	25244150	C	T	.	Essential_Splice
DNMT3A	chr2	25236935	C	T	.	Essential_Splice
DNMT3A	chr2	25241561	C	A	.	Essential_Splice
DNMT3A	chr2	25237006	C	G	.	Essential_Splice
DNMT3A	chr2	25247160	T	A	.	Essential_Splice
DNMT3A	chr2	25245252	C	T	.	Essential_Splice
DNMT3A	chr2	25247160	T	C	.	Essential_Splice
DNMT3A	chr2	25246159	C	T	.	Essential_Splice
DNMT3A	chr2	25244654	T	C	.	Essential_Splice
DNMT3A	chr2	25246066	T	A	.	Essential_Splice
DNMT3A	chr2	25248036	C	G	.	Essential_Splice
DNMT3A	chr2	25240639	C	T	.	Essential_Splice
DNMT3A	chr2	25240451	C	A	.	Essential_Splice
DNMT3A	chr2	25234421	C	T	.	Essential_Splice
DNMT3A	chr2	25247160	T	C	.	Essential_Splice
DNMT3A	chr2	25245252	C	T	.	Essential_Splice
DNMT3A	chr2	25241709	T	A	.	Essential_Splice
DNMT3A	chr2	25241560	A	T	.	Essential_Splice
DNMT3A	chr2	25240452	T	C	.	Essential_Splice
DNMT3A	chr2	25247160	T	C	.	Essential_Splice
DNMT3A	chr2	25246159	C	T	.	Essential_Splice
DNMT3A	chr2	25246778	T	C	.	Essential_Splice
DNMT3A	chr2	25240639	C	T	.	Essential_Splice
DNMT3A	chr2	25246777	C	A	.	Essential_Splice
DNMT3A	chr2	25246159	C	T	.	Essential_Splice
DNMT3A	chr2	25241708	C	G	.	Essential_Splice
DNMT3A	chr2	25247750	C	T	.	Essential_Splice
DNMT3A	chr2	25244150	C	A	.	Essential_Splice
DNMT3A	chr2	25237007	T	C	.	Essential_Splice
DNMT3A	chr2	25243983	C	T	.	Essential_Splice
DNMT3A	chr2	25244539	C	T	.	Essential_Splice
DNMT3A	chr2	25247751	T	C	.	Essential_Splice
DNMT3A	chr2	25244339	C	A	.	Essential_Splice
DNMT3A	chr2	25235706	C	T	.	Essential_Splice
DNMT3A	chr2	25247160	T	C	.	Essential_Splice
DNMT3A	chr2	25247160	T	C	.	Essential_Splice
DNMT3A	chr2	25246159	C	T	.	Essential_Splice
DNMT3A	chr2	25244153	A	C	.	Essential_Splice
DNMT3A	chr2	25244654	T	C	.	Essential_Splice
DNMT3A	chr2	25234422	T	C	.	Essential_Splice
DNMT3A	chr2	25248036	C	T	.	Essential_Splice
DNMT3A	chr2	25247050	C	T	.	Essential_Splice
DNMT3A	chr2	25246158	A	G	.	Essential_Splice
DNMT3A	chr2	25246778	T	C	.	Essential_Splice
DNMT3A	chr2	25236935	C	A	.	Essential_Splice
DNMT3A	chr2	25244340	T	C	.	Essential_Splice
DNMT3A	chr2	25244539	C	T	.	Essential_Splice
DNMT3A	chr2	25246066	T	A	.	Essential_Splice
DNMT3A	chr2	25245252	C	T	.	Essential_Splice
DNMT3A	chr2	25243897	C	T	.	Essential_Splice
DNMT3A	chr2	25244154	C	T	.	Essential_Splice
DNMT3A	chr2	25244154	C	T	.	Essential_Splice
DNMT3A	chr2	25240301	C	A	.	Essential_Splice
DNMT3A	chr2	25247751	T	A	.	Essential_Splice
DNMT3A	chr2	25247160	T	C	.	Essential_Splice
DNMT3A	chr2	25246159	C	T	.	Essential_Splice
DNMT3A	chr2	25244539	C	G	.	Essential_Splice
DNMT3A	chr2	25246159	C	T	.	Essential_Splice
DNMT3A	chr2	25240732	T	C	.	Essential_Splice
DNMT3A	chr2	25244539	C	A	.	Essential_Splice
DNMT3A	chr2	25244154	C	T	.	Essential_Splice
DNMT3A	chr2	25236934	A	T	.	Essential_Splice
DNMT3A	chr2	25241561	C	T	.	Essential_Splice
DNMT3A	chr2	25248036	C	A	.	Essential_Splice
DNMT3A	chr2	25244539	C	T	.	Essential_Splice
DNMT3A	chr2	25244539	C	T	.	Essential_Splice
DNMT3A	chr2	25240639	C	T	.	Essential_Splice
DNMT3A	chr2	25244154	C	A	.	Essential_Splice
DOCK10	chr2	224876037	C	T	.	Essential_Splice
DOCK3	chr3	51357846	G	A	.	Essential_Splice
DOCK3	chr3	51312578	T	A	.	Essential_Splice
DOCK5	chr8	25340993	G	A	.	Essential_Splice
DOCK8	chr9	368017	G	T	.	Essential_Splice
DOK6	chr18	69841243	G	A	.	Essential_Splice
DPP4	chr2	162073397	A	T	.	Essential_Splice
DROSHA	chr5	31429474	C	A	.	Essential_Splice
DSPP	chr4	87612321	G	A	.	Essential_Splice
DST	chr6	56469959	T	A	.	Essential_Splice
DST	chr6	56560425	T	A	.	Essential_Splice
DTD1	chr20	18628235	T	A	.	Essential_Splice
DUOX1	chr15	45141290	A	T	.	Essential_Splice
DUOX2	chr15	45101204	C	T	.	Essential_Splice
DYNC2H1	chr11	103173080	A	T	.	Essential_Splice
DYNC2H1	chr11	103304594	G	A	.	Essential_Splice
DYNC2I1	chr7	158906093	T	A	.	Essential_Splice
EBPL	chr13	49663055	A	C	.	Essential_Splice
ECEL1	chr2	232482417	C	T	.	Essential_Splice
ECPAS	chr9	111376474	A	T	.	Essential_Splice
EDEM3	chr1	184708152	C	T	.	Essential_Splice
EDIL3	chr5	83963203	A	T	.	Essential_Splice
EED	chr11	86264170	A	T	.	Essential_Splice
EFCAB3	chr17	62391966	G	A	.	Essential_Splice
EFR3A	chr8	131955906	G	A	.	Essential_Splice
EGF	chr4	109974812	G	A	.	Essential_Splice
EHBP1	chr2	62826269	G	T	.	Essential_Splice
EHBP1L1	chr11	65581537	A	T	.	Essential_Splice
EHMT1	chr9	137782290	G	A	.	Essential_Splice
EIF3I	chr1	32231020	G	T	.	Essential_Splice
EIPR1	chr2	3274334	C	T	.	Essential_Splice
ELMO1	chr7	37096618	C	T	.	Essential_Splice
ELOA	chr1	23752032	T	A	.	Essential_Splice
EML3	chr11	62603943	C	A	.	Essential_Splice
EML6	chr2	54844249	G	A	.	Essential_Splice
ENDOG	chr9	128819186	G	C	.	Essential_Splice
ENO4	chr10	116879987	G	T	.	Essential_Splice
EPAS1	chr2	46360883	A	G	.	Essential_Splice
EPB41L4B	chr9	109213695	G	T	.	Essential_Splice
EPHA3	chr3	89450375	C	G	.	Essential_Splice
EPHA3	chr3	89407373	T	C	.	Essential_Splice
EPHX3	chr19	15230961	C	T	.	Essential_Splice
EPS8	chr12	15669662	G	T	.	Essential_Splice
EPS8L3	chr1	109761493	A	T	.	Essential_Splice
ERBB2	chr17	39708539	C	A	.	Essential_Splice
ERBB4	chr2	211386852	C	A	.	Essential_Splice
ERBIN	chr5	66075235	G	T	.	Essential_Splice
ERC1	chr12	1181923	A	G	.	Essential_Splice
ERCC6	chr10	49474026	C	A	.	Essential_Splice
ERG	chr21	38403711	T	A	.	Essential_Splice
ERI2	chr16	20799258	C	T	.	Essential_Splice
ERN2	chr16	23706749	C	T	.	Essential_Splice
ESR2	chr14	64249544	A	T	.	Essential_Splice
ESYT3	chr3	138474353	G	A	.	Essential_Splice
EVC	chr4	5797021	G	A	.	Essential_Splice
EXD3	chr9	137307264	C	T	.	Essential_Splice
EXOSC10	chr1	11080494	C	G	.	Essential_Splice
EXT1	chr8	117835442	A	G	.	Essential_Splice
EYS	chr6	64912483	C	T	.	Essential_Splice
F9	chrX	139537174	G	A	.	Essential_Splice
FADS1	chr11	61813242	C	T	.	Essential_Splice
FAM135B	chr8	138168050	C	A	.	Essential_Splice
FAM13C	chr10	59262433	C	T	.	Essential_Splice
FAM160B2	chr8	22102630	T	A	.	Essential_Splice
FAM193A	chr4	2696595	C	A	.	Essential_Splice
FAM227B	chr15	49541675	C	A	.	Essential_Splice
FAM98A	chr2	33595639	T	A	.	Essential_Splice
FAT3	chr11	92806520	G	T	.	Essential_Splice
FBXL18	chr7	5491229	A	T	.	Essential_Splice
FBXO7	chr22	32493283	T	A	.	Essential_Splice
FCHO1	chr19	17775515	T	A	.	Essential_Splice
FCN2	chr9	134880922	G	A	.	Essential_Splice
FER1L5	chr2	96647157	T	A	.	Essential_Splice
FGD1	chrX	54455691	C	T	.	Essential_Splice
FLCN	chr17	17219018	C	T	.	Essential_Splice
FOXJ3	chr1	42195066	T	A	.	Essential_Splice
FOXP2	chr7	114644791	T	A	.	Essential_Splice
FOXP3	chrX	49253916	C	G	.	Essential_Splice
FREM2	chr13	38851110	T	A	.	Essential_Splice
FSTL1	chr3	120415922	C	T	.	Essential_Splice
FYB2	chr1	56720057	T	A	.	Essential_Splice
GABRD	chr1	2027660	G	A	.	Essential_Splice
GALNT12	chr9	98840134	G	A	.	Essential_Splice
GALNT6	chr12	51354494	T	A	.	Essential_Splice
GALNT9	chr12	132248029	T	G	.	Essential_Splice
GAN	chr16	81365483	C	T	.	Essential_Splice
GARRE1	chr19	34339865	A	G	.	Essential_Splice
GART	chr21	33532344	C	T	.	Essential_Splice
GART	chr21	33511459	C	A	.	Essential_Splice
GCN1	chr12	120154969	C	T	.	Essential_Splice
GDI1	chrX	154442372	A	G	.	Essential_Splice
GDPD2	chrX	70429716	T	C	.	Essential_Splice
GET4	chr7	891067	G	A	.	Essential_Splice
GFRA2	chr8	21706043	T	A	.	Essential_Splice
GID8	chr20	62943697	G	A	.	Essential_Splice
GKN2	chr2	68950265	T	A	.	Essential_Splice
GLB1	chr3	33058084	C	T	.	Essential_Splice
GLB1	chr3	33018563	T	C	.	Essential_Splice
GLIS1	chr1	53524889	T	C	.	Essential_Splice
GLP2R	chr17	9842617	G	A	.	Essential_Splice
GLRB	chr4	157078147	G	A	.	Essential_Splice
GMPR2	chr14	24235825	C	A	.	Essential_Splice
GOLGA2	chr9	128261666	A	T	.	Essential_Splice
GOLGA3	chr12	132813302	C	G	.	Essential_Splice
GOT1L1	chr8	37936871	C	T	.	Essential_Splice
GPAA1	chr8	144083502	T	A	.	Essential_Splice
GPC6	chr13	94027896	T	A	.	Essential_Splice
GPR179	chr17	38339530	G	A	.	Essential_Splice
GPSM1	chr9	136336920	G	A	.	Essential_Splice
GRB10	chr7	50605289	C	T	.	Essential_Splice
GRHPR	chr9	37422835	T	A	.	Essential_Splice
GSDMC	chr8	129748742	T	A	.	Essential_Splice
GSE1	chr16	85633912	A	T	.	Essential_Splice
GSE1	chr16	85633912	A	T	.	Essential_Splice
GSR	chr8	30727525	C	T	.	Essential_Splice
GSTO1	chr10	104255276	G	A	.	Essential_Splice
GTF2H4	chr6	30911271	T	A	.	Essential_Splice
GTF3C1	chr16	27492612	A	T	.	Essential_Splice
GTPBP3	chr19	17337665	G	A	.	Essential_Splice
GTSE1	chr22	46308208	G	A	.	Essential_Splice
GXYLT1	chr12	42097908	A	T	.	Essential_Splice
GYS1	chr19	48970711	T	A	.	Essential_Splice
GYS2	chr12	21574328	T	C	.	Essential_Splice
HDAC3	chr5	141629858	A	T	.	Essential_Splice
HECTD4	chr12	112229693	G	T	.	Essential_Splice
HEPACAM	chr11	124935920	A	T	.	Essential_Splice
HERC1	chr15	63774689	C	T	.	Essential_Splice
HGFAC	chr4	3444735	T	G	.	Essential_Splice
HIF3A	chr19	46312159	A	T	.	Essential_Splice
HINFP	chr11	119133003	G	A	.	Essential_Splice
HIPK1	chr1	113941461	C	A	.	Essential_Splice
HIPK2	chr7	139777604	C	T	.	Essential_Splice
HMCN1	chr1	185997529	G	A	.	Essential_Splice
HMCN2	chr9	130372293	G	A	.	Essential_Splice
HNRNPH1	chr5	179616220	T	C	.	Essential_Splice
HNRNPL	chr19	38849699	C	T	.	Essential_Splice
HORMAD2	chr22	30122216	T	A	.	Essential_Splice
HOXD12	chr2	176100521	G	A	.	Essential_Splice
HPS1	chr10	98427214	C	T	.	Essential_Splice
HPS4	chr22	26457857	A	T	.	Essential_Splice
HTR3A	chr11	113987048	T	A	.	Essential_Splice
HTT	chr4	3148208	G	A	.	Essential_Splice
IARS1	chr9	92247552	C	A	.	Essential_Splice
IFRD1	chr7	112462184	G	A	.	Essential_Splice
IFRD1	chr7	112472352	G	A	.	Essential_Splice
IFT122	chr3	129519737	G	A	.	Essential_Splice
IGSF1	chrX	131286604	C	T	.	Essential_Splice
IGSF23	chr19	44627578	C	T	.	Essential_Splice
IGSF9B	chr11	133909279	T	A	.	Essential_Splice
IKBKE	chr1	206478941	A	T	.	Essential_Splice
IL11RA	chr9	34660502	A	T	.	Essential_Splice
IL11RA	chr9	34659905	G	C	.	Essential_Splice
IL12A	chr3	159993566	A	G	.	Essential_Splice
IL13RA1	chrX	118761290	G	A	.	Essential_Splice
IL17C	chr16	88638980	G	A	.	Essential_Splice
IL17RD	chr3	57101178	C	G	.	Essential_Splice
IL18R1	chr2	102394628	G	T	.	Essential_Splice
IL5RA	chr3	3076530	C	T	.	Essential_Splice
ILF3	chr19	10683972	T	A	.	Essential_Splice
INPP4A	chr2	98565767	G	A	.	Essential_Splice
INPP4A	chr2	98544008	G	A	.	Essential_Splice
INPPL1	chr11	72230470	T	A	.	Essential_Splice
INTS1	chr7	1486624	C	T	.	Essential_Splice
INTS3	chr1	153765064	G	A	.	Essential_Splice
INVS	chr9	100292324	A	G	.	Essential_Splice
IPO4	chr14	24187395	C	T	.	Essential_Splice
IPO7	chr11	9403373	C	A	.	Essential_Splice
IPO8	chr12	30653094	T	C	.	Essential_Splice
IPPK	chr9	92640784	T	A	.	Essential_Splice
IQCF1	chr3	51903268	A	T	.	Essential_Splice
IQCM	chr4	149553289	T	A	.	Essential_Splice
IQGAP3	chr1	156537180	C	T	.	Essential_Splice
IRAK4	chr12	43772178	A	T	.	Essential_Splice
ISG20L2	chr1	156724143	G	T	.	Essential_Splice
ISX	chr22	35084501	T	A	.	Essential_Splice
ITGA11	chr15	68311285	A	T	.	Essential_Splice
ITGA3	chr17	50078285	G	A	.	Essential_Splice
ITGAD	chr16	31418192	G	A	.	Essential_Splice
ITK	chr5	157244260	A	T	.	Essential_Splice
ITPRID2	chr2	181900906	T	A	.	Essential_Splice
ITSN1	chr21	33886286	G	C	.	Essential_Splice
ITSN2	chr2	24257886	A	T	.	Essential_Splice
JAKMIP1	chr4	6056695	A	T	.	Essential_Splice
JSRP1	chr19	2252910	A	G	.	Essential_Splice
JUP	chr17	41762978	A	T	.	Essential_Splice
KANK1	chr9	730049	A	T	.	Essential_Splice
KCNH3	chr12	49541134	T	A	.	Essential_Splice
KCNK4	chr11	64298251	T	G	.	Essential_Splice
KCNQ5	chr6	73120482	G	T	.	Essential_Splice
KCTD19	chr16	67295258	C	T	.	Essential_Splice
KDM6A	chrX	45085981	T	A	.	Essential_Splice
KHDC4	chr1	155929711	C	T	.	Essential_Splice
KIAA0513	chr16	85077637	G	A	.	Essential_Splice
KIAA1549L	chr11	33574874	G	A	.	Essential_Splice
KIF17	chr1	20704900	C	A	.	Essential_Splice
KIF18A	chr11	28021283	C	A	.	Essential_Splice
KIF18B	chr17	44935254	C	T	.	Essential_Splice
KIF1A	chr2	240742924	C	T	.	Essential_Splice
KIF26A	chr14	104173244	G	A	.	Essential_Splice
KIF3C	chr2	25954262	C	T	.	Essential_Splice
KIF4A	chrX	70406257	A	G	.	Essential_Splice
KLHDC9	chr1	161099798	T	A	.	Essential_Splice
KLHL13	chrX	117909300	C	T	.	Essential_Splice
KLK10	chr19	51015412	C	T	.	Essential_Splice
KLRG2	chr7	139480144	A	T	.	Essential_Splice
KNL1	chr15	40652106	G	A	.	Essential_Splice
KRR1	chr12	75506777	T	A	.	Essential_Splice
KRT78	chr12	52847905	A	T	.	Essential_Splice
KRT78	chr12	52846195	A	T	.	Essential_Splice
KRT80	chr12	52185374	C	T	.	Essential_Splice
KY	chr3	134619147	C	T	.	Essential_Splice
L1CAM	chrX	153865083	C	T	.	Essential_Splice
LAMA1	chr18	7032979	G	T	.	Essential_Splice
LAMA2	chr6	129288059	G	A	.	Essential_Splice
LAMA5	chr20	62323775	C	T	.	Essential_Splice
LANCL3	chrX	37659461	G	T	.	Essential_Splice
LAP3	chr4	17581816	T	A	.	Essential_Splice
LBP	chr20	38373935	A	T	.	Essential_Splice
LCP2	chr5	170275862	T	C	.	Essential_Splice
LIFR	chr5	38528724	A	T	.	Essential_Splice
LIMK2	chr22	31262593	A	G	.	Essential_Splice
LIPN	chr10	88774546	T	A	.	Essential_Splice
LMNB1	chr5	126820908	A	T	.	Essential_Splice
LONRF3	chrX	118978343	A	T	.	Essential_Splice
LPIN2	chr18	2927720	A	T	.	Essential_Splice
LRBA	chr4	150868306	C	A	.	Essential_Splice
LRCH4	chr7	100581775	A	T	.	Essential_Splice
LRP1B	chr2	140450663	T	A	.	Essential_Splice
LRP1B	chr2	140526236	C	T	.	Essential_Splice
LRP8	chr1	53262566	T	A	.	Essential_Splice
LRPPRC	chr2	43899217	A	T	.	Essential_Splice
LRRC34	chr3	169812405	C	T	.	Essential_Splice
LRRC36	chr16	67363715	G	A	.	Essential_Splice
LRRC59	chr17	50388134	T	G	.	Essential_Splice
LRRC74A	chr14	76865966	A	T	.	Essential_Splice
LRRK1	chr15	101053090	T	A	.	Essential_Splice
LTC4S	chr5	179795685	T	A	.	Essential_Splice
LTK	chr15	41508064	C	T	.	Essential_Splice
LUC7L	chr16	229277	A	G	.	Essential_Splice
LY75	chr2	159858357	C	T	.	Essential_Splice
LY75	chr2	159834043	C	A	.	Essential_Splice
LY75-CD302	chr2	159858357	C	T	.	Essential_Splice
LY75-CD302	chr2	159834043	C	A	.	Essential_Splice
MADD	chr11	47282379	A	G	.	Essential_Splice
MAGT1	chrX	77857355	A	T	.	Essential_Splice
MALT1	chr18	58744336	A	G	.	Essential_Splice
MAP1LC3C	chr1	241998622	T	G	.	Essential_Splice
MAP3K12	chr12	53484367	T	A	.	Essential_Splice
MAP3K5	chr6	136669397	T	A	.	Essential_Splice
MAP4K5	chr14	50482356	A	C	.	Essential_Splice
MAP7D2	chrX	20024950	C	T	.	Essential_Splice
MAPKAPK3	chr3	50641772	G	A	.	Essential_Splice
MAPT	chr17	45983935	G	A	.	Essential_Splice
MARCHF8	chr10	45464329	T	C	.	Essential_Splice
MARCO	chr2	118981407	A	G	.	Essential_Splice
MAST1	chr19	12852248	G	C	.	Essential_Splice
MCCC2	chr5	71652755	G	A	.	Essential_Splice
MCEMP1	chr19	7679096	A	T	.	Essential_Splice
MCM3AP	chr21	46277526	C	T	.	Essential_Splice
MCTP2	chr15	94402020	G	T	.	Essential_Splice
MDN1	chr6	89728926	C	T	.	Essential_Splice
MED13	chr17	62011235	T	A	.	Essential_Splice
MED13	chr17	62029539	A	T	.	Essential_Splice
MEGF10	chr5	127455399	A	T	.	Essential_Splice
MFAP2	chr1	16976546	C	G	.	Essential_Splice
MFSD1	chr3	158823426	A	T	.	Essential_Splice
MGA	chr15	41754568	G	A	.	Essential_Splice
MGA	chr15	41713497	G	A	.	Essential_Splice
MGAM	chr7	142102681	T	A	.	Essential_Splice
MICAL2	chr11	12319816	C	A	.	Essential_Splice
MICAL2	chr11	12204459	T	A	.	Essential_Splice
MIIP	chr1	12021845	G	A	.	Essential_Splice
MIPOL1	chr14	37500140	T	A	.	Essential_Splice
MKLN1	chr7	131463365	G	T	.	Essential_Splice
MMP3	chr11	102842281	T	C	.	Essential_Splice
MPDZ	chr9	13176419	T	A	.	Essential_Splice
MPHOSPH10	chr2	71138488	A	T	.	Essential_Splice
MPV17	chr2	27312678	A	T	.	Essential_Splice
MPZL2	chr11	118262437	C	T	.	Essential_Splice
MREG	chr2	215996305	C	T	.	Essential_Splice
MROH2B	chr5	41032822	C	T	.	Essential_Splice
MROH9	chr1	170992330	G	A	.	Essential_Splice
MRPL3	chr3	131502729	C	T	.	Essential_Splice
MSN	chrX	65733282	T	A	.	Essential_Splice
MTFR1L	chr1	25829507	A	T	.	Essential_Splice
MTOR	chr1	11127623	C	T	.	Essential_Splice
MTSS1	chr8	124553694	T	A	.	Essential_Splice
MTTP	chr4	99611241	G	A	.	Essential_Splice
MYBL2	chr20	43710067	G	C	.	Essential_Splice
MYCBP2	chr13	77061168	C	T	.	Essential_Splice
MYEF2	chr15	48153787	C	T	.	Essential_Splice
MYH1	chr17	10514866	A	T	.	Essential_Splice
MYH13	chr17	10303500	T	A	.	Essential_Splice
MYH7B	chr20	34979497	G	C	.	Essential_Splice
MYLK	chr3	123692730	C	T	.	Essential_Splice
MYNN	chr3	169782645	T	A	.	Essential_Splice
MYO16	chr13	109125359	G	A	.	Essential_Splice
MYO18B	chr22	25770177	G	A	.	Essential_Splice
MYO3B	chr2	170542904	A	T	.	Essential_Splice
MYO7B	chr2	127623377	T	A	.	Essential_Splice
MYOM3	chr1	24108471	C	G	.	Essential_Splice
MYRIP	chr3	39900927	G	T	.	Essential_Splice
MYT1	chr20	64213532	A	T	.	Essential_Splice
NAA15	chr4	139301832	G	T	.	Essential_Splice
NALCN	chr13	101378568	A	T	.	Essential_Splice
NCAM1	chr11	113271758	A	G	.	Essential_Splice
NCAPD2	chr12	6517961	T	A	.	Essential_Splice
NCAPD3	chr11	134153287	G	T	.	Essential_Splice
NCAPG	chr4	17812429	T	A	.	Essential_Splice
NCAPG2	chr7	158644390	T	A	.	Essential_Splice
NCEH1	chr3	172634094	T	A	.	Essential_Splice
NCKAP1L	chr12	54538978	G	A	.	Essential_Splice
NDUFA4	chr7	10938149	T	A	.	Essential_Splice
NDUFAB1	chr16	23587195	A	T	.	Essential_Splice
NEB	chr2	151614589	T	A	.	Essential_Splice
NEB	chr2	151514817	C	A	.	Essential_Splice
NEB	chr2	151533440	A	T	.	Essential_Splice
NEDD4L	chr18	58357254	T	A	.	Essential_Splice
NELL2	chr12	44777241	C	T	.	Essential_Splice
NEMF	chr14	49785218	A	T	.	Essential_Splice
NETO2	chr16	47128320	T	C	.	Essential_Splice
NF1	chr17	31337881	G	A	.	Essential_Splice
NFIX	chr19	13025554	T	C	.	Essential_Splice
NFKB1	chr4	102607647	A	T	.	Essential_Splice
NFKBIB	chr19	38907660	G	A	.	Essential_Splice
NFYB	chr12	104126109	G	A	.	Essential_Splice
NIBAN2	chr9	127517942	C	T	.	Essential_Splice
NID1	chr1	236029549	C	T	.	Essential_Splice
NINJ1	chr9	93126405	C	T	.	Essential_Splice
NIPAL4	chr5	157460362	G	A	.	Essential_Splice
NKAIN3	chr8	62579537	A	T	.	Essential_Splice
NKAPD1	chr11	112082463	A	T	.	Essential_Splice
NLRC5	chr16	57040719	G	A	.	Essential_Splice
NLRP11	chr19	55817903	C	T	.	Essential_Splice
NLRP11	chr19	55817903	C	T	.	Essential_Splice
NLRP5	chr19	55999788	G	A	.	Essential_Splice
NOD2	chr16	50699486	A	G	.	Essential_Splice
NOL6	chr9	33472413	C	A	.	Essential_Splice
NPC1	chr18	23533519	T	A	.	Essential_Splice
NR1H2	chr19	50382175	G	A	.	Essential_Splice
NR1H3	chr11	47261239	A	C	.	Essential_Splice
NR2C2AP	chr19	19202330	T	C	.	Essential_Splice
NRK	chrX	105953032	A	T	.	Essential_Splice
NSMCE4A	chr10	121970934	C	A	.	Essential_Splice
NUCB2	chr11	17330302	C	A	.	Essential_Splice
NUP160	chr11	47783199	C	T	.	Essential_Splice
NUP214	chr9	131228158	A	C	.	Essential_Splice
NWD1	chr19	16794558	C	A	.	Essential_Splice
NWD2	chr4	37245219	G	T	.	Essential_Splice
NXF1	chr11	62800376	C	A	.	Essential_Splice
NXF3	chrX	103079762	C	T	.	Essential_Splice
OBSCN	chr1	228338149	C	A	.	Essential_Splice
OBSL1	chr2	219556019	C	T	.	Essential_Splice
OC90	chr8	132045884	C	T	.	Essential_Splice
OGT	chrX	71538074	T	A	.	Essential_Splice
OLFM4	chr13	53043104	G	A	.	Essential_Splice
OPA1	chr3	193657233	G	C	.	Essential_Splice
OTOGL	chr12	80323841	G	A	.	Essential_Splice
OXCT1	chr5	41850028	A	T	.	Essential_Splice
OXCT1	chr5	41739388	A	T	.	Essential_Splice
P2RX3	chr11	57346680	G	A	.	Essential_Splice
P4HA3	chr11	74298210	A	T	.	Essential_Splice
P4HB	chr17	81855451	A	T	.	Essential_Splice
PADI6	chr1	17395108	G	C	.	Essential_Splice
PAGE4	chrX	49830996	G	A	.	Essential_Splice
PANK4	chr1	2514352	A	T	.	Essential_Splice
PANK4	chr1	2518266	T	C	.	Essential_Splice
PARL	chr3	183833591	T	C	.	Essential_Splice
PARP6	chr15	72265892	C	A	.	Essential_Splice
PATL2	chr15	44676473	A	T	.	Essential_Splice
PCNT	chr21	46349188	T	A	.	Essential_Splice
PDE4C	chr19	18218147	A	T	.	Essential_Splice
PDILT	chr16	20362402	A	T	.	Essential_Splice
PDS5A	chr4	39838210	T	A	.	Essential_Splice
PDSS1	chr10	26723922	G	A	.	Essential_Splice
PDZK1IP1	chr1	47187318	C	T	.	Essential_Splice
PER2	chr2	238250745	T	A	.	Essential_Splice
PER3	chr1	7803849	G	A	.	Essential_Splice
PGAP3	chr17	39674616	C	T	.	Essential_Splice
PHACTR1	chr6	13206141	A	C	.	Essential_Splice
PHB2	chr12	6967249	G	T	.	Essential_Splice
PHIP	chr6	78961811	C	G	.	Essential_Splice
PHIP	chr6	79077508	C	T	.	Essential_Splice
PHTF2	chr7	77940303	G	A	.	Essential_Splice
PIEZO2	chr18	10677746	C	T	.	Essential_Splice
PIK3C2A	chr11	17134817	A	T	.	Essential_Splice
PIK3R5	chr17	8881883	T	C	.	Essential_Splice
PIKFYVE	chr2	208335903	T	A	.	Essential_Splice
PITPNM1	chr11	67501860	A	T	.	Essential_Splice
PKD2L1	chr10	100298561	C	T	.	Essential_Splice
PKHD1L1	chr8	109485043	G	T	.	Essential_Splice
PKHD1L1	chr8	109479549	A	T	.	Essential_Splice
PKM	chr15	72208619	G	T	.	Essential_Splice
PLA2G2F	chr1	20144691	T	A	.	Essential_Splice
PLA2G4A	chr1	186911390	G	A	.	Essential_Splice
PLA2G4F	chr15	42150142	C	G	.	Essential_Splice
PLCH2	chr1	2487378	T	A	.	Essential_Splice
PLEKHG5	chr1	6496488	C	T	.	Essential_Splice
PLEKHG6	chr12	6317415	T	A	.	Essential_Splice
PLEKHG6	chr12	6315654	G	A	.	Essential_Splice
PLS3	chrX	115635047	G	A	.	Essential_Splice
PLXDC2	chr10	20164467	G	C	.	Essential_Splice
PLXNB2	chr22	50286172	C	T	.	Essential_Splice
PNPLA7	chr9	137464339	C	T	.	Essential_Splice
POC5	chr5	75702812	T	C	.	Essential_Splice
PODN	chr1	53077801	G	T	.	Essential_Splice
POLR2A	chr17	7511324	G	C	.	Essential_Splice
POLR3H	chr22	41543986	A	T	.	Essential_Splice
POU2F1	chr1	167372037	G	T	.	Essential_Splice
PPARD	chr6	35420286	G	A	.	Essential_Splice
PPEF1	chrX	18806402	G	C	.	Essential_Splice
PPFIA2	chr12	81369195	C	T	.	Essential_Splice
PPP1R12C	chr19	55098783	C	T	.	Essential_Splice
PPP1R12C	chr19	55095604	C	A	.	Essential_Splice
PREX2	chr8	68217614	A	C	.	Essential_Splice
PRKCA	chr17	66689049	T	A	.	Essential_Splice
PRKCZ	chr1	2146110	T	A	.	Essential_Splice
PRKG2	chr4	81104368	A	G	.	Essential_Splice
PRKN	chr6	162262520	A	G	.	Essential_Splice
PROS1	chr3	93892928	C	T	.	Essential_Splice
PRPF40B	chr12	49643399	T	A	.	Essential_Splice
PRR14	chr16	30652719	A	G	.	Essential_Splice
PRRG3	chrX	151700161	G	A	.	Essential_Splice
PTPRD	chr9	8341270	T	A	.	Essential_Splice
PTPRD	chr9	8449723	A	T	.	Essential_Splice
PTPRD	chr9	8636694	A	C	.	Essential_Splice
PTPRJ	chr11	48146965	T	A	.	Essential_Splice
PTPRQ	chr12	80444740	G	T	.	Essential_Splice
PTPRT	chr20	42780216	A	T	.	Essential_Splice
PTPRT	chr20	42118402	C	A	.	Essential_Splice
PTPRZ1	chr7	122040980	G	A	.	Essential_Splice
PXDNL	chr8	51339622	A	C	.	Essential_Splice
PYGM	chr11	64747359	C	T	.	Essential_Splice
QSER1	chr11	32973551	T	A	.	Essential_Splice
QSOX2	chr9	136223762	C	T	.	Essential_Splice
RAB11FIP2	chr10	118039442	T	A	.	Essential_Splice
RAD51C	chr17	58724101	G	A	.	Essential_Splice
RAD9A	chr11	67395715	G	C	.	Essential_Splice
RALA	chr7	39690380	A	T	.	Essential_Splice
RALGAPA1	chr14	35572555	C	A	.	Essential_Splice
RAPGEF2	chr4	159332450	G	T	.	Essential_Splice
RASA1	chr5	87362676	G	A	.	Essential_Splice
RASEF	chr9	83000894	A	T	.	Essential_Splice
RASGRF1	chr15	78973298	C	T	.	Essential_Splice
RASGRP3	chr2	33527414	T	A	.	Essential_Splice
RB1	chr13	48456350	G	T	.	Essential_Splice
RBM27	chr5	146229715	A	C	.	Essential_Splice
RBM44	chr2	237833996	G	T	.	Essential_Splice
RCBTB2	chr13	48499620	C	T	.	Essential_Splice
RDH8	chr19	10018729	A	T	.	Essential_Splice
RECQL5	chr17	75627693	C	A	.	Essential_Splice
RELN	chr7	103497818	G	T	.	Essential_Splice
RHOQ	chr2	46543753	G	A	.	Essential_Splice
RILPL1	chr12	123485628	C	T	.	Essential_Splice
RIMBP2	chr12	130470691	A	T	.	Essential_Splice
RIPK3	chr14	24339014	C	T	.	Essential_Splice
RNF144B	chr6	18427580	G	T	.	Essential_Splice
RNF185	chr22	31195467	A	T	.	Essential_Splice
RNF213	chr17	80288756	G	A	.	Essential_Splice
RNF213	chr17	80389922	G	T	.	Essential_Splice
RNF216	chr7	5740968	C	T	.	Essential_Splice
RNPEPL1	chr2	240575612	T	A	.	Essential_Splice
ROR1	chr1	64177427	G	T	.	Essential_Splice
ROS1	chr6	117308930	T	A	.	Essential_Splice
RPAP2	chr1	92323444	G	T	.	Essential_Splice
RPAP3	chr12	47696405	T	C	.	Essential_Splice
RPL24	chr3	101685817	C	T	.	Essential_Splice
RPS6KA3	chrX	20187826	A	T	.	Essential_Splice
RRAGC	chr1	38855703	G	T	.	Essential_Splice
RRP12	chr10	97370922	C	A	.	Essential_Splice
RSAD2	chr2	6895777	G	T	.	Essential_Splice
RSPH6A	chr19	45796108	T	A	.	Essential_Splice
RXYLT1	chr12	63802090	G	T	.	Essential_Splice
SAG	chr2	233327119	A	C	.	Essential_Splice
SAG	chr2	233309266	T	A	.	Essential_Splice
SAMD3	chr6	130146183	T	C	.	Essential_Splice
SAP25	chr7	100573105	C	T	.	Essential_Splice
SAP25	chr7	100572859	C	T	.	Essential_Splice
SAT1	chrX	23783798	A	C	.	Essential_Splice
SBF1	chr22	50466712	T	A	.	Essential_Splice
SBSN	chr19	35524858	C	T	.	Essential_Splice
SCAPER	chr15	76504857	A	T	.	Essential_Splice
SCUBE2	chr11	9079383	C	G	.	Essential_Splice
SDCCAG8	chr1	243270976	A	T	.	Essential_Splice
SEC16A	chr9	136445644	C	T	.	Essential_Splice
SEC24A	chr5	134697248	T	A	.	Essential_Splice
SEMA3F	chr3	50176866	G	A	.	Essential_Splice
SEMA4D	chr9	89387610	T	A	.	Essential_Splice
SEMA6C	chr1	151138314	A	T	.	Essential_Splice
SENP1	chr12	48088796	C	T	.	Essential_Splice
SENP6	chr6	75621530	A	T	.	Essential_Splice
SEPTIN6	chrX	119693075	C	T	.	Essential_Splice
SEPTIN8	chr5	132761453	G	A	.	Essential_Splice
SETD1A	chr16	30964092	A	T	.	Essential_Splice
SFSWAP	chr12	131714245	T	A	.	Essential_Splice
SGCB	chr4	52027963	C	A	.	Essential_Splice
SH2D3C	chr9	127749210	C	T	.	Essential_Splice
SH2D6	chr2	85434371	G	A	.	Essential_Splice
SHKBP1	chr19	40580565	G	T	.	Essential_Splice
SHMT1	chr17	18340038	C	T	.	Essential_Splice
SIDT2	chr11	117187701	T	A	.	Essential_Splice
SIGLEC5	chr19	51626031	C	T	.	Essential_Splice
SIK3	chr11	116875373	C	T	.	Essential_Splice
SIPA1	chr11	65642462	G	A	.	Essential_Splice
SIPA1L2	chr1	232441290	C	T	.	Essential_Splice
SLC12A3	chr16	56890361	G	A	.	Essential_Splice
SLC12A5	chr20	46037253	A	G	.	Essential_Splice
SLC14A2	chr18	45679025	G	A	.	Essential_Splice
SLC15A5	chr12	16244575	C	T	.	Essential_Splice
SLC1A2	chr11	35315022	C	T	.	Essential_Splice
SLC1A6	chr19	14956471	C	T	.	Essential_Splice
SLC22A1	chr6	160130102	A	T	.	Essential_Splice
SLC22A23	chr6	3415857	T	A	.	Essential_Splice
SLC25A12	chr2	171893259	C	T	.	Essential_Splice
SLC25A16	chr10	68488465	A	T	.	Essential_Splice
SLC26A8	chr6	35977203	C	T	.	Essential_Splice
SLC35A3	chr1	99993743	T	A	.	Essential_Splice
SLC44A5	chr1	75300610	A	T	.	Essential_Splice
SLC4A8	chr12	51470527	T	A	.	Essential_Splice
SLC5A10	chr17	18958681	G	A	.	Essential_Splice
SLC5A11	chr16	24870006	G	A	.	Essential_Splice
SLC6A4	chr17	30217305	C	G	.	Essential_Splice
SLC9A5	chr16	67257435	G	T	.	Essential_Splice
SLU7	chr5	160415123	A	T	.	Essential_Splice
SMAP1	chr6	70668146	C	A	.	Essential_Splice
SMARCAD1	chr4	94274970	G	C	.	Essential_Splice
SMARCD1	chr12	50089882	A	T	.	Essential_Splice
SMC3	chr10	110602667	T	A	.	Essential_Splice
SMCHD1	chr18	2700660	G	A	.	Essential_Splice
SMCO1	chr3	196509518	A	C	.	Essential_Splice
SNED1	chr2	241071880	T	A	.	Essential_Splice
SNRPF	chr12	95879722	G	T	.	Essential_Splice
SNX9	chr6	157906214	T	A	.	Essential_Splice
SOCS7	chr17	38365306	A	T	.	Essential_Splice
SOX30	chr5	157646635	A	G	.	Essential_Splice
SP100	chr2	230467119	G	A	.	Essential_Splice
SP110	chr2	230172961	T	A	.	Essential_Splice
SPAG17	chr1	118031687	T	G	.	Essential_Splice
SPAG5	chr17	28584149	C	T	.	Essential_Splice
SPAM1	chr7	123954526	T	A	.	Essential_Splice
SPANXB1	chrX	141002785	T	A	.	Essential_Splice
SPATA20	chr17	50548809	G	A	.	Essential_Splice
SPEG	chr2	219490653	C	G	.	Essential_Splice
SPIDR	chr8	47595809	A	G	.	Essential_Splice
SPINK5	chr5	148126981	A	T	.	Essential_Splice
SPINK5	chr5	148123832	G	A	.	Essential_Splice
SPIRE1	chr18	12496104	T	C	.	Essential_Splice
SPNS1	chr16	28979311	G	A	.	Essential_Splice
SPOCK2	chr10	72088138	A	T	.	Essential_Splice
SPRED1	chr15	38322410	G	A	.	Essential_Splice
SPTA1	chr1	158620165	G	A	.	Essential_Splice
SPTB	chr14	64787162	T	A	.	Essential_Splice
SPTBN1	chr2	54659152	A	T	.	Essential_Splice
SPTBN4	chr19	40534348	G	T	.	Essential_Splice
SREK1	chr5	66164899	T	A	.	Essential_Splice
SRRM3	chr7	76267437	T	A	.	Essential_Splice
STAB2	chr12	103660330	G	A	.	Essential_Splice
STAG2	chrX	124071147	A	T	.	Essential_Splice
STAMBPL1	chr10	88911016	G	T	.	Essential_Splice
STAP2	chr19	4332021	C	T	.	Essential_Splice
STIM2	chr4	27008426	A	T	.	Essential_Splice
STKLD1	chr9	133405251	G	A	.	Essential_Splice
STS	chrX	7257368	C	A	.	Essential_Splice
STT3A	chr11	125606470	G	A	.	Essential_Splice
STUM	chr1	226596983	T	A	.	Essential_Splice
SUCLA2	chr13	47988881	C	T	.	Essential_Splice
SUSD4	chr1	223223244	C	T	.	Essential_Splice
SYNE1	chr6	152407198	T	A	.	Essential_Splice
SYNGAP1	chr6	33443962	T	A	.	Essential_Splice
SYTL3	chr6	158725638	G	A	.	Essential_Splice
SZRD1	chr1	16395036	A	T	.	Essential_Splice
TAC1	chr7	97733824	G	A	.	Essential_Splice
TBC1D21	chr15	73881749	T	A	.	Essential_Splice
TBC1D22A	chr22	46912072	A	T	.	Essential_Splice
TBK1	chr12	64497967	G	T	.	Essential_Splice
TCAIM	chr3	44396836	T	A	.	Essential_Splice
TCP1	chr6	159787873	T	C	.	Essential_Splice
TDRD3	chr13	60509924	A	G	.	Essential_Splice
TENM2	chr5	167992942	A	T	.	Essential_Splice
TENM3	chr4	182346650	G	A	.	Essential_Splice
TENM4	chr11	78738572	T	C	.	Essential_Splice
TERB1	chr16	66759139	A	T	.	Essential_Splice
TET2	chr4	105241430	G	A	.	Essential_Splice
TET2	chr4	105243783	G	A	.	Essential_Splice
TET2	chr4	105242833	G	T	.	Essential_Splice
TET2	chr4	105241430	G	T	.	Essential_Splice
TET2	chr4	105241431	T	G	.	Essential_Splice
TET2	chr4	105243780	T	G	.	Essential_Splice
TET2	chr4	105269608	A	G	.	Essential_Splice
TET2	chr4	105243780	T	G	.	Essential_Splice
TEX35	chr1	178520875	G	A	.	Essential_Splice
TFAM	chr10	58386218	A	T	.	Essential_Splice
TFAP2D	chr6	50719155	G	A	.	Essential_Splice
TFIP11	chr22	26498868	C	T	.	Essential_Splice
TG	chr8	133113604	G	A	.	Essential_Splice
TGM5	chr15	43234930	C	T	.	Essential_Splice
THEMIS	chr6	127829474	A	T	.	Essential_Splice
THOC2	chrX	123696020	C	T	.	Essential_Splice
TKFC	chr11	61343340	A	T	.	Essential_Splice
TLCD3A	chr17	740602	C	A	.	Essential_Splice
TLE3	chr15	70057454	C	T	.	Essential_Splice
TM4SF20	chr2	227370913	A	T	.	Essential_Splice
TM4SF4	chr3	149475914	T	C	.	Essential_Splice
TMC1	chr9	72789322	G	A	.	Essential_Splice
TMEM104	chr17	74790301	G	T	.	Essential_Splice
TMEM145	chr19	42314271	G	T	.	Essential_Splice
TMEM161B	chr5	88197767	T	A	.	Essential_Splice
TMEM241	chr18	23377673	T	A	.	Essential_Splice
TMEM242	chr6	157293001	T	A	.	Essential_Splice
TMEM38B	chr9	105694774	T	A	.	Essential_Splice
TMEM82	chr1	15742652	G	A	.	Essential_Splice
TMPRSS7	chr3	112061925	T	A	.	Essential_Splice
TMPRSS7	chr3	112047972	G	A	.	Essential_Splice
TMTC3	chr12	88172595	A	T	.	Essential_Splice
TNIK	chr3	171108163	C	A	.	Essential_Splice
TNKS2	chr10	91819311	G	A	.	Essential_Splice
TNS2	chr12	53058832	G	A	.	Essential_Splice
TOP2B	chr3	25620817	C	T	.	Essential_Splice
TOPAZ1	chr3	44306431	T	G	.	Essential_Splice
TP53	chr17	7673610	T	A	.	Essential_Splice
TP53BP2	chr1	223784113	A	T	.	Essential_Splice
TPP2	chr13	102674282	G	A	.	Essential_Splice
TRAPPC10	chr21	44079709	C	A	.	Essential_Splice
TRIM22	chr11	5708171	A	T	.	Essential_Splice
TRPC3	chr4	121910149	C	T	.	Essential_Splice
TRPC4	chr13	37655087	C	T	.	Essential_Splice
TRPC5	chrX	111781933	A	T	.	Essential_Splice
TRPM8	chr2	233946032	T	A	.	Essential_Splice
TSNARE1	chr8	142314379	C	T	.	Essential_Splice
TSPOAP1	chr17	58306337	C	T	.	Essential_Splice
TTC34	chr1	2783604	G	A	.	Essential_Splice
TTC7A	chr2	47021980	G	T	.	Essential_Splice
TTLL12	chr22	43176315	C	T	.	Essential_Splice
TTLL7	chr1	83904161	T	A	.	Essential_Splice
TTN	chr2	178715492	C	T	.	Essential_Splice
TUBG2	chr17	42662972	G	A	.	Essential_Splice
TXNL4B	chr16	72088982	C	A	.	Essential_Splice
UBA7	chr3	49809388	A	T	.	Essential_Splice
UBAP2L	chr1	154228613	A	T	.	Essential_Splice
UBAP2L	chr1	154225214	G	C	.	Essential_Splice
UBE2Q1	chr1	154550937	C	A	.	Essential_Splice
UBE4B	chr1	10122081	G	A	.	Essential_Splice
UBR4	chr1	19117822	C	T	.	Essential_Splice
UCHL5	chr1	193027870	C	T	.	Essential_Splice
UGGT1	chr2	128109633	G	T	.	Essential_Splice
UGGT2	chr13	95970107	C	A	.	Essential_Splice
UNC119	chr17	28547850	C	T	.	Essential_Splice
UNC45A	chr15	90936284	G	C	.	Essential_Splice
URB1	chr21	32325227	A	T	.	Essential_Splice
UROS	chr10	125798063	G	A	.	Essential_Splice
USH2A	chr1	215758753	C	A	.	Essential_Splice
USH2A	chr1	216196552	C	T	.	Essential_Splice
USP15	chr12	62355329	A	G	.	Essential_Splice
USP19	chr3	49112630	C	T	.	Essential_Splice
USP2	chr11	119358148	C	T	.	Essential_Splice
USP24	chr1	55103875	C	T	.	Essential_Splice
USP37	chr2	218553552	C	T	.	Essential_Splice
USP49	chr6	41804011	C	A	.	Essential_Splice
USP7	chr16	8902483	C	A	.	Essential_Splice
UTP20	chr12	101306697	A	T	.	Essential_Splice
UTP20	chr12	101340612	T	A	.	Essential_Splice
VAT1L	chr16	77876475	T	A	.	Essential_Splice
VCL	chr10	74103818	A	T	.	Essential_Splice
VIL1	chr2	218432952	G	A	.	Essential_Splice
VIRMA	chr8	94526221	A	T	.	Essential_Splice
VPS33B	chr15	91005050	C	T	.	Essential_Splice
VPS39	chr15	42166157	A	G	.	Essential_Splice
VPS53	chr17	710614	C	A	.	Essential_Splice
VRK3	chr19	49994809	C	T	.	Essential_Splice
VWA3A	chr16	22126298	G	A	.	Essential_Splice
VWA3A	chr16	22126298	G	A	.	Essential_Splice
VWA5A	chr11	124134918	A	T	.	Essential_Splice
WDFY3	chr4	84775064	C	A	.	Essential_Splice
WDR11	chr10	120905418	T	A	.	Essential_Splice
WDR11	chr10	120890889	T	A	.	Essential_Splice
WDR12	chr2	202907863	A	T	.	Essential_Splice
WDR13	chrX	48600318	G	C	.	Essential_Splice
WDR17	chr4	176115980	G	A	.	Essential_Splice
WDR35	chr2	19989164	C	T	.	Essential_Splice
WDR41	chr5	77433289	T	C	.	Essential_Splice
WDR45	chrX	49075363	C	T	.	Essential_Splice
WDR64	chr1	241683703	T	G	.	Essential_Splice
WIZ	chr19	15440716	C	A	.	Essential_Splice
WSCD1	chr17	6120308	G	C	.	Essential_Splice
ZBTB7A	chr19	4048246	T	C	.	Essential_Splice
ZDHHC17	chr12	76846594	A	T	.	Essential_Splice
ZDHHC8	chr22	20141531	G	A	.	Essential_Splice
ZFPL1	chr11	65086613	G	A	.	Essential_Splice
ZMYM3	chrX	71242968	A	T	.	Essential_Splice
ZNF106	chr15	42448706	C	A	.	Essential_Splice
ZNF234	chr19	44150411	A	T	.	Essential_Splice
ZNF318	chr6	43365291	C	T	.	Essential_Splice
ZNF318	chr6	43348322	A	T	.	Essential_Splice
ZNF335	chr20	45969446	C	T	.	Essential_Splice
ZNF33A	chr10	38054373	A	G	.	Essential_Splice
ZNF385A	chr12	54370488	T	C	.	Essential_Splice
ZNF541	chr19	47528949	C	T	.	Essential_Splice
ZPBP2	chr17	39875252	A	T	.	Essential_Splice
AARSD1	chr17	42955857	AGTG	A	.	Indel
ABCA3	chr16	2295558	ATACCTGTGCGTGCCCTCCCTGGGAGGCG	A	.	Indel
ABCF1	chr6	30590606	CAG	C	.	Indel
ABTB1	chr3	127680395	AC	A	.	Indel
ADAM8	chr10	133273346	GC	G	.	Indel
ADGRA2	chr8	37841883	CGCACAAGAGCCGGGCCAAGGGACACCGCGCGGGGGAGGCCTGCGGCAAGAACCGGCTCAAG	C	.	Indel
ADNP	chr20	50893129	CG	C	.	Indel
AGMAT	chr1	15578866	CGGTTGTATCTGTAGGGATCCAA	C	.	Indel
AHCYL2	chr7	129425102	CGCTATAAGCAGGATGTCTACCTGTT	C	.	Indel
AJUBA	chr14	22981836	AGCAGCAG	A	.	Indel
AMACR	chr5	33989276	GTCCTGCTCCTCACTGGTGATAAACGAGCCCCGT	G	.	Indel
AMD1	chr6	110892827	TGTGAGTAGTTATATATTGCTTCAATAATTATTTAAATGTGAATAGTCTTTCCATTCTTAACACTGTGAACTTTTTCTCTCAG	T	.	Indel
AMD1	chr6	110892827	TGTGAGTAGTTATATATTGCTTCAATAATTATTTAAATGTGAATAGTCTTTCCATTCTTAACACTGTGAACTTTTTCTCTCAG	T	.	Indel
AMD1	chr6	110892827	TGTGAGTAGTTATATATTGCTTCAATAATTATTTAAATGTGAATAGTCTTTCCATTCTTAACACTGTGAACTTTTTCTCTCAG	T	.	Indel
AMD1	chr6	110892827	TGTGAGTAGTTATATATTGCTTCAATAATTATTTAAATGTGAATAGTCTTTCCATTCTTAACACTGTGAACTTTTTCTCTCAG	T	.	Indel
AMD1	chr6	110892827	TGTGAGTAGTTATATATTGCTTCAATAATTATTTAAATGTGAATAGTCTTTCCATTCTTAACACTGTGAACTTTTTCTCTCAG	T	.	Indel
AMD1	chr6	110892827	TGTGAGTAGTTATATATTGCTTCAATAATTATTTAAATGTGAATAGTCTTTCCATTCTTAACACTGTGAACTTTTTCTCTCAG	T	.	Indel
AMD1	chr6	110892827	TGTGAGTAGTTATATATTGCTTCAATAATTATTTAAATGTGAATAGTCTTTCCATTCTTAACACTGTGAACTTTTTCTCTCAG	T	.	Indel
AMD1	chr6	110892827	TGTGAGTAGTTATATATTGCTTCAATAATTATTTAAATGTGAATAGTCTTTCCATTCTTAACACTGTGAACTTTTTCTCTCAG	T	.	Indel
AMD1	chr6	110892827	TGTGAGTAGTTATATATTGCTTCAATAATTATTTAAATGTGAATAGTCTTTCCATTCTTAACACTGTGAACTTTTTCTCTCAG	T	.	Indel
AMD1	chr6	110892827	TGTGAGTAGTTATATATTGCTTCAATAATTATTTAAATGTGAATAGTCTTTCCATTCTTAACACTGTGAACTTTTTCTCTCAG	T	.	Indel
AMD1	chr6	110892827	TGTGAGTAGTTATATATTGCTTCAATAATTATTTAAATGTGAATAGTCTTTCCATTCTTAACACTGTGAACTTTTTCTCTCAG	T	.	Indel
AMD1	chr6	110892827	TGTGAGTAGTTATATATTGCTTCAATAATTATTTAAATGTGAATAGTCTTTCCATTCTTAACACTGTGAACTTTTTCTCTCAG	T	.	Indel
AMD1	chr6	110892827	TGTGAGTAGTTATATATTGCTTCAATAATTATTTAAATGTGAATAGTCTTTCCATTCTTAACACTGTGAACTTTTTCTCTCAG	T	.	Indel
AMD1	chr6	110892827	TGTGAGTAGTTATATATTGCTTCAATAATTATTTAAATGTGAATAGTCTTTCCATTCTTAACACTGTGAACTTTTTCTCTCAG	T	.	Indel
ANKLE1	chr19	17282152	CGCGCGGCCTGCGTTGCCTCGGGGCCCTACTGCGCCAAGGCGGGGACCCCAACGCTCGGT	C	.	Indel
ANO9	chr11	418926	AG	A	.	Indel
AP001458.2	chr11	62664849	GC	G	.	Indel
APBA1	chr9	69516509	CCG	C	.	Indel
APBB1IP	chr10	26567149	GCCGCCGCCGCCA	G	.	Indel
APCDD1	chr18	10471764	GGCCGAGAA	G	.	Indel
APOBR	chr16	28495976	CAGCCTCAGGCGGGGAGGAGGCTGAAACAGCCTCAGGCGGGGAGGAGGCCGGGACAGCCTCGGGAGGGGAGGAGGCCGGGAT	C	.	Indel
APOBR	chr16	28496037	GGGAGGGGAGGAGGCCGGGATAGCCTCA	G	.	Indel
ARGLU1	chr13	106559471	TCGC	T	.	Indel
ARGLU1	chr13	106559475	TCGA	T	.	Indel
ARHGAP27	chr17	45405785	TAGA	T	.	Indel
ARHGAP30	chr1	161051519	TTC	T	.	Indel
ARHGEF17	chr11	73310013	CG	C	.	Indel
ARID1B	chr6	157207129	GAA	G	.	Indel
ARMC7	chr17	75128842	CAGAGCTGACCGCCACGCCCGTGGTGCAGTGCATGCTT	C	.	Indel
ASIC3	chr7	151051205	CCAACCCGTGCGCCAGCA	C	.	Indel
ASXL1	chr20	32434599	TCACCACTGCCATAGAGAGGCGGC	T	.	Indel
ASXL1	chr20	32434599	TCACCACTGCCATAGAGAGGCGGC	T	.	Indel
ASXL1	chr20	32433739	CTG	C	.	Indel
ASXL1	chr20	32434599	TCACCACTGCCATAGAGAGGCGGC	T	.	Indel
ASXL1	chr20	32435205	TGACA	T	.	Indel
ASXL1	chr20	32434639	GGGGGGGGT	G	.	Indel
ASXL1	chr20	32435178	AT	A	.	Indel
ASXL1	chr20	32435133	TC	T	.	Indel
ASXL1	chr20	32434599	TCACCACTGCCATAGAGAGGCGGC	T	.	Indel
ASXL1	chr20	32434599	TCACCACTGCCATAGAGAGGCGGC	T	.	Indel
ASXL1	chr20	32434886	GA	G	.	Indel
ASXL1	chr20	32433739	CTG	C	.	Indel
ASXL1	chr20	32434599	TCACCACTGCCATAGAGAGGCGGC	T	.	Indel
ASXL1	chr20	32434652	CGGGTG	C	.	Indel
ASXL1	chr20	32434599	TCACCACTGCCATAGAGAGGCGGC	T	.	Indel
ASXL1	chr20	32434599	TCACCACTGCCATAGAGAGGCGGC	T	.	Indel
ASXL1	chr20	32434599	TCACCACTGCCATAGAGAGGCGGC	T	.	Indel
ASXL1	chr20	32434599	TCACCACTGCCATAGAGAGGCGGC	T	.	Indel
ASXL1	chr20	32434599	TCACCACTGCCATAGAGAGGCGGC	T	.	Indel
ASXL1	chr20	32435587	CT	C	.	Indel
ASXL1	chr20	32435133	TC	T	.	Indel
ASXL1	chr20	32435095	TC	T	.	Indel
ASXL1	chr20	32434971	CA	C	.	Indel
ASXL1	chr20	32434599	TCACCACTGCCATAGAGAGGCGGC	T	.	Indel
ASXL1	chr20	32434459	TG	T	.	Indel
ASXL1	chr20	32434463	TG	T	.	Indel
ASXL1	chr20	32434599	TCACCACTGCCATAGAGAGGCGGC	T	.	Indel
ASXL1	chr20	32434599	TCACCACTGCCATAGAGAGGCGGC	T	.	Indel
ASXL1	chr20	32434599	TCACCACTGCCATAGAGAGGCGGC	T	.	Indel
ASXL1	chr20	32434599	TCACCACTGCCATAGAGAGGCGGC	T	.	Indel
ASXL1	chr20	32434599	TCACCACTGCCATAGAGAGGCGGC	T	.	Indel
ASXL1	chr20	32434629	TGCCATCGGAGG	T	.	Indel
ASXL1	chr20	32434599	TCACCACTGCCATAGAGAGGCGGC	T	.	Indel
ASXL1	chr20	32434599	TCACCACTGCCATAGAGAGGCGGC	T	.	Indel
ASXL1	chr20	32434599	TCACCACTGCCATAGAGAGGCGGC	T	.	Indel
ASXL1	chr20	32434599	TCACCACTGCCATAGAGAGGCGGC	T	.	Indel
ASXL1	chr20	32434599	TCACCACTGCCATAGAGAGGCGGC	T	.	Indel
ASXL1	chr20	32435684	CA	C	.	Indel
ASXL1	chr20	32434599	TCACCACTGCCATAGAGAGGCGGC	T	.	Indel
ASXL1	chr20	32434599	TCACCACTGCCATAGAGAGGCGGC	T	.	Indel
ASXL1	chr20	32434868	AG	A	.	Indel
ASXL1	chr20	32434635	CGGAGG	C	.	Indel
ASXL1	chr20	32434635	CGGAGG	C	.	Indel
ASXL1	chr20	32434886	GA	G	.	Indel
ASXL1	chr20	32434599	TCACCACTGCCATAGAGAGGCGGC	T	.	Indel
ASXL1	chr20	32434599	TCACCACTGCCATAGAGAGGCGGC	T	.	Indel
ASXL1	chr20	32434599	TCACCACTGCCATAGAGAGGCGGC	T	.	Indel
ASXL1	chr20	32434599	TCACCACTGCCATAGAGAGGCGGC	T	.	Indel
ASXL1	chr20	32434629	TGCCATCGGAGG	T	.	Indel
ASXL1	chr20	32434599	TCACCACTGCCATAGAGAGGCGGC	T	.	Indel
ASXL1	chr20	32435034	AT	A	.	Indel
ASXL1	chr20	32434599	TCACCACTGCCATAGAGAGGCGGC	T	.	Indel
ASXL1	chr20	32435133	TCCTGC	T	.	Indel
ASXL1	chr20	32434599	TCACCACTGCCATAGAGAGGCGGC	T	.	Indel
ATG9B	chr7	151019292	GGCTGCACGCACAGGCCCCCGCTCC	G	.	Indel
ATP10A	chr15	25680274	ACACTGAAGC	A	.	Indel
ATP8B3	chr19	1785576	TGAA	T	.	Indel
ATXN2L	chr16	28823271	TCAGCCGCTACAACAGCCCTCCCAGCCC	T	.	Indel
B3GALT4	chr6	33277437	CCGGCG	C	.	Indel
B3GNT3	chr19	17808171	CGCCGCGAGCTGCTGCGGCGCACGTGGG	C	.	Indel
BAD	chr11	64284275	AG	A	.	Indel
BAIAP2L2	chr22	38086362	GCCATCCCAGTACTCCGAGGGTGCTA	G	.	Indel
BCL2L13	chr22	17727032	TG	T	.	Indel
BHLHE22	chr8	64581005	GGGCAGGGCTGCTGTTGCCGCCGCCTGGAGGAGGCGGCGGC	G	.	Indel
BHLHE22	chr8	64581005	GGGCAGGGCTGCTGTTGCCGCCGCCTGGAGGAGGCGGCGGC	G	.	Indel
BIN1	chr2	127063574	GCTCATCTCCTTGTGGAAGTTTTCCTC	G	.	Indel
BMI1	chr10	22328056	CAGGTAAAATCTTTAGGCAATTTATTTTATGCTAATGTTTTATTAGATTGTTTCACTAATAAATTTTCTCTTTATT	C	.	Indel
BMI1	chr10	22329127	GGGTAAGTAGCATATCTGTTGTTAGATTATGATGGTAAACTATATTTAAAGAATTAAGAGTAATTTTTTTCCTTTTAACTTTGTA	G	.	Indel
BOD1L1	chr4	13627477	GCCGGGGCCAGCC	G	.	Indel
BRINP1	chr9	119167298	GACGAAGAGGAATAGA	G	.	Indel
BSG	chr19	581341	GTTC	G	.	Indel
BUD13	chr11	116763103	AGGATCCGGGGTGTCATGACGGGCCCTCCTAGGAGATGGATCCGGGGTGTCATGACGGTCCTTCCTAGGAGAT	A	.	Indel
BUD13	chr11	116763103	AGGATCCGGGGTGTCATGACGGGCCCTCCTAGGAGATGGATCCGGGGTGTCATGACGGTCCTTCCTAGGAGAT	A	.	Indel
C10orf71	chr10	49322884	CA	C	.	Indel
C11orf98	chr11	62664849	GC	G	.	Indel
C16orf54	chr16	29744924	CAGAGG	C	.	Indel
C17orf113	chr17	42040159	CGTCGGG	C	.	Indel
C1QTNF4	chr11	47590761	AGGGCCCAGCAGGCCGCT	A	.	Indel
CABLES1	chr18	23136033	GGCGGCGCGGCCAAGCCGGGCGCCGGCGGCGCCT	G	.	Indel
CALR	chr19	12943753	AGAGGCTTAAGGAGGAGGAAGAAGACAAGAAACGCAAAGAGGAGGAG	A	.	Indel
CASKIN1	chr16	2181035	TG	T	.	Indel
CCDC17	chr1	45623615	GGTTCTTGTGGCACGCCCTGGT	G	.	Indel
CCND1	chr11	69648033	CG	C	.	Indel
CCT5	chr5	10258303	AGTGAGCCATTGCATCTCACAGCTTCGCACTGTTGGTTAACTCTTAATTCCACCAATTAAAATGTCTTTATGTTCCCCCATAG	A	.	Indel
CCT5	chr5	10258303	AGTGAGCCATTGCATCTCACAGCTTCGCACTGTTGGTTAACTCTTAATTCCACCAATTAAAATGTCTTTATGTTCCCCCATAG	A	.	Indel
CCT5	chr5	10258303	AGTGAGCCATTGCATCTCACAGCTTCGCACTGTTGGTTAACTCTTAATTCCACCAATTAAAATGTCTTTATGTTCCCCCATAG	A	.	Indel
CCT5	chr5	10258303	AGTGAGCCATTGCATCTCACAGCTTCGCACTGTTGGTTAACTCTTAATTCCACCAATTAAAATGTCTTTATGTTCCCCCATAG	A	.	Indel
CCT5	chr5	10258303	AGTGAGCCATTGCATCTCACAGCTTCGCACTGTTGGTTAACTCTTAATTCCACCAATTAAAATGTCTTTATGTTCCCCCATAG	A	.	Indel
CCT5	chr5	10258303	AGTGAGCCATTGCATCTCACAGCTTCGCACTGTTGGTTAACTCTTAATTCCACCAATTAAAATGTCTTTATGTTCCCCCATAG	A	.	Indel
CD93	chr20	23086029	TGGTTGCAGTGGTTCTGGGCCTC	T	.	Indel
CDH16	chr16	66913251	GGGAATTCTGAGCCCGCACCT	G	.	Indel
CDK5R2	chr2	218960810	GGCCGCCGCCAGCGGCGGGGGCCCACCGAGCGGGGGCGCGCCC	G	.	Indel
CELSR1	chr22	46536646	CGGCGGCAGGCA	C	.	Indel
CELSR1	chr22	46536322	GT	G	.	Indel
CENPJ	chr13	24884245	TCTGTAAAGACACACAGTCAGTCTGCCTTTTCTCCAGAGATGGTTAAACTATGGAGGAGAACACCTCTGGAAACATAC	T	.	Indel
CENPS-CORT	chr1	10451476	GGA	G	.	Indel
CEP170B	chr14	104894835	CGCCTCAGCCGAG	C	.	Indel
CES1	chr16	55813007	GCAT	G	.	Indel
CFAP99	chr4	2462807	CAGGCGCAGCTAG	C	.	Indel
CHCHD1	chr10	73782081	GA	G	.	Indel
CHCHD1	chr10	73782084	ACCCAGCCTGCGG	A	.	Indel
CHRNE	chr17	4901171	GATGGCCC	G	.	Indel
CLCN6	chr1	11806285	TGTGCTGCTGCTGCAGGTG	T	.	Indel
CLIC6	chr21	34669716	GGGGCGAGCCCGGGACGCGGCGCGCA	G	.	Indel
COL11A1	chr1	102997084	GC	G	.	Indel
COL17A1	chr10	104043511	TGGAGGTCCTGGGGGTCCCATGGCTCCA	T	.	Indel
COL17A1	chr10	104043511	TGGAGGTCCTGGGGGTCCCATGGCTCCA	T	.	Indel
COL17A1	chr10	104043511	TGGAGGTCCTGGGGGTCCCATGGCTCCA	T	.	Indel
COL17A1	chr10	104043511	TGGAGGTCCTGGGGGTCCCATGGCTCCA	T	.	Indel
COL7A1	chr3	48592545	GTCAGAGGCTGGCAGAATTGC	G	.	Indel
COMMD3-BMI1	chr10	22328056	CAGGTAAAATCTTTAGGCAATTTATTTTATGCTAATGTTTTATTAGATTGTTTCACTAATAAATTTTCTCTTTATT	C	.	Indel
COMMD3-BMI1	chr10	22329127	GGGTAAGTAGCATATCTGTTGTTAGATTATGATGGTAAACTATATTTAAAGAATTAAGAGTAATTTTTTTCCTTTTAACTTTGTA	G	.	Indel
CORT	chr1	10451476	GGA	G	.	Indel
CROCC	chr1	16968303	TGGAGCTGCAGCGGCGCTCGCTTGAGGG	T	.	Indel
CRYBG2	chr1	26328214	TG	T	.	Indel
CSPG4	chr15	75690055	TC	T	.	Indel
CSTF2T	chr10	51698890	CCCAGGGCCAGGGCCAGGG	C	.	Indel
CSTF2T	chr10	51698890	CCCAGGGCCAGGGCCAGGG	C	.	Indel
CT47B1	chrX	120874935	CGGCCGGTTCCTCTGT	C	.	Indel
CTRC	chr1	15445678	CG	C	.	Indel
CUX1	chr7	102196847	CA	C	.	Indel
CXADR	chr21	17558983	TTCAGGTGCG	T	.	Indel
DACT2	chr6	168319609	CCGGGGGTCCG	C	.	Indel
DAPK2	chr15	63983548	ACCACGTCGGTGCGGTTCTCATAGACGTCGTGCAGCGTGATGACATTGTGGTGCAGCACCTGCC	A	.	Indel
DCDC1	chr11	30931788	TGA	T	.	Indel
DCHS1	chr11	6629747	ACTC	A	.	Indel
DDX21	chr10	68982624	GGAGGCTTCAGGGGACAGCGGGAAGGCAGTC	G	.	Indel
DDX21	chr10	68982624	GGAGGCTTCAGGGGACAGCGGGAAGGCAGTC	G	.	Indel
DDX21	chr10	68982624	GGAGGCTTCAGGGGACAGCGGGAAGGCAGTC	G	.	Indel
DHX9	chr1	182887319	ACTACAGAGGGCCTAGTGGAGG	A	.	Indel
DIPK1B	chr9	136723491	CCGACTGCACCTACGGGCG	C	.	Indel
DMRTB1	chr1	53461587	TC	T	.	Indel
DMWD	chr19	45792643	GC	G	.	Indel
DNAH2	chr17	7766368	CA	C	.	Indel
DNAJC22	chr12	49349379	CA	C	.	Indel
DNMT3A	chr2	25248146	TGCTGCACAGCAGGAGG	T	.	Indel
DNMT3A	chr2	25241587	TC	T	.	Indel
DNMT3A	chr2	25244294	GC	G	.	Indel
DNMT3A	chr2	25240428	AAAG	A	.	Indel
DNMT3A	chr2	25247699	GC	G	.	Indel
DNMT3A	chr2	25247710	TC	T	.	Indel
DNMT3A	chr2	25244294	GC	G	.	Indel
DNMT3A	chr2	25247595	GAGA	G	.	Indel
DNMT3A	chr2	25244199	AG	A	.	Indel
DNMT3A	chr2	25234356	GTC	G	.	Indel
DNMT3A	chr2	25240366	CAGA	C	.	Indel
DNMT3A	chr2	25240428	AAAG	A	.	Indel
DNMT3A	chr2	25243915	AAG	A	.	Indel
DNMT3A	chr2	25244303	CCCA	C	.	Indel
DNMT3A	chr2	25244254	GT	G	.	Indel
DNMT3A	chr2	25241587	TC	T	.	Indel
DNMT3A	chr2	25244550	TG	T	.	Indel
DNMT3A	chr2	25244294	GC	G	.	Indel
DNMT3A	chr2	25247695	AG	A	.	Indel
DNMT3A	chr2	25247704	GCAGTTTCCCC	G	.	Indel
DNMT3A	chr2	25243953	TG	T	.	Indel
DNMT3A	chr2	25244324	TCCACGCAAAAG	T	.	Indel
DNMT3A	chr2	25246634	AG	A	.	Indel
DNMT3A	chr2	25240366	CAG	C	.	Indel
DNMT3A	chr2	25244154	CA	C	.	Indel
DNMT3A	chr2	25244154	CA	C	.	Indel
DNMT3A	chr2	25236952	TGCTCCAGACACTCCTGCA	T	.	Indel
DNMT3A	chr2	25247058	ACCT	A	.	Indel
DNMT3A	chr2	25241668	CG	C	.	Indel
DNMT3A	chr2	25240428	AAAG	A	.	Indel
DNMT3A	chr2	25240366	CAGA	C	.	Indel
DNMT3A	chr2	25246029	TC	T	.	Indel
DNMT3A	chr2	25244202	GCCAGT	G	.	Indel
DNMT3A	chr2	25237004	GC	G	.	Indel
DNMT3A	chr2	25240366	CAGA	C	.	Indel
DNMT3A	chr2	25244273	TCCTTAATGGCTG	T	.	Indel
DNMT3A	chr2	25245284	AG	A	.	Indel
DNMT3A	chr2	25240666	AC	A	.	Indel
DNMT3A	chr2	25247699	GC	G	.	Indel
DNMT3A	chr2	25246214	TC	T	.	Indel
DNMT3A	chr2	25240326	CTT	C	.	Indel
DNMT3A	chr2	25248075	TC	T	.	Indel
DNMT3A	chr2	25241600	TG	T	.	Indel
DNMT3A	chr2	25246631	TCCAGGCCCTTAGGGCCAGAAGGCTGGAAGCCCC	T	.	Indel
DNMT3A	chr2	25246689	TG	T	.	Indel
DNMT3A	chr2	25248123	TG	T	.	Indel
DNMT3A	chr2	25240368	GA	G	.	Indel
DNMT3A	chr2	25234290	CA	C	.	Indel
DNMT3A	chr2	25240448	CCTCT	C	.	Indel
DNMT3A	chr2	25240312	CG	C	.	Indel
DNMT3A	chr2	25246023	CA	C	.	Indel
DNMT3A	chr2	25246209	GCT	G	.	Indel
DNMT3A	chr2	25240366	CAGA	C	.	Indel
DNMT3A	chr2	25240428	AAAG	A	.	Indel
DNMT3A	chr2	25246742	AC	A	.	Indel
DNMT3A	chr2	25234324	GA	G	.	Indel
DNMT3A	chr2	25240327	TTG	T	.	Indel
DNMT3A	chr2	25240428	AAAG	A	.	Indel
DNMT3A	chr2	25244270	TCTTCCTTAATGGCTGC	T	.	Indel
DNMT3A	chr2	25248111	TG	T	.	Indel
DNMT3A	chr2	25246660	GC	G	.	Indel
DNMT3A	chr2	25244303	CCCA	C	.	Indel
DNMT3A	chr2	25240421	AG	A	.	Indel
DNMT3A	chr2	25244250	AC	A	.	Indel
DNMT3A	chr2	25236961	CA	C	.	Indel
DNMT3A	chr2	25240428	AAAG	A	.	Indel
DNMT3A	chr2	25247616	CACATG	C	.	Indel
DNMT3A	chr2	25240428	AAAG	A	.	Indel
DNMT3A	chr2	25247665	AC	A	.	Indel
DNMT3A	chr2	25240428	AAAG	A	.	Indel
DNMT3A	chr2	25240428	AAAG	A	.	Indel
DNMT3A	chr2	25240414	AG	A	.	Indel
DNMT3A	chr2	25244284	TGCCTGGGCA	T	.	Indel
DNMT3A	chr2	25240366	CAGA	C	.	Indel
DNMT3A	chr2	25240366	CAGA	C	.	Indel
DNMT3A	chr2	25246660	GC	G	.	Indel
DNMT3A	chr2	25240428	AAAG	A	.	Indel
DNMT3A	chr2	25240410	CAGG	C	.	Indel
DNMT3A	chr2	25240428	AAAG	A	.	Indel
DNMT3A	chr2	25240697	CA	C	.	Indel
DNMT3A	chr2	25243951	GC	G	.	Indel
DNMT3A	chr2	25246755	TC	T	.	Indel
DNMT3A	chr2	25244285	GC	G	.	Indel
DNMT3A	chr2	25247639	AG	A	.	Indel
DNMT3A	chr2	25246029	TC	T	.	Indel
DNMT3A	chr2	25246655	TG	T	.	Indel
DNMT3A	chr2	25234344	ACCGGCCCAGCAGTC	A	.	Indel
DNMT3A	chr2	25241580	GC	G	.	Indel
DNMT3A	chr2	25240326	CTT	C	.	Indel
DNMT3A	chr2	25244195	CG	C	.	Indel
DNMT3A	chr2	25240433	AG	A	.	Indel
DNMT3A	chr2	25240699	AT	A	.	Indel
DNMT3A	chr2	25247638	CA	C	.	Indel
DNMT3A	chr2	25247728	CA	C	.	Indel
DNMT3A	chr2	25240428	AAAG	A	.	Indel
DNMT3A	chr2	25241600	TG	T	.	Indel
DNMT3A	chr2	25240428	AAAG	A	.	Indel
DNMT3A	chr2	25241625	GC	G	.	Indel
DNMT3A	chr2	25244270	TCTTC	T	.	Indel
DNMT3A	chr2	25247625	CAGCGGGTGCCTTCA	C	.	Indel
DNMT3A	chr2	25246660	GC	G	.	Indel
DNMT3A	chr2	25246655	TG	T	.	Indel
DNMT3A	chr2	25248034	CACCTCGT	C	.	Indel
DNMT3A	chr2	25240366	CAGA	C	.	Indel
DNMT3A	chr2	25244301	GC	G	.	Indel
DNMT3A	chr2	25246742	AC	A	.	Indel
DNMT3A	chr2	25247079	TA	T	.	Indel
DNMT3A	chr2	25240428	AAAG	A	.	Indel
DNMT3A	chr2	25240279	CAAACCAAGGTTGCTGGCTATACCTCGAGAAAT	C	.	Indel
DNMT3A	chr2	25240692	GC	G	.	Indel
DNMT3A	chr2	25246272	CAT	C	.	Indel
DNMT3A	chr2	25240373	AG	A	.	Indel
DNMT3A	chr2	25234322	CG	C	.	Indel
DNMT3A	chr2	25247718	AC	A	.	Indel
DNMT3A	chr2	25240428	AAAG	A	.	Indel
DNMT3A	chr2	25240428	AAAG	A	.	Indel
DNMT3A	chr2	25240304	CGAGAA	C	.	Indel
DNMT3A	chr2	25244265	AG	A	.	Indel
DNMT3B	chr20	32800272	GACGTGAGGA	G	.	Indel
DOCK8	chr9	382552	CG	C	.	Indel
DOP1B	chr21	36246551	CG	C	.	Indel
DPP9	chr19	4714205	GA	G	.	Indel
EEF1D	chr8	143581154	ACTGGGGGGGCAAGGGGAGCACGGTTAGATGGCAGGGGCCAGGGACAGCCCCAACCCACTGGCCCGGGGCCTCAC	A	.	Indel
EEF1D	chr8	143590073	GCTC	G	.	Indel
EHD1	chr11	64878113	GGTCCACCACGAGCGC	G	.	Indel
EIF3B	chr7	2355030	CCCGCGGGGCCCGGCGCTCCGGAGG	C	.	Indel
ELF1	chr13	40958944	CAT	C	.	Indel
ELK3	chr12	96267125	GT	G	.	Indel
EMX1	chr2	72918008	CGGCGGCACCGGCGGGGGCACT	C	.	Indel
EPDR1	chr7	37921196	TC	T	.	Indel
EPHA1	chr7	143397947	CA	C	.	Indel
EPHA8	chr1	22601459	AC	A	.	Indel
EPHB3	chr3	184572671	CA	C	.	Indel
EPHB4	chr7	100822472	TCA	T	.	Indel
EPPK1	chr8	143872872	CG	C	.	Indel
EXTL3	chr8	28750680	AT	A	.	Indel
FAM120B	chr6	170318460	CAGGCCCTGAATCCAGGCGAGAAGTTCCCGTGTATACAGATTCTGAACCCAGGCAAGAAGTTCCCAT	C	.	Indel
FAM13B	chr5	137959687	TGAACAC	T	.	Indel
FAM13C	chr10	59270083	GC	G	.	Indel
FAM214A	chr15	52608602	GACAA	G	.	Indel
FAM47A	chrX	34131559	TGGAGGCTCCGGGCGGAGATGGGACACTCCAGTCTCAGGAGGCTCCGGGCGGAGACTGGACACCGGAGTCTTG	T	.	Indel
FAM47A	chrX	34131559	TGGAGGCTCCGGGCGGAGATGGGACACTCCAGTCTCAGGAGGCTCCGGGCGGAGACTGGACACCGGAGTCTTG	T	.	Indel
FAM71E2	chr19	55359358	GTGGGGTCTTCTGGGGTGGGGCAGGTACGGCTGAGGCCTTTCGGGGAGAAGCTGACGCAGCTGAGGCCTTCCGGGATGGAGCAGGTATGGC	G	.	Indel
FAM98A	chr2	33584912	GCACGACCACCTCGGCCTC	G	.	Indel
FAT1	chr4	186589130	GTCTGCTCATCAATCACCT	G	.	Indel
FBRS	chr16	30669192	GGCTGCCGCCGCCGCTGCCGCTGCT	G	.	Indel
FBRSL1	chr12	132571422	GCACACACACCAGCACACGCACCAA	G	.	Indel
FBRSL1	chr12	132571439	CGCACCAACACACACACCA	C	.	Indel
FBRSL1	chr12	132571422	GCACACACACCAGCACACGCACCAA	G	.	Indel
FBRSL1	chr12	132490737	GCGCCGCCCCCGCGCCCCGCACCGCGCGTCCCCCGCGC	G	.	Indel
FBXO46	chr19	45712139	ACACGTGC	A	.	Indel
FGF12	chr3	192408046	TCTTGCGGCCGCTGCAGAAGCGCA	T	.	Indel
FGF2	chr4	122827057	GGGCCGGGGCCGGGGCCGTGCCCCGGAGCGGGTCGGA	G	.	Indel
FHDC1	chr4	152943156	ACCTCCTCCACCT	A	.	Indel
FHOD1	chr16	67236661	GGAGGCGGGGCCTGTCAGCAGGGCGGGGCCGGTGGAAGAGGTGGGGCCTACCGGT	G	.	Indel
FOXC2	chr16	86568443	AGCGCTCTCAACCTC	A	.	Indel
FOXD1	chr5	73447205	GGCGGCGGCCTGC	G	.	Indel
FOXH1	chr8	144475732	GGCGGGAGCCGCTGCAGGGCCCCAT	G	.	Indel
FOXI3	chr2	88452314	CGCGGCGGCGGCT	C	.	Indel
FOXO6	chr1	41382052	GCGCGCTGTCGCCGGCGCTGGGCT	G	.	Indel
FRMPD3	chrX	107601160	CG	C	.	Indel
GAPDH	chr12	6537213	TCAGGTGAGGAAGGCAGGGCCCGTGGAGAAGCGGCCAGCCTGGCACCCTATGGACACGCTCCCCTGACTTGCGCCCCGCTCCCTCTTTCTTTG	T	.	Indel
GAPDH	chr12	6537213	TCAGGTGAGGAAGGCAGGGCCCGTGGAGAAGCGGCCAGCCTGGCACCCTATGGACACGCTCCCCTGACTTGCGCCCCGCTCCCTCTTTCTTTG	T	.	Indel
GAPDH	chr12	6537213	TCAGGTGAGGAAGGCAGGGCCCGTGGAGAAGCGGCCAGCCTGGCACCCTATGGACACGCTCCCCTGACTTGCGCCCCGCTCCCTCTTTCTTTG	T	.	Indel
GAPDH	chr12	6537213	TCAGGTGAGGAAGGCAGGGCCCGTGGAGAAGCGGCCAGCCTGGCACCCTATGGACACGCTCCCCTGACTTGCGCCCCGCTCCCTCTTTCTTTG	T	.	Indel
GAPDH	chr12	6537213	TCAGGTGAGGAAGGCAGGGCCCGTGGAGAAGCGGCCAGCCTGGCACCCTATGGACACGCTCCCCTGACTTGCGCCCCGCTCCCTCTTTCTTTG	T	.	Indel
GAPDH	chr12	6537213	TCAGGTGAGGAAGGCAGGGCCCGTGGAGAAGCGGCCAGCCTGGCACCCTATGGACACGCTCCCCTGACTTGCGCCCCGCTCCCTCTTTCTTTG	T	.	Indel
GAPDH	chr12	6537213	TCAGGTGAGGAAGGCAGGGCCCGTGGAGAAGCGGCCAGCCTGGCACCCTATGGACACGCTCCCCTGACTTGCGCCCCGCTCCCTCTTTCTTTG	T	.	Indel
GAPDH	chr12	6537213	TCAGGTGAGGAAGGCAGGGCCCGTGGAGAAGCGGCCAGCCTGGCACCCTATGGACACGCTCCCCTGACTTGCGCCCCGCTCCCTCTTTCTTTG	T	.	Indel
GAPDH	chr12	6537213	TCAGGTGAGGAAGGCAGGGCCCGTGGAGAAGCGGCCAGCCTGGCACCCTATGGACACGCTCCCCTGACTTGCGCCCCGCTCCCTCTTTCTTTG	T	.	Indel
GCDH	chr19	12896230	CTGTT	C	.	Indel
GDPD3	chr16	30112387	ACGAACCATGCGCCGGT	A	.	Indel
GLE1	chr9	128523628	CG	C	.	Indel
GPRASP2	chrX	102715045	CGGCAAGGCCCAAAACTGAGGCCCAAGCAATGTCTGG	C	.	Indel
GPRIN2	chr10	46550684	AGGCGGG	A	.	Indel
GPRIN2	chr10	46550684	AGGCGGG	A	.	Indel
GRK6	chr5	177436089	GA	G	.	Indel
GSTK1	chr7	143267701	AAGG	A	.	Indel
GTPBP2	chr6	43624673	TGAA	T	.	Indel
H1-4	chr6	26156656	GCAAGGGCACCCTGGTGCAGAC	G	.	Indel
H2AC1	chr6	25726372	CA	C	.	Indel
H2AC4	chr6	26033344	CTTG	C	.	Indel
HCFC1	chrX	153954433	GCATGGCGGGTTGGAGCACACCCTCTGGGCGCTGCCTGCATTCGAGGTAGTGGCGGTGTTGGTGGTGCCTGTCTCGTGGGTCTCA	G	.	Indel
HDGFL1	chr6	22570099	GGGCGGCGGAAGCGGAGAGGGC	G	.	Indel
HECTD3	chr1	45004669	CACG	C	.	Indel
HGS	chr17	81696655	CAGG	C	.	Indel
HMGB2	chr4	173332995	TCTGAAAGGAAGCAACAGAGTTTAATAAACTGAAGGAAAAATCCAAGGAGCAATTTGGGTTATTTTAAACTTAC	T	.	Indel
HNRNPA0	chr5	137753294	TAGCTGCCGA	T	.	Indel
HNRNPM	chr19	8486114	TCTGGAGCGGATGGGC	T	.	Indel
HOXA13	chr7	27199688	GGCGGCGGCGGCTGCAGCGGCAGCCGCGGCAGCA	G	.	Indel
HOXD9	chr2	176123015	CCCTCCCAGCCCCCGGCAGCGGCGGCGATGAGCGGCCTCTACCACCCGTACGTTCCCCCGCCGCCCCTGGCCGCCTCTG	C	.	Indel
HOXD9	chr2	176123015	CCCTCCCAGCCCCCGGCAGCGGCGGCGATGAGCGGCCTCTACCACCCGTACGTTCCCCCGCCGCCCCTGGCCGCCTCTG	C	.	Indel
HOXD9	chr2	176123015	CCCTCCCAGCCCCCGGCAGCGGCGGCGATGAGCGGCCTCTACCACCCGTACGTTCCCCCGCCGCCCCTGGCCGCCTCTG	C	.	Indel
HSPA8	chr11	123060026	AACCTGCCGTTAAAAACAATCTCATTTAAATTTACGATGGATCAAATTAATCTTAAAATAATCCGAACTTGCATCACAAATGGTACAT	A	.	Indel
HTRA4	chr8	38974511	CGCAGGGCCAACCGTGCGCCCCGGGGCT	C	.	Indel
HYAL2	chr3	50320071	ACAG	A	.	Indel
HYAL3	chr3	50295334	GCTGTGC	G	.	Indel
IFITM2	chr11	309201	GTGACCTGTATCCCACGTACTCTATCTTCCATTCCTCGCCCTGCCCCCAGAGGCCAGGAGCTCTGCCCT	G	.	Indel
ILF3	chr19	10683540	AAGGTGAGCAGTGGCCCTTGAACCTCCTTGCCCAGGCATGGGTTCTTCTGCAATGTGAGCACGAAGGGAATGTCACTTCCCTGTGTTCTCTTCT	A	.	Indel
INKA1	chr3	49804829	CGGCTGGCCAG	C	.	Indel
INSM1	chr20	20369532	CGGCCGGCGACGGCGAGGG	C	.	Indel
INTS1	chr7	1478725	CCATCACTGAGCCTGCGCCCGGCTGAGGCCTGGCTGGCAAG	C	.	Indel
INTS11	chr1	1312431	GGCACTCACGCTGTCCTTCATGATCAGGGTGCCGTGCAGGAGCCGAGGCTTCTTGGCCTCAGGGA	G	.	Indel
IRX5	chr16	54932624	GCTAC	G	.	Indel
ITFG2	chr12	2821748	CA	C	.	Indel
JAG2	chr14	105148989	GC	G	.	Indel
JCAD	chr10	30028703	GGTAT	G	.	Indel
JPH3	chr16	87690238	GAA	G	.	Indel
KCNH4	chr17	42178124	GC	G	.	Indel
KRR1	chr12	75501815	GCCTACATTAATAAATAAAAAATATATCAGTTAAATGTATTTATAGTTAAATAATTCAAGTATCTATGAACTTTGCTATTCATGTGAGCCAGACATAAAGTGCCGTA	G	.	Indel
KRT85	chr12	52367216	GC	G	.	Indel
KRT9	chr17	41571615	GCCACCACCAAAGCCACCTCCAGAA	G	.	Indel
KRTAP11-1	chr21	30881386	GGA	G	.	Indel
KRTAP12-4	chr21	44654417	GCAGGGGCTGGGCACACAGCAGGCTGGCTGGCAGCAGGTGGATACCCCACA	G	.	Indel
KRTAP4-6	chr17	41139987	GGGGCGGCAGCAGCAC	G	.	Indel
KRTAP5-9	chr11	71548953	GCAGCTGCTGCAAGCCCTACTGCTCCCAGTGCAGCTGCTGTAAGCCCTGTTGCTCCTCCTCGGGTCGTGGGTCATCCTGCTGCCAATC	G	.	Indel
LAMC3	chr9	131061113	CGGGCCAAGCCGACGACTGCCAGCCCTGTCCCTGCCCTGGCCAGTCGGCCTGTACGACCATCCCAGAGAGCCGGGAGGTGGTGT	C	.	Indel
LARP1	chr5	154755901	GCCGGACGGCAGCGCTCGGAGAC	G	.	Indel
LBHD1	chr11	62664849	GC	G	.	Indel
LHX9	chr1	197929096	CCCCGCCCTCAGCAGACAG	C	.	Indel
LORICRIN	chr1	153261348	GGGCGGCTCCTCCGGGGGCGGCTCCGGCTGCTTCTCCTCCGGCGGCGGCGGCTTCTCGGGCCAGGCGGTCCAGTGCCAGAGCTACGGAGGCGTCTCTAGC	G	.	Indel
LRP1	chr12	57195938	AT	A	.	Indel
LRTM2	chr12	1831201	TTCGGGGACCTGACGAA	T	.	Indel
LRWD1	chr7	102469822	CCGGCTGCGAGGG	C	.	Indel
LSMEM1	chr7	112484888	CATAAATGACTTAAACAAACTAAACCTCTGTCCAGCCG	C	.	Indel
LTBP4	chr19	40606465	CG	C	.	Indel
MACF1	chr1	39429905	AG	A	.	Indel
MAGEE1	chrX	76428756	GC	G	.	Indel
MAGEE1	chrX	76428798	AAGGGATCAAGCACCTCCGTGCCCCCCACCGCCACCGAGGGCCTGAGCACCTCCGTGCAGCCCACTGCTGGTG	A	.	Indel
MAGEL2	chr15	23647053	GGCCATCGGTGTACCCGGAGGGGGAGGATGA	G	.	Indel
MAMDC4	chr9	136857377	AGGGCCTCCG	A	.	Indel
MAP3K20	chr2	173266310	AG	A	.	Indel
MAPT	chr17	45983653	GC	G	.	Indel
MAST4	chr5	67163888	AAGAG	A	.	Indel
MATR3	chr5	139322505	CGGTAATTTCATTTTGTTTTTCATATGTGTGAGTATATTCAACTTTACTTTTTCAGACAACAAATTAATTGTGGTGTGTCCTTTTGATTTCA	C	.	Indel
MATR3	chr5	139322505	CGGTAATTTCATTTTGTTTTTCATATGTGTGAGTATATTCAACTTTACTTTTTCAGACAACAAATTAATTGTGGTGTGTCCTTTTGATTTCA	C	.	Indel
MATR3	chr5	139322505	CGGTAATTTCATTTTGTTTTTCATATGTGTGAGTATATTCAACTTTACTTTTTCAGACAACAAATTAATTGTGGTGTGTCCTTTTGATTTCA	C	.	Indel
MATR3	chr5	139322505	CGGTAATTTCATTTTGTTTTTCATATGTGTGAGTATATTCAACTTTACTTTTTCAGACAACAAATTAATTGTGGTGTGTCCTTTTGATTTCA	C	.	Indel
MATR3	chr5	139322505	CGGTAATTTCATTTTGTTTTTCATATGTGTGAGTATATTCAACTTTACTTTTTCAGACAACAAATTAATTGTGGTGTGTCCTTTTGATTTCA	C	.	Indel
MATR3	chr5	139322505	CGGTAATTTCATTTTGTTTTTCATATGTGTGAGTATATTCAACTTTACTTTTTCAGACAACAAATTAATTGTGGTGTGTCCTTTTGATTTCA	C	.	Indel
MATR3	chr5	139322505	CGGTAATTTCATTTTGTTTTTCATATGTGTGAGTATATTCAACTTTACTTTTTCAGACAACAAATTAATTGTGGTGTGTCCTTTTGATTTCA	C	.	Indel
MATR3	chr5	139322505	CGGTAATTTCATTTTGTTTTTCATATGTGTGAGTATATTCAACTTTACTTTTTCAGACAACAAATTAATTGTGGTGTGTCCTTTTGATTTCA	C	.	Indel
MATR3	chr5	139322505	CGGTAATTTCATTTTGTTTTTCATATGTGTGAGTATATTCAACTTTACTTTTTCAGACAACAAATTAATTGTGGTGTGTCCTTTTGATTTCA	C	.	Indel
MATR3	chr5	139322505	CGGTAATTTCATTTTGTTTTTCATATGTGTGAGTATATTCAACTTTACTTTTTCAGACAACAAATTAATTGTGGTGTGTCCTTTTGATTTCA	C	.	Indel
MATR3	chr5	139322505	CGGTAATTTCATTTTGTTTTTCATATGTGTGAGTATATTCAACTTTACTTTTTCAGACAACAAATTAATTGTGGTGTGTCCTTTTGATTTCA	C	.	Indel
MATR3	chr5	139322505	CGGTAATTTCATTTTGTTTTTCATATGTGTGAGTATATTCAACTTTACTTTTTCAGACAACAAATTAATTGTGGTGTGTCCTTTTGATTTCA	C	.	Indel
MATR3	chr5	139322505	CGGTAATTTCATTTTGTTTTTCATATGTGTGAGTATATTCAACTTTACTTTTTCAGACAACAAATTAATTGTGGTGTGTCCTTTTGATTTCA	C	.	Indel
MATR3	chr5	139322505	CGGTAATTTCATTTTGTTTTTCATATGTGTGAGTATATTCAACTTTACTTTTTCAGACAACAAATTAATTGTGGTGTGTCCTTTTGATTTCA	C	.	Indel
MATR3	chr5	139322505	CGGTAATTTCATTTTGTTTTTCATATGTGTGAGTATATTCAACTTTACTTTTTCAGACAACAAATTAATTGTGGTGTGTCCTTTTGATTTCA	C	.	Indel
MATR3	chr5	139322505	CGGTAATTTCATTTTGTTTTTCATATGTGTGAGTATATTCAACTTTACTTTTTCAGACAACAAATTAATTGTGGTGTGTCCTTTTGATTTCA	C	.	Indel
MATR3	chr5	139322505	CGGTAATTTCATTTTGTTTTTCATATGTGTGAGTATATTCAACTTTACTTTTTCAGACAACAAATTAATTGTGGTGTGTCCTTTTGATTTCA	C	.	Indel
MATR3	chr5	139322505	CGGTAATTTCATTTTGTTTTTCATATGTGTGAGTATATTCAACTTTACTTTTTCAGACAACAAATTAATTGTGGTGTGTCCTTTTGATTTCA	C	.	Indel
MATR3	chr5	139322505	CGGTAATTTCATTTTGTTTTTCATATGTGTGAGTATATTCAACTTTACTTTTTCAGACAACAAATTAATTGTGGTGTGTCCTTTTGATTTCA	C	.	Indel
MATR3	chr5	139322505	CGGTAATTTCATTTTGTTTTTCATATGTGTGAGTATATTCAACTTTACTTTTTCAGACAACAAATTAATTGTGGTGTGTCCTTTTGATTTCA	C	.	Indel
MATR3	chr5	139322505	CGGTAATTTCATTTTGTTTTTCATATGTGTGAGTATATTCAACTTTACTTTTTCAGACAACAAATTAATTGTGGTGTGTCCTTTTGATTTCA	C	.	Indel
MATR3	chr5	139322505	CGGTAATTTCATTTTGTTTTTCATATGTGTGAGTATATTCAACTTTACTTTTTCAGACAACAAATTAATTGTGGTGTGTCCTTTTGATTTCA	C	.	Indel
MATR3	chr5	139322505	CGGTAATTTCATTTTGTTTTTCATATGTGTGAGTATATTCAACTTTACTTTTTCAGACAACAAATTAATTGTGGTGTGTCCTTTTGATTTCA	C	.	Indel
MATR3	chr5	139322505	CGGTAATTTCATTTTGTTTTTCATATGTGTGAGTATATTCAACTTTACTTTTTCAGACAACAAATTAATTGTGGTGTGTCCTTTTGATTTCA	C	.	Indel
MATR3	chr5	139322505	CGGTAATTTCATTTTGTTTTTCATATGTGTGAGTATATTCAACTTTACTTTTTCAGACAACAAATTAATTGTGGTGTGTCCTTTTGATTTCA	C	.	Indel
MATR3	chr5	139322505	CGGTAATTTCATTTTGTTTTTCATATGTGTGAGTATATTCAACTTTACTTTTTCAGACAACAAATTAATTGTGGTGTGTCCTTTTGATTTCA	C	.	Indel
MATR3	chr5	139322505	CGGTAATTTCATTTTGTTTTTCATATGTGTGAGTATATTCAACTTTACTTTTTCAGACAACAAATTAATTGTGGTGTGTCCTTTTGATTTCA	C	.	Indel
MATR3	chr5	139322505	CGGTAATTTCATTTTGTTTTTCATATGTGTGAGTATATTCAACTTTACTTTTTCAGACAACAAATTAATTGTGGTGTGTCCTTTTGATTTCA	C	.	Indel
MEF2D	chr1	156468794	AGAT	A	.	Indel
MEGF6	chr1	3500664	CT	C	.	Indel
MEPCE	chr7	100430875	CCACAGCCCCT	C	.	Indel
MESP2	chr15	89776692	TGGCGCC	T	.	Indel
METRN	chr16	716943	GCCCTGCAGCGACGCTGAGCTGCT	G	.	Indel
MEX3A	chr1	156077190	CG	C	.	Indel
MEX3B	chr15	82043856	AT	A	.	Indel
MFGE8	chr15	88913288	CACAGCGCGG	C	.	Indel
MFSD3	chr8	144509678	GGATGT	G	.	Indel
MGA	chr15	41710971	CA	C	.	Indel
MLLT1	chr19	6226989	GGATGGTTTGGTCTTCTTGGGGTCAGA	G	.	Indel
MMRN1	chr4	89895445	AGTTGGAGGCACTGGAGGCATTGGAGGC	A	.	Indel
MN1	chr22	27798903	CTGCTGCTGTTGCTGTTGCTGT	C	.	Indel
MN1	chr22	27798903	CTGCTGCTGTTGCTGTTGCTGT	C	.	Indel
MOV10L1	chr22	50113676	CATTTCTATGGAACGATTTTGCTGA	C	.	Indel
MST1R	chr3	49890623	CA	C	.	Indel
MYADM	chr19	53873957	TCTC	T	.	Indel
MYBBP1A	chr17	4545102	TCCTCGCTCTCCTCCC	T	.	Indel
MYH3	chr17	10645771	GT	G	.	Indel
MYO1F	chr19	8550234	CGTTGAG	C	.	Indel
MYOM1	chr18	3215029	GGAC	G	.	Indel
MYOM3	chr1	24090919	AG	A	.	Indel
NACA	chr12	56717682	TGGGGTGGGGTAGCTAGACCTCCTTTTAGGGAGGGAGGAGTTGCAGCTGGGGGAGTGGGGGCCCCTTTGG	T	.	Indel
NACA	chr12	56718489	ACAGCTGGGGGTGTGGGGGCCCCTTTGGGGGATGGAGTAGCTGGACCTCCTTTGGGGGAGGGAGGAGTTG	A	.	Indel
NACA	chr12	56718376	GTGGGGTAGCTGCTGGACTTCCTTTGGGGGAGGGAGGAGTTGCAGCTGGGGGTGTGGATGCCCCTTTGGGGAA	G	.	Indel
NACA	chr12	56718275	CGCAGCTGGGGGAGTGGGGGCCCCCTTGAGGGATGGGGTAGCTGGACCTCCTTTTGGGGAGGGAAGAGTT	C	.	Indel
NACA	chr12	56718275	CGCAGCTGGGGGAGTGGGGGCCCCCTTGAGGGATGGGGTAGCTGGACCTCCTTTTGGGGAGGGAAGAGTT	C	.	Indel
NBEAL2	chr3	47005800	TG	T	.	Indel
NCAM1	chr11	113275372	CG	C	.	Indel
NCOR2	chr12	124372140	CCTT	C	.	Indel
NDUFAF2	chr5	60945345	CAA	C	.	Indel
NDUFAF8	chr17	81239394	GT	G	.	Indel
NECAB2	chr16	83998197	CCCGGCAGCACCTGCAGCTGGT	C	.	Indel
NETO2	chr16	47122784	TCTGGAAGGAATACATGAAAGGTGTTCAAAGGAACATAAGACTAATCAAAAATGCCAAGAGGAACAAGTGGTAATATACTAAAC	T	.	Indel
NETO2	chr16	47122784	TCTGGAAGGAATACATGAAAGGTGTTCAAAGGAACATAAGACTAATCAAAAATGCCAAGAGGAACAAGTGGTAATATACTAAAC	T	.	Indel
NETO2	chr16	47122784	TCTGGAAGGAATACATGAAAGGTGTTCAAAGGAACATAAGACTAATCAAAAATGCCAAGAGGAACAAGTGGTAATATACTAAAC	T	.	Indel
NETO2	chr16	47122784	TCTGGAAGGAATACATGAAAGGTGTTCAAAGGAACATAAGACTAATCAAAAATGCCAAGAGGAACAAGTGGTAATATACTAAAC	T	.	Indel
NFAT5	chr16	69692513	TCAA	T	.	Indel
NFE2	chr12	54292710	GCTCT	G	.	Indel
NFE2	chr12	54292710	GCTCT	G	.	Indel
NFE2	chr12	54292710	GCTCT	G	.	Indel
NFKBIE	chr6	44265001	TGTAA	T	.	Indel
NHS	chrX	17376059	AGGCGGCGCCCGCAGCCGGCGAGGCGTCCTCGGCGGCGGC	A	.	Indel
NKX2-4	chr20	21396278	AC	A	.	Indel
NOD2	chr16	50712131	CT	C	.	Indel
NOTCH1	chr9	136496196	CAG	C	.	Indel
NOTCH1	chr9	136496196	CAG	C	.	Indel
NOTCH1	chr9	136496196	CAG	C	.	Indel
NPAS1	chr19	47036040	TGCGGACGCCGACGCCCGGCCCCCCAACCCCGCCCTCCGTC	T	.	Indel
NPR3	chr5	32711869	CGGCGGCGGTGGCGCGGGCATA	C	.	Indel
NT5M	chr17	17303628	CGGGCTGGGCCTGGCGGGA	C	.	Indel
NTN5	chr19	48670398	GC	G	.	Indel
OAZ1	chr19	2271905	CTCTACA	C	.	Indel
OBSCN	chr1	228214249	CGGTCCCGGTGGGCCCCGTCCACT	C	.	Indel
OTP	chr5	77630496	GAGTTGGGCGGCGGACCGGCCGCCAGGCTGCACT	G	.	Indel
PALM2AKAP2	chr9	110138181	CAG	C	.	Indel
PCDHA12	chr5	140876017	TA	T	.	Indel
PCGF2	chr17	38739118	TCTGGAAGAAGGCAGCAGGATGAGGACAGGGCCATGGGTTGGGAAATGGGGTCAGTGGAGGAGGAATGGAGTGCAGATAC	T	.	Indel
PDCD7	chr15	65133530	TGGCACCGGGTAGAAGGCGCCAGCGCCGCCTCCGCCGCGGGAGGCCTC	T	.	Indel
PDE4C	chr19	18216869	CGTT	C	.	Indel
PEDS1-UBE2V1	chr20	50082836	GC	G	.	Indel
PER2	chr2	238253305	GAATGCCATGACAGGCGCC	G	.	Indel
PGLYRP2	chr19	15476111	CTCCAATATCTGCAGTGGTGACATCTGGAGAGCCA	C	.	Indel
PGLYRP4	chr1	153330924	GCTGCAGCATTGGGTGGTATACC	G	.	Indel
PHOX2B	chr4	41745978	CGCCGCTGCCGCTGCCGCCGCCGCCGCT	C	.	Indel
PLA2G12B	chr10	72954613	GGCTCGTGTCGCTCTGA	G	.	Indel
PLCH2	chr1	2504983	CG	C	.	Indel
PLEKHD1	chr14	69527287	AAGG	A	.	Indel
PLEKHJ1	chr19	2234138	GCCTGGCCCCA	G	.	Indel
PLPPR3	chr19	812701	CCCCATCGGCCGCG	C	.	Indel
PNPLA6	chr19	7555353	CGGGGGCGGGGCCAGGTGAGGGCGGGGCTTGCTCTCTGGGGGCGGGGCCTGGATGTCCGAGGGTGGAGCTTCCTGGGAGAAACCGT	C	.	Indel
POMC	chr2	25161677	GAGGCTGCTCGTCGC	G	.	Indel
POU3F2	chr6	98835275	ACAGCAGCAGCAACAGCAGCAACAG	A	.	Indel
POU3F2	chr6	98835275	ACAGCAGCAGCAACAGCAGCAACAG	A	.	Indel
POU3F2	chr6	98835275	ACAGCAGCAGCAACAGCAGCAACAG	A	.	Indel
PPM1D	chr17	60663262	CA	C	.	Indel
PPM1D	chr17	60663352	GA	G	.	Indel
PPM1D	chr17	60663133	CCCTCAAAAGAT	C	.	Indel
PPM1D	chr17	60663352	GA	G	.	Indel
PPP1R10	chr6	30602549	AGGACCT	A	.	Indel
PPP1R10	chr6	30602228	GATGCCACCGCCAGGGCCTTCGTGGGGACGATGTCCTCCACCCCCACCCATGCTACCACCAGGGCCTTCATGGGGGCGATGCCCACTTCCC	G	.	Indel
PPP1R12B	chr1	202437874	TTCATGGAGATTGGGACTGAGAAAAACTGGCAGCC	T	.	Indel
PPP1R16A	chr8	144500491	ACGTCGCAGC	A	.	Indel
PRAG1	chr8	8328414	GCTT	G	.	Indel
PRDM13	chr6	99613029	CCAGGGGAGGAGCG	C	.	Indel
PRDM13	chr6	99613777	CCTG	C	.	Indel
PREX1	chr20	48649431	AC	A	.	Indel
PRKAR2B	chr7	107045168	CGGG	C	.	Indel
PRKCG	chr19	53897980	TCCTCTCCCATCCCCTCCCCTTCC	T	.	Indel
PRKCSH	chr19	11447524	CAGAGGAGGAGGA	C	.	Indel
PTDSS2	chr11	450566	CACCGG	C	.	Indel
PTGDR2	chr11	60853056	CG	C	.	Indel
PTGES3L-AARSD1	chr17	42955857	AGTG	A	.	Indel
PTPRF	chr1	43591392	GC	G	.	Indel
PTPRN2	chr7	157621292	TGTACAGGTCAGCACGGCCAGTTTCCACCGCCCGTAACCCAGGCTTCCTGCCCCCGGGGCTGGTAC	T	.	Indel
PURA	chr5	140114283	TGGTGGCGGCGGGGGCGGCGGCGGCAGTGGC	T	.	Indel
PWWP2A	chr5	160119173	CGGT	C	.	Indel
PXDN	chr2	1662116	AC	A	.	Indel
PXDN	chr2	1643543	CG	C	.	Indel
RAB26	chr16	2152821	CCTGGCTGACCG	C	.	Indel
RAB3D	chr19	11337246	CG	C	.	Indel
RAB4B	chr19	40786899	CCCTCCGCCAGCTTCGGCAG	C	.	Indel
RAB4B-EGLN2	chr19	40786899	CCCTCCGCCAGCTTCGGCAG	C	.	Indel
RANBP9	chr6	13711440	TGGCGGCGACAGCTGCTGCTGCTGTTGCTGCTGCTGCGGCGGC	T	.	Indel
RAPH1	chr2	203440571	TGGAGGGGGTGGAAACTGGCTGGCTATCTGCTTCACGACCGAGGGCACCGGTGACAGTGGAGAG	T	.	Indel
RBCK1	chr20	419684	CGAGCGCGCCTGGCGGGCGAGGAGGAGG	C	.	Indel
RBM14-RBM4	chr11	66643880	AGCTGCTGCCACAGCT	A	.	Indel
RBM4	chr11	66643880	AGCTGCTGCCACAGCT	A	.	Indel
RBM6	chr3	49967615	CCTT	C	.	Indel
RCC2	chr1	17438396	TCGGGCCGCTCGCGCTTCCTGCCCGC	T	.	Indel
RECQL5	chr17	75629337	GGCTCGGGGGCTCGTGCTCGCCTCCCC	G	.	Indel
REPIN1	chr7	150372357	CT	C	.	Indel
RGS14	chr5	177368825	CCTGGCCTCACCATCCGAGACATG	C	.	Indel
RPTN	chr1	152155011	ACT	A	.	Indel
RRBP1	chr20	17659023	AGCCCCCTCGGCCTTCTTGCCCTGGTTCTGG	A	.	Indel
RRM2	chr2	10129152	AAGGTAAAGTATTGTTTACATAGCCTTTTGCTTGTTTTGAAGCTGGTGCTCTGTATTTATATCTTGATGTGAACCTTTTC	A	.	Indel
RRP8	chr11	6601171	TGCGGTCCACTGGCTGCAGTG	T	.	Indel
RRP8	chr11	6601956	GCCTGTTTGTGGCATTTCTTCTTCCTTTCTACTTCTTCCTCAGAGTCACTGCAAGGTGGGC	G	.	Indel
RSL1D1	chr16	11841820	TCTGAAACAAAGAAAAGAGTAACATCGTCTACATATACTTTGTTTCTTTTAAATGAACAATCAATTGATGCACCTGTAATACTGTAC	T	.	Indel
RSL1D1	chr16	11841820	TCTGAAACAAAGAAAAGAGTAACATCGTCTACATATACTTTGTTTCTTTTAAATGAACAATCAATTGATGCACCTGTAATACTGTAC	T	.	Indel
RSPH6A	chr19	45804351	GTCGCGC	G	.	Indel
RSPH9	chr6	43670917	GAGA	G	.	Indel
RTN4R	chr22	20241810	AGTCCCGCCACCCCCGCTGCCTGCCTGGCCCAGACGGCAGT	A	.	Indel
RUFY4	chr2	218075691	TGG	T	.	Indel
RYR1	chr19	38565561	CGAGGGCGCTGGAGACGCCGCG	C	.	Indel
RYR2	chr1	237784431	CGGTCAG	C	.	Indel
RYR2	chr1	237614815	TG	T	.	Indel
SALL4	chr20	51792009	CT	C	.	Indel
SAMD1	chr19	14090354	AGGCGGCGGCCGCCGT	A	.	Indel
SBK1	chr16	28320780	GGTGCCGGTGCCAGTGCCC	G	.	Indel
SBK1	chr16	28320786	GGTGCCAGTGCCC	G	.	Indel
SCAF1	chr19	49651473	TGTC	T	.	Indel
SCN4A	chr17	63968100	GCATACCATGAGTCATTGCCGTACCACATCTCATTGC	G	.	Indel
SDC3	chr1	30908505	GGGCCCCGGGCCCGGCCGCGGCCCC	G	.	Indel
SDK1	chr7	4265294	GGTCATCACCACGCAGAGCGCGGGCGGCGTCTACACCCCCGCTGGCCCC	G	.	Indel
SELENOO	chr22	50216932	CCAGCCCGGCTGTGACTCCAGAGCCCGGATGTCATTCCA	C	.	Indel
SETD1A	chr16	30971481	CTCCTCATCCTCCTCCTCCTCCTCG	C	.	Indel
SFT2D3	chr2	127701768	CGGCGGGT	C	.	Indel
SH2B3	chr12	111418617	CA	C	.	Indel
SH3BP2	chr4	2818211	AGGGCCGGCGGGCATGGCGGGCTCC	A	.	Indel
SH3PXD2A	chr10	103603513	GCT	G	.	Indel
SIPA1L3	chr19	38082056	TC	T	.	Indel
SKOR2	chr18	47248377	CGCGGCCGCG	C	.	Indel
SLC24A1	chr15	65650765	GGAGGAGGAGGAA	G	.	Indel
SLC24A1	chr15	65650765	GGAGGAGGAGGAA	G	.	Indel
SLC25A52	chr18	31760261	AT	A	.	Indel
SLC35E1	chr19	16572280	GCGCGCCCTCGCGCGCCCCACCACTGCTGCTCGCTGCGCCCGGGCCCCCCGCGCCGTGGCC	G	.	Indel
SLC38A10	chr17	81282272	GCGGGAGCACGATGCACAGCGACACGGCGAACAGCAGGAACA	G	.	Indel
SLC66A1	chr1	19317707	CT	C	.	Indel
SLC6A8	chrX	153693366	AGTAAGCACCGCCGCCCTGCCACCCGTGCCCTGTCCTGCCCTGCCCCGCCCTGCCCAGCAGCCTAACCCATCCACTCTGGCCCCTCCACCCCTCAG	A	.	Indel
SLX4	chr16	3591194	AAATTCTCGGCCCTGCTTTCGC	A	.	Indel
SLX4	chr16	3589112	GCCGAATTCAGAAAGCTCGGCCTGCTATTCCCCAGGGAGCCCGCGC	G	.	Indel
SMCR8	chr17	18317357	GCC	G	.	Indel
SOGA1	chr20	36862891	CCGGGCCCCCGG	C	.	Indel
SP8	chr7	20785535	GGCTGCTGCCGCGGCCGCCGCAGCCGCC	G	.	Indel
SPC25	chr2	168871494	GGTCT	G	.	Indel
SPN	chr16	29663790	CAACAGCAGTGCAGACACCCACCTCCGGAGAGCCT	C	.	Indel
SPRED2	chr2	65313903	GC	G	.	Indel
SPRED2	chr2	65344795	AC	A	.	Indel
SPRED2	chr2	65313871	TTG	T	.	Indel
SPRED2	chr2	65313804	GT	G	.	Indel
SPRR4	chr1	152971910	AGCG	A	.	Indel
SPRR4	chr1	152971910	AGCG	A	.	Indel
SPRR4	chr1	152971910	AGCG	A	.	Indel
SPTBN2	chr11	66691399	AC	A	.	Indel
SRCAP	chr16	30729160	TA	T	.	Indel
SRCAP	chr16	30729008	CTGGAACGGATTTTCCAACTTAG	C	.	Indel
SRCAP	chr16	30729200	CG	C	.	Indel
SRCAP	chr16	30736339	CTGAGGATGAGGAGA	C	.	Indel
SRCAP	chr16	30737760	ACCT	A	.	Indel
SRCAP	chr16	30739082	TC	T	.	Indel
SRCAP	chr16	30724486	GC	G	.	Indel
SRCAP	chr16	30712314	AC	A	.	Indel
SRRM2	chr16	2762529	CCGCTCACGCTCTAGAACCCCAGCTAGACGCAGTGGT	C	.	Indel
SRRM5	chr19	43613790	CACAG	C	.	Indel
SRSF2	chr17	76736853	CGGCGGCTGTGGTGTGAGTCCGGGG	C	.	Indel
SRSF2	chr17	76736853	CGGCGGCTGTGGTGTGAGTCCGGGG	C	.	Indel
SRSF2	chr17	76736853	CGGCGGCTGTGGTGTGAGTCCGGGG	C	.	Indel
SRSF2	chr17	76736853	CGGCGGCTGTGGTGTGAGTCCGGGG	C	.	Indel
SRSF2	chr17	76736853	CGGCGGCTGTGGTGTGAGTCCGGGG	C	.	Indel
SRSF4	chr1	29148856	GGCTCCTGCTCCGGCTCCTGCTGCCCCCTTT	G	.	Indel
SRSF4	chr1	29148856	GGCTCCTGCTCCGGCTCCTGCTGCCCCCTTT	G	.	Indel
SRSF4	chr1	29148856	GGCTCCTGCTCCGGCTCCTGCTGCCCCCTTT	G	.	Indel
STAB1	chr3	52514432	GT	G	.	Indel
STK32C	chr10	132208105	CAG	C	.	Indel
STK38	chr6	36515445	CCTCTT	C	.	Indel
STOX1	chr10	68886339	CACCTGCTGATG	C	.	Indel
SUN1	chr7	853464	CCT	C	.	Indel
SYNC	chr1	32695399	ATCTC	A	.	Indel
SYNGAP1	chr6	33443381	CGGCCATGGAGGGGGCGGT	C	.	Indel
TACC3	chr4	1728076	AAGCGGAGACTCCGCACGG	A	.	Indel
TACR2	chr10	69408952	GGCACCGTGC	G	.	Indel
TAF15	chr17	35844784	TGGAGACCGAGGAGGCTATGGA	T	.	Indel
TAF15	chr17	35844544	AGGCGGCTATGGTGGAGACAGAAGTGGGGGTGGCTATGGTGGAGACAGAAGCAGCGGTGGTGGCTACAGCGGAGATAGAAGTGGG	A	.	Indel
TAF15	chr17	35844544	AGGCGGCTATGGTGGAGACAGAAGTGGGGGTGGCTATGGTGGAGACAGAAGCAGCGGTGGTGGCTACAGCGGAGATAGAAGTGGG	A	.	Indel
TAF6L	chr11	62787291	CTCTGAG	C	.	Indel
TAOK2	chr16	29987944	CACCCGCCAGTCCCGGGCCCTGCCCCCCTGGAGGT	C	.	Indel
TAS1R1	chr1	6574678	TCCCTCTTTCCTGCGCACCATC	T	.	Indel
TATDN2	chr3	10249488	CGCCTCCAAAGGCT	C	.	Indel
TBX3	chr12	114672212	TGGAGGCTGCCGCAGA	T	.	Indel
TCERG1	chr5	146459099	GGCCCAGGCCCAA	G	.	Indel
TCHH	chr1	152108088	AGGAATTTTCTCTCTCGTTCCTGACGGCGGAGCTGCTGTTCCTCTTCGC	A	.	Indel
TET2	chr4	105272825	CT	C	.	Indel
TET2	chr4	105276160	AC	A	.	Indel
TET2	chr4	105236129	AAC	A	.	Indel
TET2	chr4	105235618	AT	A	.	Indel
TET2	chr4	105236582	CA	C	.	Indel
TET2	chr4	105259666	CCTT	C	.	Indel
TET2	chr4	105236670	CA	C	.	Indel
TET2	chr4	105275286	CA	C	.	Indel
TET2	chr4	105235614	CACTATCTG	C	.	Indel
TET2	chr4	105237115	TGTCAGGGCCA	T	.	Indel
TET2	chr4	105234763	TC	T	.	Indel
TET2	chr4	105234763	TC	T	.	Indel
TET2	chr4	105234763	TC	T	.	Indel
TET2	chr4	105234763	TC	T	.	Indel
TET2	chr4	105276205	CT	C	.	Indel
TET2	chr4	105236187	CAAATAAAGAAT	C	.	Indel
TET2	chr4	105259666	CCTT	C	.	Indel
TET2	chr4	105235487	CCCACCAATTT	C	.	Indel
TGM6	chr20	2403460	CTGGCAGGTTCTGGATGCCACCCCCCAGGAGGAGAGTGAAGGTACGCTCAATTGGG	C	.	Indel
THAP11	chr16	67842908	GCAGCAGCAGCAA	G	.	Indel
THOP1	chr19	2811712	AGGAGGGTGTCCTGAACAGCAAGGTACGCGGGGACTGGGGACAG	A	.	Indel
TIAM2	chr6	155129427	TAA	T	.	Indel
TIMM10	chr11	57528840	GCACACAGACTCGCCCTTGGAGAGCTCTGCTTCCTTGTAGTGAGGAGGCA	G	.	Indel
TLNRD1	chr15	81002331	CGCCATCGGCGGG	C	.	Indel
TMEM143	chr19	48363430	CG	C	.	Indel
TMEM200B	chr1	29121244	CCGACG	C	.	Indel
TMEM98	chr17	32940814	CA	C	.	Indel
TMIGD2	chr19	4298049	CCGCCCAGCACACGTA	C	.	Indel
TMPRSS13	chr11	117908665	TC	T	.	Indel
TMX1	chr14	51240381	AC	A	.	Indel
TNFAIP2	chr14	103127020	CGGCGCTGGAGCGCGGGCAGCTGGAGGCGGCGCGGCCGCTGCT	C	.	Indel
TNFAIP3	chr6	137879257	GAGCAAGTGC	G	.	Indel
TNFRSF10B	chr8	23068730	GGGACCGCGGCGGGGACTCACCAACAGCA	G	.	Indel
TNFRSF13C	chr22	41926751	AGGCTCCGGGGCCCTCGCCTCATGGTGCCGACGCCGCCGCACAAGCTGCGGGGACTGAGGCTGAGCTG	A	.	Indel
TONSL	chr8	144440783	CCTT	C	.	Indel
TOPORS	chr9	32543045	GT	G	.	Indel
TOPORS	chr9	32542239	GTAA	G	.	Indel
TOX	chr8	58815411	GTGAGCGGCTGGTGCTGCTGCATGT	G	.	Indel
TP53	chr17	7676091	AGG	A	.	Indel
TRAF7	chr16	2173333	CG	C	.	Indel
TRIM35	chr8	27288009	CGAG	C	.	Indel
TRMT112	chr11	64317364	GCCTGCAGGGCGGAGGAGTTTAGGCAAGCACTGGACCCCGGCCCACCATCCCGCCCGAAAAGGGAAGACTGCCGCCGGCGGGTA	G	.	Indel
TRO	chrX	54930507	TGGACTGGGCACCAGTGCTGGCTTCAGTGGC	T	.	Indel
TRO	chrX	54929940	CGTCAGCACCAGTGCCAGCTTCAGTGGTGCT	C	.	Indel
TRPM5	chr11	2421067	GGCCCAGCGAGGCCAT	G	.	Indel
TSNARE1	chr8	142280046	AGCCCAGCGCGTTCACTGCCTGCAGGATGCGGCTCCACACGCG	A	.	Indel
TSPYL1	chr6	116279398	TCAGCTCAGACG	T	.	Indel
TTBK1	chr6	43283284	CGT	C	.	Indel
TTN	chr2	178632256	GT	G	.	Indel
TUBB4A	chr19	6496076	AC	A	.	Indel
TUBB4B	chr9	137243140	GGCCGCTACCTGACGGTTGCC	G	.	Indel
TUBB6	chr18	12326028	CA	C	.	Indel
TUBGCP2	chr10	133279802	CG	C	.	Indel
TULP1	chr6	35503589	CT	C	.	Indel
TULP2	chr19	48895028	GTCGGATTC	G	.	Indel
UBAP2	chr9	33922699	CGGAA	C	.	Indel
UBE2V1	chr20	50082836	GC	G	.	Indel
ULK3	chr15	74842148	GC	G	.	Indel
UMODL1	chr21	42111354	AGAGCCCCAGCCAGGGGAGCACCAGCCAGGC	A	.	Indel
UPF1	chr19	18832365	CGGCCCGGGCGGTGGCGGCGCGGGA	C	.	Indel
USP15	chr12	62393150	TAC	T	.	Indel
USP24	chr1	55101615	TG	T	.	Indel
USP35	chr11	78210127	TCCCGCTC	T	.	Indel
USP35	chr11	78210099	CG	C	.	Indel
WAS	chrX	48688910	ACCACCACCG	A	.	Indel
WBP2NL	chr22	42026785	AC	A	.	Indel
WDCP	chr2	24038545	GA	G	.	Indel
WDR24	chr16	685908	CTG	C	.	Indel
WDR73	chr15	84645633	TGCTGGGCCCAGGGCCCTG	T	.	Indel
WRAP53	chr17	7703403	GC	G	.	Indel
WRAP73	chr1	3647428	ACATGGCGCACAGGATGAAGAGCGAGTCTGCCGACCACTCGATGTGCTGGATCTGGTCTAGGCACGTGTACAGCTGAAGGATCTGAAGGGTGTTCACATCCCGGAC	A	.	Indel
WTIP	chr19	34482268	CGGCGGCGGT	C	.	Indel
XRRA1	chr11	74907183	GGAGAGTCT	G	.	Indel
YBX2	chr17	7289541	CGGGCTGCCG	C	.	Indel
YLPM1	chr14	74809774	CTG	C	.	Indel
YLPM1	chr14	74798182	CAG	C	.	Indel
ZAN	chr7	100751951	TCAGAAAAACCCACCATTCCCTCAGAAAAACCCACCATCCTCA	T	.	Indel
ZAN	chr7	100752998	TCCACGGAAAAACCCACCATCCCCACGGAAAAACTTACCATCC	T	.	Indel
ZBTB7A	chr19	4054572	CAT	C	.	Indel
ZCCHC2	chr18	62574799	CCT	C	.	Indel
ZEB2	chr2	144389698	TC	T	.	Indel
ZFHX3	chr16	72788416	TGTGCAGG	T	.	Indel
ZFHX3	chr16	72787725	GCCGCCGCCGCCACTGCCA	G	.	Indel
ZFP36	chr19	39408353	CCTT	C	.	Indel
ZFPM1	chr16	88534243	ACGCCCCCGCGCCCGAGTCGCCGCGGCCCGGAAGCGGAAGCGGAAGCGGCCCCGGCCTCGCCCCTGCGCGCTCGCC	A	.	Indel
ZIC2	chr13	99985463	GGCGGCGGCGGCTGCGGCGGCGGCGGCC	G	.	Indel
ZMIZ2	chr7	44757416	ATGC	A	.	Indel
ZNF134	chr19	57620724	AGCCTTATGAGTGCAGCGAATGTGGGAAAGCCTTCAGCCGCAAAGCTACACTTGTCCAGCATCAGAGAATCCATACTGGAGAAAG	A	.	Indel
ZNF14	chr19	19712330	AAAG	A	.	Indel
ZNF20	chr19	12132894	GCTTTTCCACATTGCTTACATTCATGGGGCTTCTCTCCAGTGTGCGTCCTTTCATGTATACGCAAGGAAGAAAAATACTTGAATA	G	.	Indel
ZNF208	chr19	21973267	AGCTTTGCCACATTCTTCACATTTGTAGGGTTTCTCTACAGTATGAATTTTCTTATGATAACTAAGGGTTGAGGACCACTTATAG	A	.	Indel
ZNF268	chr12	133203493	CAG	C	.	Indel
ZNF292	chr6	87259787	CAG	C	.	Indel
ZNF347	chr19	53140464	GGTATGAATTCTCTGATGCCTTGCAAGTTTTGAAGTTTGACTAAAGGCTTTGCCACACTCATTACACTTGTAAGGTTTCTCTCCA	G	.	Indel
ZNF347	chr19	53140464	GGTATGAATTCTCTGATGCCTTGCAAGTTTTGAAGTTTGACTAAAGGCTTTGCCACACTCATTACACTTGTAAGGTTTCTCTCCA	G	.	Indel
ZNF420	chr19	37128134	CCA	C	.	Indel
ZNF429	chr19	21536773	CTACTCAACCCTTACTAACCATAAGAGAATTCATACTGGAGAGAAACCCTACAAATGTAAAGAATGTGGCAAAGCCTTTAGCAGG	C	.	Indel
ZNF443	chr19	12431320	CTTACATTTATATGGTTTCTCCCCAGTATGTGTTCTTTCATGTCTTAGATAGGAACTGTAAAAAGGAAAGGCTTTAGAACACTGT	C	.	Indel
ZNF462	chr9	106926779	CGAT	C	.	Indel
ZNF462	chr9	106926559	AGTGCAGTGTACAG	A	.	Indel
ZNF469	chr16	88430895	CGAGGCAG	C	.	Indel
ZNF469	chr16	88437793	CA	C	.	Indel
ZNF513	chr2	27378915	GCCTGGCCTCTCACC	G	.	Indel
ZNF536	chr19	30444110	GC	G	.	Indel
ZNF551	chr19	57687373	CGAGTGCGGGAAATCCTTTAGACAAAGCTCTAGCCTTTTTCGACACCAGAGAGTTCACTCTGGAGAAAGGCCTTATCAGTGCTGT	C	.	Indel
ZNF574	chr19	42078778	ACAGACACAGCTT	A	.	Indel
ZNF575	chr19	43535579	TGCCTGGCACCGATGCTCCA	T	.	Indel
ZNF595	chr4	86242	TAAGAAAATTCATACTGGAGAGAAACCCTACAAATGTGAAGAATGTGGCAAAGCCTTTACAAGGTCCACAACACTGAATGAACAC	T	.	Indel
ZNF598	chr16	1999970	CG	C	.	Indel
ZNF614	chr19	52016181	GTTGTATGAGGCATAT	G	.	Indel
ZNF664	chr12	124012373	CAT	C	.	Indel
ZNF679	chr7	64266486	AACCACAAGAGAATTCATACTGGAGAGAAACCATACACATGTGAAGAATGTGGCAAAGCCTTTAGCTTATCCTCATCCCTCACTT	A	.	Indel
ZNF679	chr7	64266344	GAAACCCTACAGATGTGAGGAATGTGGCAAAGCTTTTACCTGGTCCTCAACCCTTACTAAACATAGGAGAATTCATACTGGAGAA	G	.	Indel
ZNF680	chr7	64521470	GTGAATTCTCTTATGTCGAGTAAGGCTGGAGCACCCATTAAAAGCTTTGCCACATTCTTCACATTTGTAGGGTTTCTCTCCAGTA	G	.	Indel
ZNF680	chr7	64521470	GTGAATTCTCTTATGTCGAGTAAGGCTGGAGCACCCATTAAAAGCTTTGCCACATTCTTCACATTTGTAGGGTTTCTCTCCAGTA	G	.	Indel
ZNF680	chr7	64521470	GTGAATTCTCTTATGTCGAGTAAGGCTGGAGCACCCATTAAAAGCTTTGCCACATTCTTCACATTTGTAGGGTTTCTCTCCAGTA	G	.	Indel
ZNF687	chr1	151287197	CCA	C	.	Indel
ZNF717	chr3	75737402	GAC	G	.	Indel
ZNF721	chr4	442785	TCTTCACATGTGTAGGGTTTCTCTCCAGTATGAATTCTCCTATGTACATAAAGGATTGCGGACTGTCTAAAGGCTTTGCCACATA	T	.	Indel
ZNF726	chr19	23933039	TTGGAGAGAAACCCTACAAATGTGAAGAATGTGGCAAAGCATTTGTTTGGTCCTCAACCCTAACTAGACATAAGAGGCTGCACAG	T	.	Indel
ZNF732	chr4	272189	AAGGGTTTCTCTCCAGTATGAATTATCTCATATTCATTAAAGATTAAATACCATTTAAAGTCTTTGCCACATTCTTCACATGTGT	A	.	Indel
ZNF765	chr19	53408765	CTTCATACTGAAGAGAAACCTTACAAGTGTAATGAGTGTGGCAAGACCTTCAATCAGCAGTTAACCCTTAACATTTGTAGACTTCATAGTGGAGAGAAACCTTACAAATGTGAAGAATGTGACAAAGCCTACAGTTTCAAATCAAACCTTGAAATACATCAGAAAA	C	.	Indel
ZNF768	chr16	30525481	GTGGGCATCTCAAAAGGTGGCCCTA	G	.	Indel
ZNF775	chr7	150397621	GCTGCGCGCCCAC	G	.	Indel
ZNF786	chr7	149070448	GCAAA	G	.	Indel
ZNF791	chr19	12628899	CACATGAAAGAACTCACACTGGAGAGAAACCCTATGAATGTAAACAATGTGGAAAAGCCTTTAGTTGTTCTAGTTACATTCGGAT	C	.	Indel
ZNF791	chr19	12628899	CACATGAAAGAACTCACACTGGAGAGAAACCCTATGAATGTAAACAATGTGGAAAAGCCTTTAGTTGTTCTAGTTACATTCGGAT	C	.	Indel
ZNF83	chr19	52613866	GTAAGGTTTTTCTCCAGTATGAATTGTCCGATGTTGTGCAAGGTGTGAAATTTGATGGAAGACCTTTCCACATTCATTACATTTA	G	.	Indel
ZNF860	chr3	31989904	CCATCATAGATGTCACACTGGTGAGAAACCTTACAAGTGTAATGAATGTGGCAAGGTTTTTAATCAACAATCAAACCTTGCAAGT	C	.	Indel
ZNF99	chr19	22756441	CTCTTCACATTTGTAGGGTTTCTTTCCAGTATGAATTATCCTATGTTTAGTAAGGCGTGAGAAATGGCTAAAAGCTTTGCCACGT	C	.	Indel
ZP1	chr11	60873710	CA	C	.	Indel
ZSCAN10	chr16	3089326	GCGTTGCGCCGGAAGCTGCGACCGCA	G	.	Indel
ZSCAN20	chr1	33494558	CAAATGCCTTGAATGTGGAAAAAACTTTAGTGACCGCTCTAACCTCAATACCCATCAGAGAATCCACACTGGAGAGAAGCCCTAT	C	.	Indel
A1BG	chr19	58351520	G	A	R261C	Missense
A1BG	chr19	58352993	C	T	R92H	Missense
A1CF	chr10	50836193	C	T	G170D	Missense
A1CF	chr10	50820592	C	A	R284L	Missense
A2ML1	chr12	8837484	T	C	V258A	Missense
A4GALT	chr22	42693126	C	A	V276F	Missense
A4GALT	chr22	42693459	G	A	R165C	Missense
A4GALT	chr22	42693587	G	A	A122V	Missense
A4GNT	chr3	138131109	G	A	R50C	Missense
AAAS	chr12	53309207	C	G	W295C	Missense
AAAS	chr12	53315373	C	T	A121T	Missense
AACS	chr12	125102682	G	A	V192M	Missense
AADACL2	chr3	151757292	C	A	L302I	Missense
AADACL3	chr1	12719560	C	A	P85H	Missense
AAK1	chr2	69507546	C	T	R680Q	Missense
AAK1	chr2	69519031	G	T	Q474K	Missense
AAK1	chr2	69465897	G	A	T1007I	Missense
AAMDC	chr11	77842575	A	G	K27E	Missense
AAMP	chr2	218267536	C	T	V119I	Missense
AAMP	chr2	218265592	C	T	G325S	Missense
AANAT	chr17	76466201	A	C	K10T	Missense
AANAT	chr17	76469752	G	A	G181S	Missense
AARS1	chr16	70265611	G	T	T425N	Missense
AARSD1	chr17	42957147	G	C	T127R	Missense
AASDH	chr4	56378401	G	C	L139V	Missense
AASDHPPT	chr11	106079563	C	A	L94I	Missense
AASS	chr7	122078886	G	T	H821N	Missense
AASS	chr7	122115215	G	T	P301H	Missense
AASS	chr7	122086094	G	A	P701L	Missense
AASS	chr7	122078871	G	T	L826I	Missense
AASS	chr7	122133641	C	T	R29Q	Missense
AATF	chr17	37031660	C	A	H532N	Missense
AATK	chr17	81122609	C	T	A443T	Missense
AATK	chr17	81127832	G	T	Q165K	Missense
AATK	chr17	81127841	C	T	A162T	Missense
AATK	chr17	81121736	C	T	A734T	Missense
AATK	chr17	81134436	C	T	G41R	Missense
ABAT	chr16	8757771	G	A	A126T	Missense
ABAT	chr16	8781351	G	A	R490H	Missense
ABAT	chr16	8776422	C	T	R416W	Missense
ABCA1	chr9	104822575	C	T	D917N	Missense
ABCA1	chr9	104821442	G	T	R965S	Missense
ABCA1	chr9	104786879	G	A	S2103F	Missense
ABCA1	chr9	104804668	G	A	S1508L	Missense
ABCA10	chr17	69155890	G	A	P1164L	Missense
ABCA12	chr2	214953872	G	A	S2210F	Missense
ABCA12	chr2	214990856	G	A	S1157L	Missense
ABCA12	chr2	215001635	C	T	R929H	Missense
ABCA12	chr2	214956756	G	T	A2047E	Missense
ABCA13	chr7	48192969	T	C	L27P	Missense
ABCA13	chr7	48275466	C	A	Q1934K	Missense
ABCA13	chr7	48511084	C	A	L4509I	Missense
ABCA13	chr7	48314329	C	A	S3260Y	Missense
ABCA13	chr7	48455085	G	A	R4205H	Missense
ABCA13	chr7	48273978	G	T	V1438L	Missense
ABCA13	chr7	48273670	G	A	R1335K	Missense
ABCA13	chr7	48229881	A	T	Q230L	Missense
ABCA13	chr7	48615344	A	G	K4935R	Missense
ABCA13	chr7	48279598	C	G	P2802A	Missense
ABCA13	chr7	48507996	A	T	I4491L	Missense
ABCA13	chr7	48278208	C	A	H2338Q	Missense
ABCA13	chr7	48387864	C	A	A3793D	Missense
ABCA13	chr7	48276097	C	T	T2144I	Missense
ABCA13	chr7	48483155	C	A	L4392M	Missense
ABCA13	chr7	48389205	G	A	G3880E	Missense
ABCA13	chr7	48273582	A	T	N1306Y	Missense
ABCA2	chr9	137012526	G	A	P1746S	Missense
ABCA2	chr9	137017635	C	T	G787S	Missense
ABCA2	chr9	137010651	T	C	N2078S	Missense
ABCA3	chr16	2278030	G	C	I1586M	Missense
ABCA3	chr16	2281445	C	T	R1367H	Missense
ABCA3	chr16	2292221	G	T	A811D	Missense
ABCA4	chr1	94043456	T	C	M1024V	Missense
ABCA4	chr1	94079395	G	A	A389V	Missense
ABCA4	chr1	94021305	C	A	E1651D	Missense
ABCA4	chr1	94098886	G	A	R226C	Missense
ABCA4	chr1	94108648	C	T	R124H	Missense
ABCA4	chr1	94029468	C	A	A1506S	Missense
ABCA5	chr17	69250548	A	T	W1537R	Missense
ABCA5	chr17	69304784	C	T	S272N	Missense
ABCA5	chr17	69297346	T	A	L427F	Missense
ABCA5	chr17	69283995	C	T	V784I	Missense
ABCA5	chr17	69284016	A	C	S777A	Missense
ABCA5	chr17	69264781	G	T	A1090E	Missense
ABCA6	chr17	69113278	G	T	A662E	Missense
ABCA6	chr17	69088234	C	T	V1211I	Missense
ABCA6	chr17	69133854	T	G	H193P	Missense
ABCA6	chr17	69137353	T	C	I82V	Missense
ABCA7	chr19	1064213	C	T	R2002W	Missense
ABCA7	chr19	1056185	G	A	R1453H	Missense
ABCA7	chr19	1041869	G	A	V67M	Missense
ABCA7	chr19	1054327	G	A	G1238S	Missense
ABCA7	chr19	1047612	C	T	L743F	Missense
ABCA7	chr19	1054606	G	T	V1255L	Missense
ABCA7	chr19	1045044	G	C	A420P	Missense
ABCA8	chr17	68902754	G	T	P908Q	Missense
ABCA8	chr17	68919414	G	T	L559M	Missense
ABCA9	chr17	68986236	A	G	V1379A	Missense
ABCA9	chr17	69007806	G	A	R1130C	Missense
ABCA9	chr17	69027090	C	T	A646T	Missense
ABCB1	chr7	87544858	C	A	A677S	Missense
ABCB1	chr7	87549942	A	C	I488S	Missense
ABCB1	chr7	87550006	G	A	R467W	Missense
ABCB10	chr1	229558528	G	C	P42R	Missense
ABCB11	chr2	168976614	T	G	N424T	Missense
ABCB11	chr2	168971978	G	T	Q503K	Missense
ABCB11	chr2	168932441	C	T	R1050H	Missense
ABCB11	chr2	168969496	G	T	A622D	Missense
ABCB4	chr7	87451634	C	T	V233I	Missense
ABCB4	chr7	87431496	C	T	A601T	Missense
ABCB4	chr7	87443697	A	T	V399D	Missense
ABCB4	chr7	87408185	G	A	P1044L	Missense
ABCB5	chr7	20643616	C	T	A221V	Missense
ABCB5	chr7	20651451	T	C	L455S	Missense
ABCB6	chr2	219218636	G	A	P13L	Missense
ABCB6	chr2	219214394	C	T	E461K	Missense
ABCB7	chrX	75075447	G	C	T262R	Missense
ABCB8	chr7	151034315	C	T	L168F	Missense
ABCB8	chr7	151040850	G	A	E488K	Missense
ABCB8	chr7	151035693	C	T	T310I	Missense
ABCB8	chr7	151040516	G	A	A441T	Missense
ABCB8	chr7	151033850	G	A	R131H	Missense
ABCB8	chr7	151044175	G	A	R674H	Missense
[truncated: 50,702 more rows]

## Sheet: Table S2
	gene_name	total	n_syn	n_mis	n_non	n_spl	n_ind	wmis_cv	wnon_cv	wspl_cv	wind_cv	pmis_cv	ptrunc_cv	pallsubs_cv	pind_cv	qmis_cv	qtrunc_cv	qallsubs_cv	pglobal_cv	qglobal_cv	n	n_trunc	wnon_cv_log10	wmis_cv_log10	-log10qvalue_mis	-log10qvalue_non	-log10qvalue_all	-log10qvalue_allsubs	w_allsubs_log10	Positive selection type	Gene group
19032	ZNF318	39	0	8	23	2	6	2.59124	82.2526	82.2526	15.7217	0.117965	0	0	0.000399021	0.770057	0	0	0	0	39	29	1.91715	0.439991	0.113477	7.8678	9.01159	9.01159	1.91715	Truncating	New fitness inferred
18726	ZBTB33	37	0	21	3	0	13	20.8025	35.1273	35.1273	115.401	2.06097e-11	0.000220349	9.07363e-12	7.6767e-14	6.69439e-08	0.238577	1.76836e-08	0	0	37	16	1.55032	1.3215	7.17297	0.622372	7.72915	7.72915	1.55032	Missense + Truncating	New fitness inferred
18662	YLPM1	27	2	6	15	0	6	1.27391	25.9941	25.9941	16.6956	0.680678	4.17411e-12	2.97684e-12	0.000305829	0.871886	1.35582e-08	6.44618e-09	3.24185e-14	7.89755e-11	29	21	1.42119	0.15741	0.0595405	7.56677	8.1296	8.1296	1.42119	Truncating	New fitness inferred
10132	MTA2	29	1	29	0	0	0	18.1046	0	0	0	1.75859e-13	0.552494	6.2983e-13	1	6.85464e-10	0.875888	1.53434e-09	1.83238e-11	3.57112e-08	30	0	-0.419639	1.26168	9.05117	0.0575516	8.60067	9.05117	1.26168	Missense	New fitness inferred
15902	SPRED2	16	0	9	2	0	5	9.49947	22.9781	22.9781	71.2917	0.000120035	0.00507993	5.86011e-05	1.07199e-06	0.109504	0.875888	0.0496555	1.53851e-09	2.49867e-06	16	7	1.36845	0.985085	0.960568	0.0575516	1.30403	1.30403	1.36845	Missense + Truncating	New fitness inferred
14879	SH2B3	18	1	9	3	0	6	4.80834	26.8516	26.8516	62.2317	0.00456509	0.000414353	0.00017816	3.96839e-07	0.770057	0.403767	0.11973	1.72316e-09	2.58328e-06	19	9	1.43508	0.696467	0.113477	0.393869	0.921798	0.921798	1.43508	Truncating	New fitness inferred
15952	SRCAP	35	1	17	4	0	14	3.10254	9.55929	9.55929	25.8865	0.0185417	0.00303833	0.00433959	3.15909e-07	0.770057	0.875888	0.945919	2.93483e-08	3.81313e-05	36	18	0.997378	0.513946	0.113477	0.0575516	0.0241462	0.113477	0.997378	Truncating	New fitness inferred
3042	CHEK2	15	0	10	0	2	3	10.7723	17.8839	17.8839	30.5328	2.76975e-05	0.00850709	2.52772e-05	0.000682811	0.0337372	0.875888	0.0234585	3.25772e-07	0.000396811	15	3	1.26161	1.03883	1.47189	0.0575516	1.6297	1.6297	1.26161	Missense + Truncating	New fitness inferred
10266	MYD88	15	1	15	0	0	0	16.9352	0	0	0	3.50185e-09	0.676323	1.94682e-08	1	8.53095e-06	0.875888	3.16179e-05	3.65116e-07	0.000418573	16	0	-0.419639	1.23295	5.06899	0.0575516	4.50005	5.06899	1.23295	Missense	New fitness inferred
14985	SIK3	13	0	6	6	1	0	2.64091	40.1847	40.1847	0	0.137468	4.87258e-08	3.40772e-07	1	0.770057	0.00013566	0.00051087	5.41557e-06	0.00586356	13	6	1.60815	0.447753	0.113477	3.86751	3.29169	3.86751	1.60815	Truncating	New fitness inferred
15994	SRSF1	10	0	10	0	0	0	15.0628	0	0	0	1.96387e-06	0.694727	9.51794e-06	1	0.00347945	0.875888	0.0109115	0.000119568	0.101315	10	0	-0.419639	1.18258	2.45849	0.0575516	1.96212	2.45849	1.18258	Missense	New fitness inferred
18985	ZNF234	4	0	0	3	1	0	0	29.5496	29.5496	0	0.181864	5.48899e-05	4.70458e-05	1	0.770057	0.0891457	0.0416762	0.000515828	0.372333	4	3	1.47611	-0.787991	0.113477	1.0499	1.38011	1.38011	1.47611	Truncating	New fitness inferred
7674	IGLL5	13	13	12	1	0	0	5.77301	6.33451	6.33451	0	2.58452e-05	0.160868	7.47015e-05	1	0.0335798	0.875888	0.0606607	0.000784516	0.466543	26	1	0.827047	0.77349	1.47392	0.0575516	1.21709	1.47392	0.827047	Missense	New fitness inferred
1458	BAX	3	0	0	3	0	0	0	58.2784	58.2784	0	0.352475	4.7034e-05	0.000115407	1	0.770057	0.0891457	0.0899668	0.00116181	0.611959	3	3	1.76833	-0.787991	0.113477	1.0499	1.04592	1.0499	1.76833	Truncating	New fitness inferred
2349	CCDC115	3	0	0	3	0	0	0	57.008	57.008	0	0.35497	5.03211e-05	0.00012407	1	0.770057	0.0891457	0.0929999	0.00124004	0.635976	3	3	1.75882	-0.787991	0.113477	1.0499	1.03152	1.0499	1.75882	Truncating	New fitness inferred
9310	MAGEC3	10	0	10	0	0	0	10.4599	0	0	0	3.45816e-05	0.667506	0.00014319	1	0.0396448	0.875888	0.100099	0.00141061	0.6506	10	0	-0.419639	1.02624	1.40181	0.0575516	0.99957	1.40181	1.02624	Missense	New fitness inferred
2503	CCL22	5	0	5	0	0	0	21.0693	0	0	0	4.68802e-05	0.844381	0.000241529	1	0.0507582	0.876282	0.147099	0.00225311	0.896141	5	0	-0.419639	1.327	1.29449	0.0573563	0.83239	1.29449	1.327	Missense	New fitness inferred
4668	DUSP22	9	2	9	0	0	0	12.9758	0	0	0	3.47667e-06	0.684531	1.74004e-05	1	0.00564641	0.875888	0.0169558	0.000208092	0.155981	11	0	-0.419639	1.11855	2.24823	0.0575516	1.77068	2.24823	1.11855	Missense	New not validated
4517	DNMT3A	1270	8	764	181	171	154	137.767	660.883	660.883	1007.7	0	0	0	1.2354e-138	0	0	0	0	0	1278	335	2.82037	2.13966	9.69167	7.8678	9.01159	9.69167	2.82037	Missense + Truncating	Classical CH
16708	TET2	325	0	117	121	8	79	43.6257	484.232	484.232	233.184	0	0	0	4.78177e-49	0	0	0	0	0	325	200	2.68539	1.64136	9.69167	7.8678	9.01159	9.69167	2.68539	Missense + Truncating	Classical CH
1195	ASXL1	103	1	6	72	1	24	2.02009	298.196	298.196	92.9844	0.254777	0	0	1.43053e-17	0.770057	0	0	0	0	104	96	2.47505	0.339059	0.113477	7.8678	9.01159	9.01159	2.47505	Truncating	Classical CH
12824	PPM1D	63	2	1	40	0	22	0.560584	191.755	191.755	216.887	0.569544	0	0	7.26398e-24	0.815313	0	0	0	0	65	62	2.28361	-0.140551	0.0886756	7.8678	9.01159	9.01159	2.28361	Truncating	Classical CH
15998	SRSF2	39	0	39	0	0	0	49.6539	0	0	0	0	0.744498	0	1	0	0.875888	0	0	0	39	0	-0.419639	1.69738	9.69167	0.0575516	9.01159	9.69167	1.69738	Missense	Classical CH
17403	TP53	28	2	25	0	1	2	19.5027	7.99961	7.99961	29.0717	4.17444e-14	0.13099	3.4972e-13	0.00405967	2.03389e-10	0.875888	9.73671e-10	4.996e-14	1.08186e-10	30	2	0.92325	1.29371	9.39064	0.0575516	8.71056	9.39064	1.29371	Missense	Classical CH
1673	BRCC3	12	0	3	5	0	4	5.39599	56.4274	56.4274	75.1477	0.0454838	3.90928e-07	1.322e-06	5.98419e-06	0.770057	0.000952349	0.00171763	2.10141e-10	3.72312e-07	12	9	1.75441	0.744991	0.113477	3.0212	2.76507	3.0212	1.75441	Truncating	Classical CH
14821	SF3B1	30	0	28	1	0	1	14.5277	4.12634	4.12634	4.57797	3.30728e-10	0.277778	2.51491e-09	0.180006	9.20794e-07	0.875888	4.45573e-06	1.01929e-08	1.41892e-05	30	2	0.653873	1.16704	6.03574	0.0575516	5.35099	6.03574	1.16704	Missense	Classical CH
8062	JAK2	17	0	15	0	0	2	9.83056	0	0	10.5459	5.85851e-06	0.501405	1.51367e-05	0.0250477	0.00878281	0.875888	0.0155263	5.98486e-06	0.00589456	17	2	-0.419639	0.999717	2.05637	0.0575516	1.80893	2.05637	0.999717	Missense	Classical CH
8279	KDM6A	21	1	13	2	1	5	4.98816	8.0376	8.0376	20.5442	0.0013184	0.013889	0.00146715	0.000261383	0.627085	0.875888	0.548444	6.04911e-06	0.00589456	22	7	0.925214	0.711899	0.202674	0.0575516	0.260867	0.260867	0.925214	Truncating	Classical CH
6446	GNB1	12	0	12	0	0	0	16.3835	0	0	0	1.97743e-07	0.683965	9.87569e-07	1	0.000428201	0.875888	0.00137477	1.46437e-05	0.01359	12	0	-0.419639	1.2187	3.36835	0.0575516	2.86177	3.36835	1.2187	Missense	Classical CH
6441	GNAS	20	0	20	0	0	0	10.0101	0	0	0	9.06351e-07	0.624419	3.47733e-06	1	0.00176639	0.875888	0.00423561	4.71848e-05	0.0417993	20	0	-0.419639	1.00745	2.75291	0.0575516	2.37308	2.75291	1.00745	Missense	Classical CH
2301	CBL	18	1	15	3	0	0	7.93777	13.5298	13.5298	0	1.48047e-05	0.00317265	1.10507e-05	1	0.0206092	0.875888	0.0119649	0.000137173	0.11139	19	3	1.14334	0.908523	1.68594	0.0575516	1.92209	1.92209	1.14334	Missense	Classical CH
12276	PHIP	16	2	8	5	2	1	2.11468	11.8983	11.8983	3.27895	0.170121	4.30746e-05	0.000232073	0.234913	0.770057	0.0891457	0.147099	0.000589709	0.410459	18	6	1.08916	0.35748	0.113477	1.0499	0.83239	1.0499	1.08916	Truncating	Classical CH
10646	NF1		2	10	6	1	3	1.89404	10.8478	10.8478	6.31082	0.21671	7.54784e-05	0.000391232	0.0326645	0.770057	0.113154	0.217849	0.000156774	0.122214	22	9	1.05031	0.31323	0.113477	0.946331	0.661844	0.946331	1.05031	None	No selection
16227	SUFU		0	4	0	0	3	4.05375	0	0	36.9541	0.0609339	0.674577	0.14916	0.000403051	0.770057	0.875888	0.945919	0.000644425	0.433076	7	3	-0.419639	0.624971	0.113477	0.0575516	0.0241462	0.113477	0.624971	None	No selection
3181	CLCA1		0	11	0	0	1	8.08034	0	0	6.52923	0.000148145	0.584713	0.000480019	0.133223	0.1203	0.875888	0.259863	0.000681538	0.435363	12	1	-0.419639	0.9161	0.919735	0.0575516	0.585255	0.919735	0.9161	None	No selection
7976	ISM1		3	0	0	0	3	0	0	0	38.5435	0.0751691	0.576574	0.181589	0.000358427	0.770057	0.875888	0.945919	0.000692506	0.435363	6	3	-0.419639	-0.787991	0.113477	0.0575516	0.0241462	0.113477	-0.419639	None	No selection
1671	BRCA1		0	1	3	0	3	0.431311	12.6954	12.6954	9.50808	0.425545	0.00448969	0.00563304	0.0133634	0.777483	0.875888	0.945919	0.000789981	0.466543	7	6	1.11647	-0.226035	0.109309	0.0575516	0.0241462	0.109309	1.11647	None	No selection
1242	ATM		2	25	1	1	2	4.76837	2.55964	2.55964	3.90857	0.000136059	0.293832	0.000684009	0.114095	0.115289	0.875888	0.339139	0.000816186	0.467842	31	3	0.468369	0.692961	0.938211	0.0575516	0.469622	0.938211	0.692961	None	No selection
18744	ZBTB7A		2	4	2	1	1	1.75895	31.8467	31.8467	10.2124	0.399035	0.00021819	0.00104463	0.0893738	0.772511	0.238577	0.447814	0.000959673	0.534373	10	3	1.50822	0.283728	0.112095	0.622372	0.348903	0.622372	1.50822	None	No selection
6668	GPRIN2		1	9	0	0	1	7.29814	0	0	13.0158	0.000361506	0.703728	0.0014589	0.0714683	0.242944	0.875888	0.548444	0.00106023	0.573965	11	1	-0.419639	0.872801	0.614493	0.0575516	0.260867	0.614493	0.872801	None	No selection
7579	IGFBP2		1	0	3	0	0	0	37.6624	37.6624	0	0.154817	0.000148411	0.000143813	1	0.770057	0.206599	0.100099	0.00141613	0.6506	4	3	1.58027	-0.787991	0.113477	0.684872	0.99957	0.99957	1.58027	None	No selection
15880	SPN		0	1	2	0	1	1.22706	69.2712	69.2712	14.8984	0.859238	0.000507997	0.00231772	0.0629932	0.952271	0.421078	0.744878	0.00143547	0.6506	4	3	1.84293	0.143014	0.0212393	0.375637	0.127915	0.375637	1.84293	None	No selection
13101	PRR14L		1	9	0	0	5	2.70823	0	0	13.8807	0.0724489	0.43292	0.116546	0.00120074	0.770057	0.875888	0.945919	0.00138182	0.6506	15	5	-0.419639	0.458057	0.113477	0.0575516	0.0241462	0.113477	0.458057	None	No selection
1022	ARID2		3	3	2	0	5	0.642527	3.97385	3.97385	16.2697	0.515506	0.135443	0.201188	0.000658024	0.798358	0.875888	0.945919	0.00131457	0.6506	13	7	0.638923	-0.0939562	0.0978021	0.0575516	0.0241462	0.0978021	0.638923	None	No selection
13557	RAD54L2		0	10	0	0	3	4.35378	0	0	12.2089	0.00985322	0.537119	0.0229189	0.0074013	0.770057	0.875888	0.945919	0.00164233	0.727442	13	3	-0.419639	0.654822	0.113477	0.0575516	0.0241462	0.113477	0.654822	None	No selection
10017	MRPL44		0	0	1	0	2	0	18.5029	18.5029	35.8813	0.279761	0.0538938	0.0746078	0.00272932	0.770057	0.875888	0.945919	0.00193431	0.837729	3	3	1.27608	-0.787991	0.113477	0.0575516	0.0241462	0.113477	1.27608	None	No selection
10541	NDUFA8		0	4	0	0	1	11.3752	0	0	34.5332	0.00206231	0.804483	0.00818218	0.0281617	0.758347	0.875888	0.945919	0.00216036	0.895813	5	1	-0.419639	1.06213	0.120132	0.0575516	0.0241462	0.120132	1.06213	None	No selection
11141	NXF1		0	4	1	1	2	3.51683	12.6831	12.6831	19.2718	0.0903782	0.0170922	0.0263653	0.00867804	0.770057	0.875888	0.945919	0.00214675	0.895813	8	3	1.11606	0.565819	0.113477	0.0575516	0.0241462	0.113477	1.11606	None	No selection
12114	PDPR		4	16	0	0	0	5.16672	0	0	0	9.7964e-05	0.40731	0.00023606	1	0.100485	0.875888	0.147099	0.0022075	0.896141	20	0	-0.419639	0.726699	0.997898	0.0575516	0.83239	0.997898	0.726699	None	No selection
7298	HOXD12		1	1	1	1	1	0.991875	40.7796	40.7796	22.0452	0.994099	0.00140217	0.00572418	0.0434379	0.997991	0.82809	0.945919	0.00231228	0.901281	5	2	1.61448	0.0625097	0.000873224	0.0819224	0.0241462	0.0819224	1.61448	None	No selection
3022	CHCHD1		0	0	0	0	2	0	0	0	100.407	0.428238	0.8222	0.71396	0.000372669	0.777483	0.875888	0.945919	0.0024563	0.938643	2	2	-0.419639	-0.787991	0.109309	0.0575516	0.0241462	0.109309	-0.419639	None	No selection
14698	SEMA3D		0	10	0	0	0	8.85902	0	0	0	0.000116873	0.55452	0.00036027	1	0.109504	0.875888	0.212767	0.00321673	0.999982	10	0	-0.419639	0.955301	0.960568	0.0575516	0.672096	0.960568	0.955301	None	No selection
11871	PARP14		1	15	3	0	0	5.28692	11.2454	11.2454	0	0.000552817	0.0054086	0.000374945	1	0.32648	0.875888	0.214921	0.00333279	0.999982	19	3	1.06543	0.736385	0.486143	0.0575516	0.667721	0.667721	1.06543	None	No selection
405	AKT1		1	0	1	2	0	0	21.5661	21.5661	0	0.130376	0.000800781	0.000572626	1	0.770057	0.600247	0.293682	0.00484744	0.999982	4	1	1.34137	-0.787991	0.113477	0.22167	0.532123	0.532123	1.34137	None	No selection
10973	NRAS		0	5	0	0	0	17.115	0	0	0	0.000123613	0.764161	0.00057089	1	0.109504	0.875888	0.293682	0.00483448	0.999982	5	0	-0.419639	1.23749	0.960568	0.0575516	0.532123	0.960568	1.23749	None	No selection
6858	GYS1		2	2	3	1	0	0.837292	18.3658	18.3658	0	0.827157	0.000219274	0.000696063	1	0.940719	0.238577	0.339139	0.00575649	0.999982	8	3	1.27292	9.75583e-05	0.0265402	0.622372	0.469622	0.622372	1.27292	None	No selection
643	ANAPC13		0	0	2	0	0	0	109.358	109.358	0	0.64916	0.000194899	0.000824704	1	0.855563	0.238577	0.392016	0.0066805	0.999982	2	2	2.04036	-0.787991	0.067748	0.622372	0.406696	0.622372	2.04036	None	No selection
17712	TSHB		0	0	2	0	0	0	97.1908	97.1908	0	0.512549	0.000249626	0.000875924	1	0.796918	0.25605	0.40645	0.00704263	0.999982	2	2	1.98932	-0.787991	0.0985862	0.591675	0.390993	0.591675	1.98932	None	No selection
3282	CLPS		2	5	0	0	0	13.1728	0	0	0	0.000222398	0.795039	0.00103245	1	0.173372	0.875888	0.447814	0.00813142	0.999982	7	0	-0.419639	1.12502	0.76102	0.0575516	0.348903	0.76102	1.12502	None	No selection
9306	MAGEB6		1	8	0	0	0	8.4901	0	0	0	0.000238935	0.709006	0.00100019	1	0.1791	0.875888	0.447814	0.00790904	0.999982	9	0	-0.419639	0.937168	0.746904	0.0575516	0.348903	0.746904	0.937168	None	No selection
16360	SYTL3		1	0	2	1	0	0	16.4722	16.4722	0	0.116484	0.00178308	0.00105698	1	0.770057	0.875888	0.447814	0.00829975	0.999982	4	2	1.22667	-0.787991	0.113477	0.0575516	0.348903	0.348903	1.22667	None	No selection
19447	ZRSR2		0	0	3	0	0	0	20.186	20.186	0	0.204414	0.00116157	0.00122567	1	0.770057	0.736867	0.508234	0.00944286	0.999982	3	3	1.31316	-0.787991	0.113477	0.132611	0.293936	0.293936	1.31316	None	No selection
5850	FNDC10		0	3	2	0	0	3.31826	71.6177	71.6177	0	0.142772	0.000473712	0.00132851	1	0.770057	0.419645	0.528394	0.0101282	0.999982	5	2	1.85732	0.541729	0.113477	0.377118	0.277042	0.377118	1.85732	None	No selection
8515	KRAS		2	5	0	0	0	12.3325	0	0	0	0.000300987	0.736132	0.00131673	1	0.217257	0.875888	0.528394	0.0100501	0.999982	7	0	-0.419639	1.09675	0.663027	0.0575516	0.277042	0.663027	1.09675	None	No selection
2496	CCL16		0	3	1	0	0	14.8479	41.703	41.703	0	0.00285924	0.0217569	0.00136237	1	0.770057	0.875888	0.531024	0.010352	0.999982	4	1	1.62411	1.1764	0.113477	0.0575516	0.274886	0.274886	1.62411	None	No selection
9190	LUM		0	6	0	0	0	11.2669	0	0	0	0.000337712	0.788969	0.00149149	1	0.235059	0.875888	0.548444	0.011198	0.999982	6	0	-0.419639	1.05804	0.628822	0.0575516	0.260867	0.628822	1.05804	None	No selection
12180	PEX5L		1	9	0	0	0	7.00175	0	0	0	0.000473267	0.576356	0.00154581	1	0.288234	0.875888	0.557895	0.0115506	0.999982	10	0	-0.419639	0.855197	0.540254	0.0575516	0.253448	0.540254	0.855197	None	No selection
10253	MYBL2		1	6	2	1	0	3.62276	19.3749	19.3749	0	0.0390695	0.00110247	0.00170236	1	0.770057	0.736867	0.592452	0.0125562	0.999982	10	2	1.29568	0.578146	0.113477	0.132611	0.227347	0.227347	1.29568	None	No selection
7782	IL33		0	5	0	0	0	13.2359	0	0	0	0.000397806	0.755141	0.00170039	1	0.258428	0.875888	0.592452	0.0125436	0.999982	5	0	-0.419639	1.12707	0.58766	0.0575516	0.227347	0.58766	1.12707	None	No selection
10708	NIM1K		0	7	0	0	0	9.23926	0	0	0	0.000465596	0.704363	0.0018354	1	0.288234	0.875888	0.627544	0.0133993	0.999982	7	0	-0.419639	0.973229	0.540254	0.0575516	0.202356	0.540254	0.973229	None	No selection
7940	IRAK4		1	1	2	1	0	1.14014	25.9738	25.9738	0	0.906757	0.000458056	0.002033	1	0.969645	0.419645	0.683124	0.014634	0.999982	5	2	1.42085	0.11497	0.0133873	0.377118	0.165501	0.377118	1.42085	None	No selection
14475	SAP25		0	3	0	2	0	4.22967	45.7805	45.7805	0	0.0823006	0.0012099	0.00222298	1	0.770057	0.736867	0.734298	0.0158029	0.999982	5	0	1.66428	0.642722	0.113477	0.132611	0.134128	0.134128	1.66428	None	No selection
14409	RYR2		8	33	0	0	2	2.25479	0	0	2.40509	0.0119404	0.0700776	0.00233145	0.206482	0.770057	0.875888	0.744878	0.00415874	0.999982	43	2	-0.419639	0.383406	0.113477	0.0575516	0.127915	0.127915	0.383406	None	No selection
2744	CDHR2		2	5	3	1	0	1.59961	14.6832	14.6832	0	0.449728	0.000518542	0.00241798	1	0.780676	0.421078	0.748	0.0169859	0.999982	11	3	1.17793	0.246139	0.107529	0.375637	0.126098	0.375637	1.17793	None	No selection
6787	GSTO1		0	0	1	1	0	0	50.2757	50.2757	0	0.374905	0.000994503	0.00241323	1	0.770071	0.69221	0.748	0.0169573	0.999982	2	1	1.70463	-0.787991	0.113469	0.159762	0.126098	0.159762	1.70463	None	No selection
2892	CEP152		2	5	4	1	0	1.50553	10.7501	10.7501	0	0.509643	0.000561004	0.00250332	1	0.795823	0.437336	0.7623	0.0174986	0.999982	12	4	1.04652	0.222315	0.0991835	0.359185	0.117874	0.359185	1.04652	None	No selection
2008	C4orf17		0	5	0	1	0	9.27356	15.7824	15.7824	0	0.00187119	0.0643566	0.00260637	1	0.744238	0.875888	0.78147	0.0181138	0.999982	6	0	1.20852	0.974811	0.128288	0.0575516	0.107088	0.128288	1.20852	None	No selection
4154	DDX17		0	1	2	1	1	0.698369	21.2992	21.2992	8.16154	0.743159	0.000990584	0.00276624	0.10943	0.904563	0.69221	0.792813	0.00275548	0.999982	5	3	1.33605	-0.0648443	0.043561	0.159762	0.100829	0.159762	1.33605	None	No selection
13373	PUF60		2	10	0	0	0	5.68184	0	0	0	0.000781666	0.612784	0.00269878	1	0.448056	0.875888	0.792813	0.0186619	0.999982	12	0	-0.419639	0.766767	0.348668	0.0575516	0.100829	0.348668	0.766767	None	No selection
6796	GTDC1		0	4	2	0	0	6.16741	22.9616	22.9616	0	0.0169531	0.00508747	0.00273809	1	0.770057	0.875888	0.792813	0.0188942	0.999982	6	2	1.36814	0.801427	0.113477	0.0575516	0.100829	0.113477	1.36814	None	No selection
11750	P2RY1		0	0	2	0	0	0	36.8745	36.8745	0	0.25814	0.00190147	0.00301198	1	0.770057	0.875888	0.850731	0.020497	0.999982	2	2	1.57118	-0.787991	0.113477	0.0575516	0.0702078	0.113477	1.57118	None	No selection
19315	ZNF711		1	9	0	0	0	6.16538	0	0	0	0.00105702	0.563549	0.00321622	1	0.58858	0.875888	0.895442	0.0216759	0.999982	10	0	-0.419639	0.801288	0.230194	0.0575516	0.0479624	0.230194	0.801288	None	No selection
513	AL603764.2		1	0	1	1	0	0	44.4074	44.4074	0	0.433209	0.00117299	0.00333397	1	0.777483	0.736867	0.902442	0.0223496	0.999982	3	1	1.65116	-0.787991	0.109309	0.132611	0.0445806	0.132611	1.65116	None	No selection
2749	CDIP1		0	4	1	0	0	9.13273	26.9634	26.9634	0	0.00450917	0.0353907	0.00332183	1	0.770057	0.875888	0.902442	0.0222803	0.999982	5	1	1.43686	0.96828	0.113477	0.0575516	0.0445806	0.113477	1.43686	None	No selection
6738	GRM2		2	0	2	0	0	0	10.9022	10.9022	0	0.0336718	0.0201205	0.00339419	1	0.770057	0.875888	0.906157	0.0226925	0.999982	4	2	1.05241	-0.787991	0.113477	0.0575516	0.0427967	0.113477	1.05241	None	No selection
13750	RCAN2		1	2	2	0	0	3.30605	39.7996	39.7996	0	0.199421	0.00147542	0.0040108	1	0.770057	0.844094	0.945919	0.0261455	0.999982	5	2	1.60401	0.540203	0.113477	0.0736093	0.0241462	0.113477	1.60401	None	No selection
13145	PRRX1		0	1	2	0	0	1.70945	41.1011	41.1011	0	0.652987	0.0015159	0.00651184	1	0.857102	0.844094	0.945919	0.0392933	0.999982	3	2	1.61786	0.272394	0.0669677	0.0736093	0.0241462	0.0736093	1.61786	None	No selection
2917	CEP83		0	2	3	0	0	1.96243	18.1015	18.1015	0	0.462916	0.00160251	0.00682318	1	0.782971	0.867537	0.945919	0.0408533	0.999982	5	3	1.26675	0.327434	0.106254	0.061712	0.0241462	0.106254	1.26675	None	No selection
9598	MED21		0	4	0	0	0	13.5289	0	0	0	0.00109318	0.776688	0.00447088	1	0.591805	0.875888	0.945919	0.0286591	0.999982	4	0	-0.419639	1.13646	0.227821	0.0575516	0.0241462	0.227821	1.13646	None	No selection
10242	MXD3		0	7	0	0	0	7.62685	0	0	0	0.00130736	0.704839	0.00481795	1	0.627085	0.875888	0.945919	0.0305236	0.999982	7	0	-0.419639	0.891526	0.202674	0.0575516	0.0241462	0.202674	0.891526	None	No selection
13009	PRKACA		0	6	0	0	0	8.55915	0	0	0	0.00131546	0.723538	0.00498775	1	0.627085	0.875888	0.945919	0.0314267	0.999982	6	0	-0.419639	0.94062	0.202674	0.0575516	0.0241462	0.202674	0.94062	None	No selection
13395	PWWP3B		0	7	0	0	0	7.57876	0	0	0	0.00135141	0.63785	0.0045304	1	0.627085	0.875888	0.945919	0.0289807	0.999982	7	0	-0.419639	0.888836	0.202674	0.0575516	0.0241462	0.202674	0.888836	None	No selection
13835	REXO5		0	8	0	0	0	6.96865	0	0	0	0.00132771	0.617514	0.00425811	1	0.627085	0.875888	0.945919	0.0275028	0.999982	8	0	-0.419639	0.853186	0.202674	0.0575516	0.0241462	0.202674	0.853186	None	No selection
16379	TACC2		4	25	1	0	1	3.40156	1.87228	1.87228	2.02585	0.00129165	0.586248	0.0055763	0.332794	0.627085	0.875888	0.945919	0.0135275	0.999982	31	2	0.35272	0.551998	0.202674	0.0575516	0.0241462	0.202674	0.551998	None	No selection
3332	CNDP1		0	7	0	0	0	7.46996	0	0	0	0.00145738	0.663879	0.00505206	1	0.660534	0.875888	0.945919	0.0317671	0.999982	7	0	-0.419639	0.882689	0.180105	0.0575516	0.0241462	0.180105	0.882689	None	No selection
5962	FRRS1		0	7	1	0	0	7.43163	8.01423	8.01423	0	0.00149695	0.136298	0.00392377	1	0.663046	0.875888	0.945919	0.0256642	0.999982	8	1	0.924007	0.880503	0.178456	0.0575516	0.0241462	0.178456	0.924007	None	No selection
2728	CDH18		1	9	0	1	0	5.78654	7.85695	7.85695	0	0.00155667	0.13585	0.00394746	1	0.670009	0.875888	0.945919	0.0257954	0.999982	11	0	0.915793	0.774479	0.173919	0.0575516	0.0241462	0.173919	0.915793	None	No selection
5952	FRMD4A		0	11	0	0	0	5.74017	0	0	0	0.00158143	0.553995	0.00425482	1	0.670009	0.875888	0.945919	0.0274849	0.999982	11	0	-0.419639	0.77108	0.173919	0.0575516	0.0241462	0.173919	0.77108	None	No selection
6632	GPR33		0	5	0	0	0	9.56622	0	0	0	0.00164067	0.780479	0.00648562	1	0.680318	0.875888	0.945919	0.0391613	0.999982	5	0	-0.419639	0.988075	0.167288	0.0575516	0.0241462	0.167288	0.988075	None	No selection
15991	SRRM4		0	9	0	0	0	6.17632	0	0	0	0.00181146	0.591391	0.00536343	1	0.735491	0.875888	0.945919	0.0334043	0.999982	9	0	-0.419639	0.802038	0.133423	0.0575516	0.0241462	0.133423	0.802038	None	No selection
4506	DNASE2B		0	5	1	0	0	9.22751	10.4131	10.4131	0	0.00191088	0.102156	0.00373558	1	0.744824	0.875888	0.945919	0.0246169	0.999982	6	1	1.03316	0.972686	0.127946	0.0575516	0.0241462	0.127946	1.03316	None	No selection
5607	FBXL7		3	10	0	0	0	4.66754	0	0	0	0.00204573	0.569838	0.00633235	1	0.758347	0.875888	0.945919	0.0383872	0.999982	13	0	-0.419639	0.683989	0.120132	0.0575516	0.0241462	0.120132	0.683989	None	No selection
14699	SEMA3E		0	8	0	0	0	6.4785	0	0	0	0.00198985	0.574526	0.00573531	1	0.758347	0.875888	0.945919	0.0353359	0.999982	8	0	-0.419639	0.822262	0.120132	0.0575516	0.0241462	0.120132	0.822262	None	No selection
3	A2M		1	0	0	0	0	0	0	0	0	0.0423903	0.435013	0.104745	1	0.770057	0.875888	0.945919	0.341074	0.999982	1	0	-0.419639	-0.787991	0.113477	0.0575516	0.0241462	0.113477	-0.419639	None	No selection
4	A2ML1		1	1	0	1	0	0.382367	3.24696	3.24696	0	0.339096	0.348878	0.339518	1	0.770057	0.875888	0.945919	0.706275	0.999982	3	0	0.559604	-0.263364	0.113477	0.0575516	0.0241462	0.113477	0.559604	None	No selection
5	A3GALT2		0	0	0	0	0	0	0	0	0	0.173924	0.752158	0.381769	1	0.770057	0.875888	0.945919	0.749389	0.999982	0	0	-0.419639	-0.787991	0.113477	0.0575516	0.0241462	0.113477	-0.419639	None	No selection
6	A4GALT		0	3	0	0	0	3.40804	0	0	0	0.134667	0.785486	0.309228	1	0.770057	0.875888	0.945919	0.672162	0.999982	3	0	-0.419639	0.552786	0.113477	0.0575516	0.0241462	0.113477	0.552786	None	No selection
10	AADAC		0	0	0	0	0	0	0	0	0	0.290517	0.740515	0.545772	1	0.770057	0.875888	0.945919	0.876266	0.999982	0	0	-0.419639	-0.787991	0.113477	0.0575516	0.0241462	0.113477	-0.419639	None	No selection
13	AADACL4		0	0	0	0	0	0	0	0	0	0.249306	0.756085	0.494753	1	0.770057	0.875888	0.945919	0.842909	0.999982	0	0	-0.419639	-0.787991	0.113477	0.0575516	0.0241462	0.113477	-0.419639	None	No selection
14	AADAT		1	0	0	0	0	0	0	0	0	0.209424	0.66075	0.419417	1	0.770057	0.875888	0.945919	0.783844	0.999982	1	0	-0.419639	-0.787991	0.113477	0.0575516	0.0241462	0.113477	-0.419639	None	No selection
15	AAGAB		0	0	0	0	0	0	0	0	0	0.339585	0.700587	0.593843	1	0.770057	0.875888	0.945919	0.903318	0.999982	0	0	-0.419639	-0.787991	0.113477	0.0575516	0.0241462	0.113477	-0.419639	None	No selection
17	AAMDC		0	1	0	0	0	3.66852	0	0	0	0.31372	0.776664	0.573873	1	0.770057	0.875888	0.945919	0.892571	0.999982	1	0	-0.419639	0.583363	0.113477	0.0575516	0.0241462	0.113477	0.583363	None	No selection
19	AANAT		0	2	0	0	0	3.15204	0	0	0	0.227078	0.801092	0.462268	1	0.770057	0.875888	0.945919	0.818959	0.999982	2	0	-0.419639	0.520481	0.113477	0.0575516	0.0241462	0.113477	0.520481	None	No selection
20	AAR2		0	0	0	0	0	0	0	0	0	0.223151	0.746854	0.456407	1	0.770057	0.875888	0.945919	0.814399	0.999982	0	0	-0.419639	-0.787991	0.113477	0.0575516	0.0241462	0.113477	-0.419639	None	No selection
21	AARD		0	0	0	0	0	0	0	0	0	0.332435	0.815453	0.610435	1	0.770057	0.875888	0.945919	0.911736	0.999982	0	0	-0.419639	-0.787991	0.113477	0.0575516	0.0241462	0.113477	-0.419639	None	No selection
23	AARS2		1	0	1	0	0	0	4.27696	4.27696	0	0.0493744	0.262052	0.0556472	1	0.770057	0.875888	0.945919	0.216396	0.999982	2	1	0.668149	-0.787991	0.113477	0.0575516	0.0241462	0.113477	0.668149	None	No selection
27	AASS		2	5	0	0	0	2.32097	0	0	0	0.181042	0.513999	0.304981	1	0.770057	0.875888	0.945919	0.667148	0.999982	7	0	-0.419639	0.395134	0.113477	0.0575516	0.0241462	0.113477	0.395134	None	No selection
30	ABAT		0	3	0	0	0	3.11066	0	0	0	0.164078	0.654617	0.328392	1	0.770057	0.875888	0.945919	0.694072	0.999982	3	0	-0.419639	0.515025	0.113477	0.0575516	0.0241462	0.113477	0.515025	None	No selection
35	ABCA2		5	3	0	2	1	0.373994	3.52878	3.52878	2.42166	0.118266	0.161151	0.0636022	0.294097	0.770057	0.875888	0.945919	0.0931324	0.999982	11	1	0.592097	-0.270085	0.113477	0.0575516	0.0241462	0.113477	0.592097	None	No selection
36	ABCA3		5	3	0	0	0	0.496021	0	0	0	0.272462	0.340646	0.380829	1	0.770057	0.875888	0.945919	0.748483	0.999982	8	0	-0.419639	-0.181145	0.113477	0.0575516	0.0241462	0.113477	-0.181145	None	No selection
38	ABCA5		0	6	0	0	0	2.99613	0	0	0	0.0932795	0.452182	0.149473	1	0.770057	0.875888	0.945919	0.433568	0.999982	6	0	-0.419639	0.499559	0.113477	0.0575516	0.0241462	0.113477	0.499559	None	No selection
50	ABCB8		2	8	0	0	0	3.40731	0	0	0	0.0254519	0.541823	0.0597875	1	0.770057	0.875888	0.945919	0.228206	0.999982	10	0	-0.419639	0.552697	0.113477	0.0575516	0.0241462	0.113477	0.552697	None	No selection
53	ABCC10		3	1	1	0	0	0.227845	2.64397	2.64397	0	0.104016	0.421211	0.150894	1	0.770057	0.875888	0.945919	0.436261	0.999982	5	1	0.48065	-0.40807	0.113477	0.0575516	0.0241462	0.113477	0.48065	None	No selection
54	ABCC11		3	7	0	0	0	1.92174	0	0	0	0.231657	0.39506	0.301015	1	0.770057	0.875888	0.945919	0.662412	0.999982	10	0	-0.419639	0.319039	0.113477	0.0575516	0.0241462	0.113477	0.319039	None	No selection
56	ABCC2		1	8	1	0	0	3.10227	3.37225	3.37225	0	0.04757	0.33562	0.119255	1	0.770057	0.875888	0.945919	0.372851	0.999982	10	1	0.57435	0.51391	0.113477	0.0575516	0.0241462	0.113477	0.57435	None	No selection
57	ABCC3		1	11	0	0	0	3.73092	0	0	0	0.0121059	0.475546	0.0252089	1	0.770057	0.875888	0.945919	0.117992	0.999982	12	0	-0.419639	0.590379	0.113477	0.0575516	0.0241462	0.113477	0.590379	None	No selection
62	ABCC9		1	7	0	1	0	2.56004	3.01081	3.01081	0	0.112645	0.376669	0.242315	1	0.770057	0.875888	0.945919	0.5858	0.999982	9	0	0.530368	0.435044	0.113477	0.0575516	0.0241462	0.113477	0.530368	None	No selection
65	ABCD3		0	5	0	0	0	4.6931	0	0	0	0.0264429	0.535299	0.0595512	1	0.770057	0.875888	0.945919	0.22754	0.999982	5	0	-0.419639	0.686282	0.113477	0.0575516	0.0241462	0.113477	0.686282	None	No selection
69	ABCF2		0	0	1	0	0	0	7.68052	7.68052	0	0.172078	0.142793	0.107492	1	0.770057	0.875888	0.945919	0.347237	0.999982	1	1	0.90639	-0.787991	0.113477	0.0575516	0.0241462	0.113477	0.90639	None	No selection
70	ABCF2-H2BE1		0	0	1	0	0	0	7.4661	7.4661	0	0.169232	0.14728	0.108484	1	0.770057	0.875888	0.945919	0.349444	0.999982	1	1	0.894682	-0.787991	0.113477	0.0575516	0.0241462	0.113477	0.894682	None	No selection
72	ABCG1		2	7	0	1	0	3.08082	4.7924	4.7924	0	0.0485406	0.228909	0.0945764	1	0.770057	0.875888	0.945919	0.31762	0.999982	10	0	0.713735	0.511048	0.113477	0.0575516	0.0241462	0.113477	0.713735	None	No selection
77	ABHD1		1	0	0	0	0	0	0	0	0	0.178029	0.658801	0.37266	1	0.770057	0.875888	0.945919	0.740508	0.999982	1	0	-0.419639	-0.787991	0.113477	0.0575516	0.0241462	0.113477	-0.419639	None	No selection
78	ABHD10		1	3	0	0	0	3.9871	0	0	0	0.085091	0.664978	0.198691	1	0.770057	0.875888	0.945919	0.519776	0.999982	4	0	-0.419639	0.618051	0.113477	0.0575516	0.0241462	0.113477	0.618051	None	No selection
79	ABHD11		0	2	0	0	0	2.5783	0	0	0	0.311718	0.738807	0.558195	1	0.770057	0.875888	0.945919	0.883649	0.999982	2	0	-0.419639	0.437946	0.113477	0.0575516	0.0241462	0.113477	0.437946	None	No selection
80	ABHD12		1	0	0	0	0	0	0	0	0	0.152757	0.618668	0.325773	1	0.770057	0.875888	0.945919	0.691145	0.999982	1	0	-0.419639	-0.787991	0.113477	0.0575516	0.0241462	0.113477	-0.419639	None	No selection
85	ABHD14B		1	0	0	0	0	0	0	0	0	0.308328	0.796821	0.57781	1	0.770057	0.875888	0.945919	0.894745	0.999982	1	0	-0.419639	-0.787991	0.113477	0.0575516	0.0241462	0.113477	-0.419639	None	No selection
86	ABHD15		0	3	0	0	0	2.5015	0	0	0	0.25565	0.702875	0.473992	1	0.770057	0.875888	0.945919	0.827858	0.999982	3	0	-0.419639	0.425604	0.113477	0.0575516	0.0241462	0.113477	0.425604	None	No selection
88	ABHD16B		2	0	0	0	0	0	0	0	0	0.0540682	0.678426	0.147043	1	0.770057	0.875888	0.945919	0.42893	0.999982	2	0	-0.419639	-0.787991	0.113477	0.0575516	0.0241462	0.113477	-0.419639	None	No selection
89	ABHD17A		0	0	0	0	0	0	0	0	0	0.199406	0.734046	0.419262	1	0.770057	0.875888	0.945919	0.78371	0.999982	0	0	-0.419639	-0.787991	0.113477	0.0575516	0.0241462	0.113477	-0.419639	None	No selection
91	ABHD17C		0	0	0	0	0	0	0	0	0	0.201942	0.742436	0.424354	1	0.770057	0.875888	0.945919	0.788105	0.999982	0	0	-0.419639	-0.787991	0.113477	0.0575516	0.0241462	0.113477	-0.419639	None	No selection
93	ABHD2		1	0	0	0	0	0	0	0	0	0.1745	0.647681	0.365153	1	0.770057	0.875888	0.945919	0.733022	0.999982	1	0	-0.419639	-0.787991	0.113477	0.0575516	0.0241462	0.113477	-0.419639	None	No selection
94	ABHD3		1	0	0	0	1	0	0	0	14.5713	0.197186	0.638577	0.397055	0.0643182	0.770057	0.875888	0.945919	0.1192	0.999982	2	1	-0.419639	-0.787991	0.113477	0.0575516	0.0241462	0.113477	-0.419639	None	No selection
95	ABHD4		0	0	1	0	0	0	11.5422	11.5422	0	0.261982	0.0911476	0.109165	1	0.770057	0.875888	0.945919	0.350955	0.999982	1	1	1.07637	-0.787991	0.113477	0.0575516	0.0241462	0.113477	1.07637	None	No selection
97	ABHD6		1	3	0	0	0	3.89668	0	0	0	0.0898626	0.674818	0.20943	1	0.770057	0.875888	0.945919	0.536846	0.999982	4	0	-0.419639	0.608485	0.113477	0.0575516	0.0241462	0.113477	0.608485	None	No selection
99	ABI1		0	3	0	0	0	3.51147	0	0	0	0.126052	0.656093	0.267703	1	0.770057	0.875888	0.945919	0.620502	0.999982	3	0	-0.419639	0.565187	0.113477	0.0575516	0.0241462	0.113477	0.565187	None	No selection
104	ABL1		2	0	0	0	0	0	0	0	0	0.028797	0.51884	0.0799611	1	0.770057	0.875888	0.945919	0.28196	0.999982	2	0	-0.419639	-0.787991	0.113477	0.0575516	0.0241462	0.113477	-0.419639	None	No selection
111	ABRA		0	0	0	0	0	0	0	0	0	0.252029	0.72504	0.492848	1	0.770057	0.875888	0.945919	0.841564	0.999982	0	0	-0.419639	-0.787991	0.113477	0.0575516	0.0241462	0.113477	-0.419639	None	No selection
113	ABRAXAS1		0	0	0	0	0	0	0	0	0	0.270855	0.66756	0.5045	1	0.770057	0.875888	0.945919	0.849673	0.999982	0	0	-0.419639	-0.787991	0.113477	0.0575516	0.0241462	0.113477	-0.419639	None	No selection
114	ABRAXAS2		0	5	0	0	1	6.86347	0	0	14.3612	0.00639863	0.679703	0.0204958	0.0651995	0.770057	0.875888	0.945919	0.0101798	0.999982	6	1	-0.419639	0.846733	0.113477	0.0575516	0.0241462	0.113477	0.846733	None	No selection
116	ABTB1		1	0	0	0	2	0	0	0	24.9447	0.117608	0.60106	0.264643	0.0054019	0.770057	0.875888	0.945919	0.0107938	0.999982	3	2	-0.419639	-0.787991	0.113477	0.0575516	0.0241462	0.113477	-0.419639	None	No selection
120	ADA		2	0	0	0	0	0	0	0	0	0.155806	0.635596	0.33251	1	0.770057	0.875888	0.945919	0.698632	0.999982	2	0	-0.419639	-0.787991	0.113477	0.0575516	0.0241462	0.113477	-0.419639	None	No selection
121	ADA2		0	3	0	0	0	3.5429	0	0	0	0.123577	0.709705	0.275556	1	0.770057	0.875888	0.945919	0.630737	0.999982	3	0	-0.419639	0.568886	0.113477	0.0575516	0.0241462	0.113477	0.568886	None	No selection
126	ADAM11		2	0	0	0	1	0	0	0	7.75876	0.0479071	0.438892	0.114279	0.114475	0.770057	0.875888	0.945919	0.0698124	0.999982	3	1	-0.419639	-0.787991	0.113477	0.0575516	0.0241462	0.113477	-0.419639	None	No selection
127	ADAM12		2	5	0	0	0	2.09098	0	0	0	0.239366	0.457756	0.34614	1	0.770057	0.875888	0.945919	0.713364	0.999982	7	0	-0.419639	0.352937	0.113477	0.0575516	0.0241462	0.113477	0.352937	None	No selection
131	ADAM19		0	4	1	0	0	2.47315	5.08669	5.08669	0	0.217429	0.222833	0.28233	1	0.770057	0.875888	0.945919	0.639387	0.999982	5	1	0.737764	0.420959	0.113477	0.0575516	0.0241462	0.113477	0.737764	None	No selection
134	ADAM21		2	0	0	0	0	0	0	0	0	0.0921274	0.576171	0.214406	1	0.770057	0.875888	0.945919	0.544567	0.999982	2	0	-0.419639	-0.787991	0.113477	0.0575516	0.0241462	0.113477	-0.419639	None	No selection
138	ADAM29		0	6	0	0	0	5.07996	0	0	0	0.0135203	0.643269	0.0381312	1	0.770057	0.875888	0.945919	0.162695	0.999982	6	0	-0.419639	0.719571	0.113477	0.0575516	0.0241462	0.113477	0.719571	None	No selection
139	ADAM30		0	3	0	0	0	2.55672	0	0	0	0.244996	0.622561	0.429851	1	0.770057	0.875888	0.945919	0.792782	0.999982	3	0	-0.419639	0.434514	0.113477	0.0575516	0.0241462	0.113477	0.434514	None	No selection
142	ADAM7		1	6	0	0	0	4.37162	0	0	0	0.0187298	0.50871	0.0426871	1	0.770057	0.875888	0.945919	0.177316	0.999982	7	0	-0.419639	0.656534	0.113477	0.0575516	0.0241462	0.113477	0.656534	None	No selection
145	ADAMDEC1		0	2	0	0	0	2.67444	0	0	0	0.294683	0.663872	0.51112	1	0.770057	0.875888	0.945919	0.854158	0.999982	2	0	-0.419639	0.452917	0.113477	0.0575516	0.0241462	0.113477	0.452917	None	No selection
146	ADAMTS1		0	0	0	0	0	0	0	0	0	0.0964768	0.600246	0.228726	1	0.770057	0.875888	0.945919	0.56615	0.999982	0	0	-0.419639	-0.787991	0.113477	0.0575516	0.0241462	0.113477	-0.419639	None	No selection
151	ADAMTS15		0	5	0	0	0	2.68386	0	0	0	0.151199	0.596364	0.285701	1	0.770057	0.875888	0.945919	0.643631	0.999982	5	0	-0.419639	0.454356	0.113477	0.0575516	0.0241462	0.113477	0.454356	None	No selection
152	ADAMTS16		6	10	0	0	1	1.81639	0	0	4.87693	0.189177	0.262177	0.184928	0.170816	0.770057	0.875888	0.945919	0.140726	0.999982	17	1	-0.419639	0.296516	0.113477	0.0575516	0.0241462	0.113477	0.296516	None	No selection
154	ADAMTS18		2	7	2	0	1	2.41048	4.15459	4.15459	4.88891	0.121005	0.128805	0.147252	0.170467	0.770057	0.875888	0.945919	0.117597	0.999982	12	3	0.656586	0.41051	0.113477	0.0575516	0.0241462	0.113477	0.656586	None	No selection
157	ADAMTS20		1	6	0	0	0	1.90197	0	0	0	0.297613	0.31607	0.287795	1	0.770057	0.875888	0.945919	0.646246	0.999982	7	0	-0.419639	0.3149	0.113477	0.0575516	0.0241462	0.113477	0.3149	None	No selection
162	ADAMTS7		0	6	0	0	0	2.18064	0	0	0	0.233711	0.520739	0.358726	1	0.770057	0.875888	0.945919	0.72649	0.999982	6	0	-0.419639	0.369878	0.113477	0.0575516	0.0241462	0.113477	0.369878	None	No selection
165	ADAMTSL1		3	9	0	0	0	1.81427	0	0	0	0.241864	0.306111	0.245587	1	0.770057	0.875888	0.945919	0.590417	0.999982	12	0	-0.419639	0.296052	0.113477	0.0575516	0.0241462	0.113477	0.296052	None	No selection
168	ADAMTSL4		1	5	1	0	0	1.87741	4.1608	4.1608	0	0.332118	0.269764	0.402116	1	0.770057	0.875888	0.945919	0.768449	0.999982	7	1	0.657181	0.309702	0.113477	0.0575516	0.0241462	0.113477	0.657181	None	No selection
169	ADAMTSL5		0	0	0	0	0	0	0	0	0	0.153254	0.655328	0.334573	1	0.770057	0.875888	0.945919	0.700897	0.999982	0	0	-0.419639	-0.787991	0.113477	0.0575516	0.0241462	0.113477	-0.419639	None	No selection
170	ADAP1		0	0	0	0	0	0	0	0	0	0.217187	0.657422	0.431244	1	0.770057	0.875888	0.945919	0.793956	0.999982	0	0	-0.419639	-0.787991	0.113477	0.0575516	0.0241462	0.113477	-0.419639	None	No selection
171	ADAP2		0	2	1	0	0	2.66666	10.2981	10.2981	0	0.296011	0.103418	0.185447	1	0.770057	0.875888	0.945919	0.497923	0.999982	3	1	1.02852	0.451724	0.113477	0.0575516	0.0241462	0.113477	1.02852	None	No selection
173	ADARB1		2	5	0	0	0	2.27703	0	0	0	0.190804	0.60359	0.353517	1	0.770057	0.875888	0.945919	0.721113	0.999982	7	0	-0.419639	0.387383	0.113477	0.0575516	0.0241462	0.113477	0.387383	None	No selection
175	ADAT1		0	2	1	0	1	2.45801	10.3666	10.3666	11.8772	0.335078	0.102663	0.197552	0.0777986	0.770057	0.875888	0.945919	0.079542	0.999982	4	2	1.03129	0.418458	0.113477	0.0575516	0.0241462	0.113477	1.03129	None	No selection
176	ADAT2		1	0	0	0	0	0	0	0	0	0.340797	0.731245	0.602205	1	0.770057	0.875888	0.945919	0.907618	0.999982	1	0	-0.419639	-0.787991	0.113477	0.0575516	0.0241462	0.113477	-0.419639	None	No selection
178	ADCK1		0	4	0	0	0	3.83406	0	0	0	0.0713031	0.661416	0.167923	1	0.770057	0.875888	0.945919	0.467539	0.999982	4	0	-0.419639	0.601733	0.113477	0.0575516	0.0241462	0.113477	0.601733	None	No selection
182	ADCY10		0	6	2	0	1	2.94291	7.54297	7.54297	3.70841	0.0987407	0.0475761	0.0689785	0.213395	0.770057	0.875888	0.945919	0.0768157	0.999982	9	3	0.898916	0.492179	0.113477	0.0575516	0.0241462	0.113477	0.898916	None	No selection
186	ADCY5		1	6	0	0	0	2.06736	0	0	0	0.239557	0.548382	0.387382	1	0.770057	0.875888	0.945919	0.754754	0.999982	7	0	-0.419639	0.348362	0.113477	0.0575516	0.0241462	0.113477	0.348362	None	No selection
188	ADCY7		2	10	0	0	0	3.29725	0	0	0	0.0202863	0.485666	0.0434192	1	0.770057	0.875888	0.945919	0.179619	0.999982	12	0	-0.419639	0.539099	0.113477	0.0575516	0.0241462	0.113477	0.539099	None	No selection
191	ADCYAP1		0	0	0	0	0	0	0	0	0	0.312586	0.806408	0.58514	1	0.770057	0.875888	0.945919	0.898719	0.999982	0	0	-0.419639	-0.787991	0.113477	0.0575516	0.0241462	0.113477	-0.419639	None	No selection
192	ADCYAP1R1		0	0	1	0	0	0	6.83577	6.83577	0	0.20625	0.162132	0.140364	1	0.770057	0.875888	0.945919	0.415972	0.999982	1	1	0.858313	-0.787991	0.113477	0.0575516	0.0241462	0.113477	0.858313	None	No selection
197	ADGRA1		4	10	0	0	0	2.03305	0	0	0	0.138471	0.398532	0.201198	1	0.770057	0.875888	0.945919	0.523812	0.999982	14	0	-0.419639	0.341629	0.113477	0.0575516	0.0241462	0.113477	0.341629	None	No selection
198	ADGRA2		3	10	0	0	0	2.28681	0	0	0	0.094679	0.466588	0.165128	1	0.770057	0.875888	0.945919	0.46253	0.999982	13	0	-0.419639	0.389121	0.113477	0.0575516	0.0241462	0.113477	0.389121	None	No selection
199	ADGRA3		1	6	0	0	0	2.24243	0	0	0	0.19129	0.47196	0.290788	1	0.770057	0.875888	0.945919	0.649957	0.999982	7	0	-0.419639	0.381181	0.113477	0.0575516	0.0241462	0.113477	0.381181	None	No selection
200	ADGRB1		1	10	0	0	0	2.82143	0	0	0	0.054823	0.491074	0.102869	1	0.770057	0.875888	0.945919	0.336824	0.999982	11	0	-0.419639	0.474851	0.113477	0.0575516	0.0241462	0.113477	0.474851	None	No selection
203	ADGRD1		1	7	0	0	0	3.43727	0	0	0	0.0377093	0.52279	0.080529	1	0.770057	0.875888	0.945919	0.283393	0.999982	8	0	-0.419639	0.556327	0.113477	0.0575516	0.0241462	0.113477	0.556327	None	No selection
204	ADGRD2		0	0	0	0	0	0	0	0	0	0.212469	0.712471	0.435186	1	0.770057	0.875888	0.945919	0.797253	0.999982	0	0	-0.419639	-0.787991	0.113477	0.0575516	0.0241462	0.113477	-0.419639	None	No selection
212	ADGRF4		1	3	0	0	0	2.12699	0	0	0	0.327268	0.592995	0.516166	1	0.770057	0.875888	0.945919	0.857521	0.999982	4	0	-0.419639	0.359822	0.113477	0.0575516	0.0241462	0.113477	0.359822	None	No selection
213	ADGRF5		2	8	0	0	0	2.85313	0	0	0	0.0553098	0.445295	0.0990073	1	0.770057	0.875888	0.945919	0.327968	0.999982	10	0	-0.419639	0.479441	0.113477	0.0575516	0.0241462	0.113477	0.479441	None	No selection
216	ADGRG3		1	0	0	0	0	0	0	0	0	0.137137	0.617555	0.300274	1	0.770057	0.875888	0.945919	0.661521	0.999982	1	0	-0.419639	-0.787991	0.113477	0.0575516	0.0241462	0.113477	-0.419639	None	No selection
217	ADGRG4		1	12	1	0	0	2.68437	2.82125	2.82125	0	0.0571422	0.402083	0.151585	1	0.770057	0.875888	0.945919	0.437566	0.999982	14	1	0.505388	0.454433	0.113477	0.0575516	0.0241462	0.113477	0.505388	None	No selection
219	ADGRG6		0	6	0	0	0	3.6958	0	0	0	0.0458633	0.521965	0.0930619	1	0.770057	0.875888	0.945919	0.314037	0.999982	6	0	-0.419639	0.586445	0.113477	0.0575516	0.0241462	0.113477	0.586445	None	No selection
223	ADGRL3		1	6	0	0	0	2.04816	0	0	0	0.245616	0.436441	0.330763	1	0.770057	0.875888	0.945919	0.696703	0.999982	7	0	-0.419639	0.344608	0.113477	0.0575516	0.0241462	0.113477	0.344608	None	No selection
224	ADGRL4		1	4	0	0	0	3.2801	0	0	0	0.0954519	0.576983	0.197682	1	0.770057	0.875888	0.945919	0.518144	0.999982	5	0	-0.419639	0.536941	0.113477	0.0575516	0.0241462	0.113477	0.536941	None	No selection
226	ADH1A		1	0	0	0	0	0	0	0	0	0.239929	0.710613	0.472487	1	0.770057	0.875888	0.945919	0.826732	0.999982	1	0	-0.419639	-0.787991	0.113477	0.0575516	0.0241462	0.113477	-0.419639	None	No selection
227	ADH1B		0	0	0	0	0	0	0	0	0	0.282633	0.747993	0.537329	1	0.770057	0.875888	0.945919	0.871088	0.999982	0	0	-0.419639	-0.787991	0.113477	0.0575516	0.0241462	0.113477	-0.419639	None	No selection
230	ADH5		0	3	0	0	0	5.25935	0	0	0	0.0484979	0.727137	0.129632	1	0.770057	0.875888	0.945919	0.394478	0.999982	3	0	-0.419639	0.734182	0.113477	0.0575516	0.0241462	0.113477	0.734182	None	No selection
231	ADH6		1	0	0	0	0	0	0	0	0	0.255211	0.704038	0.491663	1	0.770057	0.875888	0.945919	0.840725	0.999982	1	0	-0.419639	-0.787991	0.113477	0.0575516	0.0241462	0.113477	-0.419639	None	No selection
232	ADH7		0	2	0	0	0	3.27188	0	0	0	0.213641	0.726601	0.425356	1	0.770057	0.875888	0.945919	0.788962	0.999982	2	0	-0.419639	0.535903	0.113477	0.0575516	0.0241462	0.113477	0.535903	None	No selection
233	ADHFE1		0	4	0	0	0	4.65009	0	0	0	0.0408246	0.665681	0.105233	1	0.770057	0.875888	0.945919	0.342174	0.999982	4	0	-0.419639	0.682418	0.113477	0.0575516	0.0241462	0.113477	0.682418	None	No selection
237	ADIPOR1		1	0	0	0	0	0	0	0	0	0.203827	0.710812	0.421035	1	0.770057	0.875888	0.945919	0.785247	0.999982	1	0	-0.419639	-0.787991	0.113477	0.0575516	0.0241462	0.113477	-0.419639	None	No selection
238	ADIPOR2		1	3	0	0	0	3.76409	0	0	0	0.0975091	0.658063	0.220626	1	0.770057	0.875888	0.945919	0.554055	0.999982	4	0	-0.419639	0.594063	0.113477	0.0575516	0.0241462	0.113477	0.594063	None	No selection
240	ADK		0	0	1	0	0	0	14.9063	14.9063	0	0.30698	0.0685863	0.0987829	1	0.770057	0.875888	0.945919	0.327449	0.999982	1	1	1.18432	-0.787991	0.113477	0.0575516	0.0241462	0.113477	1.18432	None	No selection
243	ADM5		1	0	0	0	0	0	0	0	0	0.312403	0.748258	0.573309	1	0.770057	0.875888	0.945919	0.892258	0.999982	1	0	-0.419639	-0.787991	0.113477	0.0575516	0.0241462	0.113477	-0.419639	None	No selection
245	ADNP2		0	5	0	0	0	2.95874	0	0	0	0.115288	0.619503	0.236431	1	0.770057	0.875888	0.945919	0.577387	0.999982	5	0	-0.419639	0.494387	0.113477	0.0575516	0.0241462	0.113477	0.494387	None	No selection
247	ADORA1		0	0	0	0	0	0	0	0	0	0.26022	0.781575	0.513757	1	0.770057	0.875888	0.945919	0.855922	0.999982	0	0	-0.419639	-0.787991	0.113477	0.0575516	0.0241462	0.113477	-0.419639	None	No selection
252	ADPRH		0	0	0	0	0	0	0	0	0	0.294063	0.746578	0.55142	1	0.770057	0.875888	0.945919	0.879657	0.999982	0	0	-0.419639	-0.787991	0.113477	0.0575516	0.0241462	0.113477	-0.419639	None	No selection
254	ADPRM		0	2	0	0	0	3.74412	0	0	0	0.170503	0.762057	0.367318	1	0.770057	0.875888	0.945919	0.735197	0.999982	2	0	-0.419639	0.59185	0.113477	0.0575516	0.0241462	0.113477	0.59185	None	No selection
255	ADPRS		0	0	0	0	0	0	0	0	0	0.236625	0.746171	0.475492	1	0.770057	0.875888	0.945919	0.828976	0.999982	0	0	-0.419639	-0.787991	0.113477	0.0575516	0.0241462	0.113477	-0.419639	None	No selection
261	ADRA2C		0	0	0	0	0	0	0	0	0	0.121472	0.710258	0.286915	1	0.770057	0.875888	0.945919	0.645149	0.999982	0	0	-0.419639	-0.787991	0.113477	0.0575516	0.0241462	0.113477	-0.419639	None	No selection
262	ADRB1		0	0	0	0	1	0	0	0	12.4984	0.119327	0.750526	0.286759	0.0742122	0.770057	0.875888	0.945919	0.103212	0.999982	1	1	-0.419639	-0.787991	0.113477	0.0575516	0.0241462	0.113477	-0.419639	None	No selection
263	ADRB2		1	0	0	0	0	0	0	0	0	0.17924	0.730097	0.386407	1	0.770057	0.875888	0.945919	0.753828	0.999982	1	0	-0.419639	-0.787991	0.113477	0.0575516	0.0241462	0.113477	-0.419639	None	No selection
265	ADRM1		1	0	0	0	0	0	0	0	0	0.148798	0.662587	0.326866	1	0.770057	0.875888	0.945919	0.692369	0.999982	1	0	-0.419639	-0.787991	0.113477	0.0575516	0.0241462	0.113477	-0.419639	None	No selection
266	ADSL		0	3	0	0	1	2.80789	0	0	11.3363	0.203118	0.613503	0.371082	0.081216	0.770057	0.875888	0.945919	0.13568	0.999982	4	1	-0.419639	0.472877	0.113477	0.0575516	0.0241462	0.113477	0.472877	None	No selection
269	ADTRP		3	0	0	0	0	0	0	0	0	0.222207	0.669602	0.437638	1	0.770057	0.875888	0.945919	0.799286	0.999982	3	0	-0.419639	-0.787991	0.113477	0.0575516	0.0241462	0.113477	-0.419639	None	No selection
271	AEBP2		0	0	1	0	0	0	10.9141	10.9141	0	0.180771	0.0969787	0.0822127	1	0.770057	0.875888	0.945919	0.287617	0.999982	1	1	1.05287	-0.787991	0.113477	0.0575516	0.0241462	0.113477	1.05287	None	No selection
273	AF196969.1		1	2	0	0	0	2.78617	0	0	0	0.264352	0.682778	0.483453	1	0.770057	0.875888	0.945919	0.834827	0.999982	3	0	-0.419639	0.469691	0.113477	0.0575516	0.0241462	0.113477	0.469691	None	No selection
274	AF241726.1		0	0	0	0	0	0	0	0	0	0.328282	0.743454	0.591721	1	0.770057	0.875888	0.945919	0.902209	0.999982	0	0	-0.419639	-0.787991	0.113477	0.0575516	0.0241462	0.113477	-0.419639	None	No selection
276	AFAP1L1		0	3	0	0	0	2.14977	0	0	0	0.339367	0.582858	0.518322	1	0.770057	0.875888	0.945919	0.858942	0.999982	3	0	-0.419639	0.364121	0.113477	0.0575516	0.0241462	0.113477	0.364121	None	No selection
277	AFAP1L2		1	0	0	0	0	0	0	0	0	0.0822347	0.563787	0.195851	1	0.770057	0.875888	0.945919	0.515167	0.999982	1	0	-0.419639	-0.787991	0.113477	0.0575516	0.0241462	0.113477	-0.419639	None	No selection
280	AFF2		1	6	1	0	0	2.38734	4.49416	4.49416	0	0.159412	0.248676	0.245533	1	0.770057	0.875888	0.945919	0.590341	0.999982	8	1	0.687945	0.406586	0.113477	0.0575516	0.0241462	0.113477	0.687945	None	No selection
285	AFM		1	3	0	1	0	2.69659	6.68207	6.68207	0	0.204543	0.162225	0.206627	1	0.770057	0.875888	0.945919	0.532445	0.999982	5	0	0.848963	0.456293	0.113477	0.0575516	0.0241462	0.113477	0.848963	None	No selection
286	AFMID		2	2	0	0	0	2.25454	0	0	0	0.358174	0.63622	0.574953	1	0.770057	0.875888	0.945919	0.893171	0.999982	4	0	-0.419639	0.383362	0.113477	0.0575516	0.0241462	0.113477	0.383362	None	No selection
289	AGA		1	0	0	0	0	0	0	0	0	0.227015	0.672727	0.446692	1	0.770057	0.875888	0.945919	0.806675	0.999982	1	0	-0.419639	-0.787991	0.113477	0.0575516	0.0241462	0.113477	-0.419639	None	No selection
293	AGAP4		0	0	0	0	0	0	0	0	0	0.144544	0.648574	0.319243	1	0.770057	0.875888	0.945919	0.683755	0.999982	0	0	-0.419639	-0.787991	0.113477	0.0575516	0.0241462	0.113477	-0.419639	None	No selection
294	AGAP5		0	0	0	0	0	0	0	0	0	0.144902	0.648342	0.3198	1	0.770057	0.875888	0.945919	0.684391	0.999982	0	0	-0.419639	-0.787991	0.113477	0.0575516	0.0241462	0.113477	-0.419639	None	No selection
295	AGAP6		0	0	0	0	0	0	0	0	0	0.145636	0.646478	0.320727	1	0.770057	0.875888	0.945919	0.685447	0.999982	0	0	-0.419639	-0.787991	0.113477	0.0575516	0.0241462	0.113477	-0.419639	None	No selection
296	AGAP9		0	0	0	0	0	0	0	0	0	0.151007	0.661386	0.331835	1	0.770057	0.875888	0.945919	0.697888	0.999982	0	0	-0.419639	-0.787991	0.113477	0.0575516	0.0241462	0.113477	-0.419639	None	No selection
301	AGBL5		1	0	0	0	0	0	0	0	0	0.0606679	0.51462	0.148817	1	0.770057	0.875888	0.945919	0.432318	0.999982	1	0	-0.419639	-0.787991	0.113477	0.0575516	0.0241462	0.113477	-0.419639	None	No selection
303	AGFG1		1	3	0	0	0	2.27618	0	0	0	0.287659	0.604165	0.477774	1	0.770057	0.875888	0.945919	0.830666	0.999982	4	0	-0.419639	0.387232	0.113477	0.0575516	0.0241462	0.113477	0.387232	None	No selection
304	AGFG2		1	0	0	0	0	0	0	0	0	0.136598	0.684577	0.309498	1	0.770057	0.875888	0.945919	0.672479	0.999982	1	0	-0.419639	-0.787991	0.113477	0.0575516	0.0241462	0.113477	-0.419639	None	No selection
308	AGMAT		0	0	0	0	0	0	0	0	0	0.213849	0.757647	0.444424	1	0.770057	0.875888	0.945919	0.804841	0.999982	0	0	-0.419639	-0.787991	0.113477	0.0575516	0.0241462	0.113477	-0.419639	None	No selection
310	AGO1		2	1	0	0	0	0.398898	0	0	0	0.349525	0.443852	0.507645	1	0.770057	0.875888	0.945919	0.851814	0.999982	3	0	-0.419639	-0.250394	0.113477	0.0575516	0.0241462	0.113477	-0.250394	None	No selection
316	AGPAT3		0	0	0	0	0	0	0	0	0	0.227125	0.707998	0.455361	1	0.770057	0.875888	0.945919	0.813577	0.999982	0	0	-0.419639	-0.787991	0.113477	0.0575516	0.0241462	0.113477	-0.419639	None	No selection
318	AGPAT5		0	2	0	0	0	2.83864	0	0	0	0.268525	0.685782	0.487243	1	0.770057	0.875888	0.945919	0.837567	0.999982	2	0	-0.419639	0.477349	0.113477	0.0575516	0.0241462	0.113477	0.477349	None	No selection
320	AGR2		0	1	0	0	0	3.53355	0	0	0	0.326002	0.776363	0.588467	1	0.770057	0.875888	0.945919	0.900493	0.999982	1	0	-0.419639	0.567789	0.113477	0.0575516	0.0241462	0.113477	0.567789	None	No selection
325	AGTPBP1		0	4	0	0	0	2.16052	0	0	0	0.292457	0.502768	0.418513	1	0.770057	0.875888	0.945919	0.783058	0.999982	4	0	-0.419639	0.366133	0.113477	0.0575516	0.0241462	0.113477	0.366133	None	No selection
327	AGTR2		0	2	0	0	0	3.55325	0	0	0	0.186274	0.759883	0.392024	1	0.770057	0.875888	0.945919	0.759128	0.999982	2	0	-0.419639	0.570098	0.113477	0.0575516	0.0241462	0.113477	0.570098	None	No selection
328	AGTRAP		1	0	0	0	0	0	0	0	0	0.319556	0.721925	0.575658	1	0.770057	0.875888	0.945919	0.89356	0.999982	1	0	-0.419639	-0.787991	0.113477	0.0575516	0.0241462	0.113477	-0.419639	None	No selection
330	AGXT2		0	3	0	0	0	3.44059	0	0	0	0.131876	0.64041	0.273347	1	0.770057	0.875888	0.945919	0.627882	0.999982	3	0	-0.419639	0.556727	0.113477	0.0575516	0.0241462	0.113477	0.556727	None	No selection
331	AHCTF1		0	1	0	0	0	0.357787	0	0	0	0.324124	0.400076	0.474351	1	0.770057	0.875888	0.945919	0.828125	0.999982	1	0	-0.419639	-0.283395	0.113477	0.0575516	0.0241462	0.113477	-0.283395	None	No selection
334	AHCYL2		1	4	0	0	0	2.7591	0	0	0	0.150738	0.570716	0.283029	1	0.770057	0.875888	0.945919	0.640269	0.999982	5	0	-0.419639	0.465685	0.113477	0.0575516	0.0241462	0.113477	0.465685	None	No selection
337	AHNAK		5	4	0	0	0	0.388913	0	0	0	0.104331	0.38564	0.207442	1	0.770057	0.875888	0.945919	0.533728	0.999982	9	0	-0.419639	-0.258182	0.113477	0.0575516	0.0241462	0.113477	-0.258182	None	No selection
341	AHSA1		0	0	0	0	0	0	0	0	0	0.289627	0.712407	0.538579	1	0.770057	0.875888	0.945919	0.871863	0.999982	0	0	-0.419639	-0.787991	0.113477	0.0575516	0.0241462	0.113477	-0.419639	None	No selection
344	AICDA		1	0	0	0	0	0	0	0	0	0.272833	0.69082	0.511379	1	0.770057	0.875888	0.945919	0.854333	0.999982	1	0	-0.419639	-0.787991	0.113477	0.0575516	0.0241462	0.113477	-0.419639	None	No selection
346	AIF1		0	1	0	0	0	4.27713	0	0	0	0.267562	0.800904	0.520578	1	0.770057	0.875888	0.945919	0.860419	0.999982	1	0	-0.419639	0.647389	0.113477	0.0575516	0.0241462	0.113477	0.647389	None	No selection
349	AIFM2		0	2	0	0	0	2.56782	0	0	0	0.313659	0.735405	0.559422	1	0.770057	0.875888	0.945919	0.884363	0.999982	2	0	-0.419639	0.436283	0.113477	0.0575516	0.0241462	0.113477	0.436283	None	No selection
351	AIG1		0	2	0	0	0	4.7567	0	0	0	0.112201	0.736926	0.261766	1	0.770057	0.875888	0.945919	0.612613	0.999982	2	0	-0.419639	0.691932	0.113477	0.0575516	0.0241462	0.113477	0.691932	None	No selection
356	AIPL1		1	0	0	0	0	0	0	0	0	0.163015	0.684647	0.353531	1	0.770057	0.875888	0.945919	0.721127	0.999982	1	0	-0.419639	-0.787991	0.113477	0.0575516	0.0241462	0.113477	-0.419639	None	No selection
358	AJAP1		0	3	0	0	0	3.0106	0	0	0	0.175817	0.73519	0.368334	1	0.770057	0.875888	0.945919	0.736213	0.999982	3	0	-0.419639	0.501544	0.113477	0.0575516	0.0241462	0.113477	0.501544	None	No selection
359	AJM1		3	1	0	0	0	0.21359	0	0	0	0.0878692	0.544139	0.205776	1	0.770057	0.875888	0.945919	0.531101	0.999982	4	0	-0.419639	-0.424209	0.113477	0.0575516	0.0241462	0.113477	-0.419639	None	No selection
361	AK1		0	0	0	0	0	0	0	0	0	0.357406	0.769309	0.630203	1	0.770057	0.875888	0.945919	0.921176	0.999982	0	0	-0.419639	-0.787991	0.113477	0.0575516	0.0241462	0.113477	-0.419639	None	No selection
363	AK3		0	0	0	0	0	0	0	0	0	0.341803	0.777118	0.614373	1	0.770057	0.875888	0.945919	0.913666	0.999982	0	0	-0.419639	-0.787991	0.113477	0.0575516	0.0241462	0.113477	-0.419639	None	No selection
364	AK4		0	0	0	0	0	0	0	0	0	0.343805	0.785814	0.618361	1	0.770057	0.875888	0.945919	0.915597	0.999982	0	0	-0.419639	-0.787991	0.113477	0.0575516	0.0241462	0.113477	-0.419639	None	No selection
368	AK8		2	0	0	0	0	0	0	0	0	0.117004	0.629704	0.266629	1	0.770057	0.875888	0.945919	0.619086	0.999982	2	0	-0.419639	-0.787991	0.113477	0.0575516	0.0241462	0.113477	-0.419639	None	No selection
369	AK9		1	8	0	0	0	2.73113	0	0	0	0.0787916	0.3968	0.115809	1	0.770057	0.875888	0.945919	0.365471	0.999982	9	0	-0.419639	0.461508	0.113477	0.0575516	0.0241462	0.113477	0.461508	None	No selection
374	AKAP12		1	8	0	0	1	2.72851	0	0	3.35067	0.0790795	0.550881	0.158472	0.231023	0.770057	0.875888	0.945919	0.157697	0.999982	10	1	-0.419639	0.461114	0.113477	0.0575516	0.0241462	0.113477	0.461114	None	No selection
377	AKAP17A		0	0	0	0	0	0	0	0	0	0.103637	0.692692	0.251982	1	0.770057	0.875888	0.945919	0.599313	0.999982	0	0	-0.419639	-0.787991	0.113477	0.0575516	0.0241462	0.113477	-0.419639	None	No selection
379	AKAP4		2	4	0	0	0	2.11892	0	0	0	0.266625	0.54409	0.425653	1	0.770057	0.875888	0.945919	0.789216	0.999982	6	0	-0.419639	0.358288	0.113477	0.0575516	0.0241462	0.113477	0.358288	None	No selection
380	AKAP5		1	0	0	0	0	0	0	0	0	0.224495	0.716339	0.452063	1	0.770057	0.875888	0.945919	0.810971	0.999982	1	0	-0.419639	-0.787991	0.113477	0.0575516	0.0241462	0.113477	-0.419639	None	No selection
381	AKAP6		0	10	1	0	1	3.66647	3.40184	3.40184	2.57511	0.0232821	0.338871	0.0700212	0.281409	0.770057	0.875888	0.945919	0.0970828	0.999982	12	2	0.577761	0.583131	0.113477	0.0575516	0.0241462	0.113477	0.583131	None	No selection
382	AKAP7		0	3	0	0	0	6.20658	0	0	0	0.0318418	0.718509	0.0899118	1	0.770057	0.875888	0.945919	0.306503	0.999982	3	0	-0.419639	0.804106	0.113477	0.0575516	0.0241462	0.113477	0.804106	None	No selection
385	AKAP9		1	13	0	0	1	2.62845	0	0	1.51939	0.0586013	0.23644	0.0435404	0.400125	0.770057	0.875888	0.945919	0.0879798	0.999982	15	1	-0.419639	0.445819	0.113477	0.0575516	0.0241462	0.113477	0.445819	None	No selection
388	AKIRIN2		0	0	0	0	0	0	0	0	0	0.321048	0.698215	0.572407	1	0.770057	0.875888	0.945919	0.891756	0.999982	0	0	-0.419639	-0.787991	0.113477	0.0575516	0.0241462	0.113477	-0.419639	None	No selection
390	AKNAD1		0	3	0	0	0	2.52857	0	0	0	0.250356	0.590286	0.422358	1	0.770057	0.875888	0.945919	0.786389	0.999982	3	0	-0.419639	0.429994	0.113477	0.0575516	0.0241462	0.113477	0.429994	None	No selection
393	AKR1B10		1	0	0	0	0	0	0	0	0	0.264805	0.727422	0.509263	1	0.770057	0.875888	0.945919	0.852909	0.999982	1	0	-0.419639	-0.787991	0.113477	0.0575516	0.0241462	0.113477	-0.419639	None	No selection
394	AKR1B15		1	0	0	0	0	0	0	0	0	0.246632	0.720666	0.483654	1	0.770057	0.875888	0.945919	0.834973	0.999982	1	0	-0.419639	-0.787991	0.113477	0.0575516	0.0241462	0.113477	-0.419639	None	No selection
396	AKR1C2		0	0	0	0	0	0	0	0	0	0.326124	0.675706	0.571967	1	0.770057	0.875888	0.945919	0.89151	0.999982	0	0	-0.419639	-0.787991	0.113477	0.0575516	0.0241462	0.113477	-0.419639	None	No selection
397	AKR1C3		0	0	0	0	0	0	0	0	0	0.315736	0.665249	0.557275	1	0.770057	0.875888	0.945919	0.883112	0.999982	0	0	-0.419639	-0.787991	0.113477	0.0575516	0.0241462	0.113477	-0.419639	None	No selection
398	AKR1C4		0	0	0	0	0	0	0	0	0	0.321941	0.694705	0.572499	1	0.770057	0.875888	0.945919	0.891807	0.999982	0	0	-0.419639	-0.787991	0.113477	0.0575516	0.0241462	0.113477	-0.419639	None	No selection
399	AKR1C8P		0	0	0	0	0	0	0	0	0	0.323839	0.72765	0.58295	1	0.770057	0.875888	0.945919	0.897541	0.999982	0	0	-0.419639	-0.787991	0.113477	0.0575516	0.0241462	0.113477	-0.419639	None	No selection
400	AKR1D1		0	2	0	0	0	3.73866	0	0	0	0.170927	0.71109	0.356793	1	0.770057	0.875888	0.945919	0.724503	0.999982	2	0	-0.419639	0.591242	0.113477	0.0575516	0.0241462	0.113477	0.591242	None	No selection
401	AKR1E2		0	2	0	0	0	3.74	0	0	0	0.170823	0.678723	0.348383	1	0.770057	0.875888	0.945919	0.715737	0.999982	2	0	-0.419639	0.591391	0.113477	0.0575516	0.0241462	0.113477	0.591391	None	No selection
402	AKR7A2		1	0	0	0	0	0	0	0	0	0.153237	0.701398	0.340017	1	0.770057	0.875888	0.945919	0.706814	0.999982	1	0	-0.419639	-0.787991	0.113477	0.0575516	0.0241462	0.113477	-0.419639	None	No selection
403	AKR7A3		0	0	0	0	0	0	0	0	0	0.233573	0.728255	0.468117	1	0.770057	0.875888	0.945919	0.823435	0.999982	0	0	-0.419639	-0.787991	0.113477	0.0575516	0.0241462	0.113477	-0.419639	None	No selection
404	AKR7L		0	0	0	0	0	0	0	0	0	0.235889	0.716284	0.469153	1	0.770057	0.875888	0.945919	0.82422	0.999982	0	0	-0.419639	-0.787991	0.113477	0.0575516	0.0241462	0.113477	-0.419639	None	No selection
406	AKT1S1		0	0	0	0	0	0	0	0	0	0.232918	0.76516	0.473281	1	0.770057	0.875888	0.945919	0.827326	0.999982	0	0	-0.419639	-0.787991	0.113477	0.0575516	0.0241462	0.113477	-0.419639	None	No selection
408	AKT3		0	2	0	0	0	2.83645	0	0	0	0.268851	0.643446	0.471782	1	0.770057	0.875888	0.945919	0.826203	0.999982	2	0	-0.419639	0.477032	0.113477	0.0575516	0.0241462	0.113477	0.477032	None	No selection
409	AKTIP		0	0	0	0	0	0	0	0	0	0.318946	0.714256	0.574058	1	0.770057	0.875888	0.945919	0.892674	0.999982	0	0	-0.419639	-0.787991	0.113477	0.0575516	0.0241462	0.113477	-0.419639	None	No selection
414	AL022318.4		0	0	0	0	0	0	0	0	0	0.248139	0.661777	0.474056	1	0.770057	0.875888	0.945919	0.827906	0.999982	0	0	-0.419639	-0.787991	0.113477	0.0575516	0.0241462	0.113477	-0.419639	None	No selection
419	AL031777.2		1	4	0	0	0	6.18812	0	0	0	0.0137401	0.768319	0.0447374	1	0.770057	0.875888	0.945919	0.183734	0.999982	5	0	-0.419639	0.802845	0.113477	0.0575516	0.0241462	0.113477	0.802845	None	No selection
424	AL035078.4		0	0	1	0	0	0	21.9851	21.9851	0	0.333494	0.0444538	0.0734429	1	0.770057	0.875888	0.945919	0.265221	0.999982	1	1	1.34958	-0.787991	0.113477	0.0575516	0.0241462	0.113477	1.34958	None	No selection
431	AL049650.1		1	1	0	0	0	4.8789	0	0	0	0.227864	0.802629	0.466025	1	0.770057	0.875888	0.945919	0.821843	0.999982	2	0	-0.419639	0.702589	0.113477	0.0575516	0.0241462	0.113477	0.702589	None	No selection
433	AL049844.3		0	1	0	0	0	4.71968	0	0	0	0.241248	0.822053	0.488111	1	0.770057	0.875888	0.945919	0.83819	0.999982	1	0	-0.419639	0.688652	0.113477	0.0575516	0.0241462	0.113477	0.688652	None	No selection
436	AL117348.2		1	0	0	0	0	0	0	0	0	0.13368	0.607835	0.292913	1	0.770057	0.875888	0.945919	0.652575	0.999982	1	0	-0.419639	-0.787991	0.113477	0.0575516	0.0241462	0.113477	-0.419639	None	No selection
438	AL121753.1		0	1	0	0	0	5.11311	0	0	0	0.221608	0.839741	0.462187	1	0.770057	0.875888	0.945919	0.818896	0.999982	1	0	-0.419639	0.722308	0.113477	0.0575516	0.0241462	0.113477	0.722308	None	No selection
439	AL121758.1		0	1	0	0	0	4.57064	0	0	0	0.249555	0.833768	0.501843	1	0.770057	0.875888	0.945919	0.847848	0.999982	1	0	-0.419639	0.675189	0.113477	0.0575516	0.0241462	0.113477	0.675189	None	No selection
440	AL121899.2		0	5	0	0	0	4.02154	0	0	0	0.044746	0.626097	0.10792	1	0.770057	0.875888	0.945919	0.34819	0.999982	5	0	-0.419639	0.621641	0.113477	0.0575516	0.0241462	0.113477	0.621641	None	No selection
442	AL132671.2		0	0	0	0	0	0	0	0	0	0.33332	0.721683	0.592335	1	0.770057	0.875888	0.945919	0.902531	0.999982	0	0	-0.419639	-0.787991	0.113477	0.0575516	0.0241462	0.113477	-0.419639	None	No selection
445	AL133410.3		1	1	0	0	0	4.36622	0	0	0	0.256397	0.797238	0.505418	1	0.770057	0.875888	0.945919	0.8503	0.999982	2	0	-0.419639	0.656017	0.113477	0.0575516	0.0241462	0.113477	0.656017	None	No selection
449	AL136295.1		0	3	0	0	0	2.18158	0	0	0	0.330486	0.613078	0.525071	1	0.770057	0.875888	0.945919	0.863333	0.999982	3	0	-0.419639	0.370053	0.113477	0.0575516	0.0241462	0.113477	0.370053	None	No selection
450	AL136295.5		2	1	0	0	2	0.323314	0	0	11.1356	0.240885	0.422878	0.393079	0.0228393	0.770057	0.875888	0.945919	0.0512895	0.999982	5	2	-0.419639	-0.313143	0.113477	0.0575516	0.0241462	0.113477	-0.313143	None	No selection
452	AL138752.2		1	0	0	0	0	0	0	0	0	0.158962	0.696135	0.348711	1	0.770057	0.875888	0.945919	0.716082	0.999982	1	0	-0.419639	-0.787991	0.113477	0.0575516	0.0241462	0.113477	-0.419639	None	No selection
455	AL139260.3		0	2	0	0	0	2.60445	0	0	0	0.306948	0.648063	0.518923	1	0.770057	0.875888	0.945919	0.859336	0.999982	2	0	-0.419639	0.442069	0.113477	0.0575516	0.0241462	0.113477	0.442069	None	No selection
456	AL139300.1		1	5	1	0	0	3.14057	5.65391	5.65391	0	0.0823529	0.194493	0.12879	1	0.770057	0.875888	0.945919	0.392754	0.999982	7	1	0.780635	0.518975	0.113477	0.0575516	0.0241462	0.113477	0.780635	None	No selection
461	AL160272.2		0	1	0	0	0	5.79875	0	0	0	0.193694	0.820518	0.416411	1	0.770057	0.875888	0.945919	0.781221	0.999982	1	0	-0.419639	0.775369	0.113477	0.0575516	0.0241462	0.113477	0.775369	None	No selection
464	AL162417.1		3	0	0	0	0	0	0	0	0	0.0227076	0.46275	0.0621509	1	0.770057	0.875888	0.945919	0.234818	0.999982	3	0	-0.419639	-0.787991	0.113477	0.0575516	0.0241462	0.113477	-0.419639	None	No selection
470	AL353671.1		1	4	0	0	0	2.67405	0	0	0	0.163117	0.5104	0.277927	1	0.770057	0.875888	0.945919	0.633784	0.999982	5	0	-0.419639	0.452857	0.113477	0.0575516	0.0241462	0.113477	0.452857	None	No selection
474	AL355315.1		0	3	0	0	0	3.60934	0	0	0	0.118547	0.667184	0.257541	1	0.770057	0.875888	0.945919	0.606915	0.999982	3	0	-0.419639	0.576603	0.113477	0.0575516	0.0241462	0.113477	0.576603	None	No selection
475	AL355385.2		0	0	0	0	0	0	0	0	0	0.316243	0.711583	0.570261	1	0.770057	0.875888	0.945919	0.890554	0.999982	0	0	-0.419639	-0.787991	0.113477	0.0575516	0.0241462	0.113477	-0.419639	None	No selection
478	AL357673.1		0	1	0	0	0	4.95915	0	0	0	0.228928	0.791494	0.464817	1	0.770057	0.875888	0.945919	0.820918	0.999982	1	0	-0.419639	0.709446	0.113477	0.0575516	0.0241462	0.113477	0.709446	None	No selection
483	AL359736.1		0	6	0	0	0	3.17398	0	0	0	0.077364	0.605751	0.166176	1	0.770057	0.875888	0.945919	0.464414	0.999982	6	0	-0.419639	0.523345	0.113477	0.0575516	0.0241462	0.113477	0.523345	None	No selection
493	AL441992.2		0	3	0	0	0	3.06505	0	0	0	0.169299	0.691186	0.346867	1	0.770057	0.875888	0.945919	0.714135	0.999982	3	0	-0.419639	0.508932	0.113477	0.0575516	0.0241462	0.113477	0.508932	None	No selection
497	AL445685.3		0	0	0	0	0	0	0	0	0	0.305079	0.834124	0.579922	1	0.770057	0.875888	0.945919	0.8959	0.999982	0	0	-0.419639	-0.787991	0.113477	0.0575516	0.0241462	0.113477	-0.419639	None	No selection
500	AL451062.2		1	0	0	0	0	0	0	0	0	0.346086	0.715733	0.604056	1	0.770057	0.875888	0.945919	0.908554	0.999982	1	0	-0.419639	-0.787991	0.113477	0.0575516	0.0241462	0.113477	-0.419639	None	No selection
506	AL583836.1		1	0	0	0	0	0	0	0	0	0.252573	0.715995	0.490706	1	0.770057	0.875888	0.945919	0.840044	0.999982	1	0	-0.419639	-0.787991	0.113477	0.0575516	0.0241462	0.113477	-0.419639	None	No selection
508	AL590132.1		0	2	0	0	0	2.47644	0	0	0	0.331341	0.717363	0.57388	1	0.770057	0.875888	0.945919	0.892576	0.999982	2	0	-0.419639	0.421501	0.113477	0.0575516	0.0241462	0.113477	0.421501	None	No selection
510	AL590764.2		0	2	0	0	0	3.27717	0	0	0	0.213075	0.723124	0.42361	1	0.770057	0.875888	0.945919	0.787466	0.999982	2	0	-0.419639	0.536571	0.113477	0.0575516	0.0241462	0.113477	0.536571	None	No selection
519	AL662899.2		0	0	0	0	0	0	0	0	0	0.306655	0.711177	0.558889	1	0.770057	0.875888	0.945919	0.884053	0.999982	0	0	-0.419639	-0.787991	0.113477	0.0575516	0.0241462	0.113477	-0.419639	None	No selection
520	AL691442.1		0	0	0	0	0	0	0	0	0	0.290899	0.754706	0.549078	1	0.770057	0.875888	0.945919	0.878258	0.999982	0	0	-0.419639	-0.787991	0.113477	0.0575516	0.0241462	0.113477	-0.419639	None	No selection
521	AL713999.1		0	0	0	0	0	0	0	0	0	0.308097	0.734318	0.565949	1	0.770057	0.875888	0.945919	0.888116	0.999982	0	0	-0.419639	-0.787991	0.113477	0.0575516	0.0241462	0.113477	-0.419639	None	No selection
522	AL772284.1		0	0	0	0	0	0	0	0	0	0.257203	0.836068	0.516971	1	0.770057	0.875888	0.945919	0.858052	0.999982	0	0	-0.419639	-0.787991	0.113477	0.0575516	0.0241462	0.113477	-0.419639	None	No selection
525	AL845331.1		0	0	0	0	0	0	0	0	0	0.272914	0.765569	0.52802	1	0.770057	0.875888	0.945919	0.865225	0.999982	0	0	-0.419639	-0.787991	0.113477	0.0575516	0.0241462	0.113477	-0.419639	None	No selection
527	ALAD		0	0	0	0	0	0	0	0	0	0.253786	0.704841	0.491131	1	0.770057	0.875888	0.945919	0.840347	0.999982	0	0	-0.419639	-0.787991	0.113477	0.0575516	0.0241462	0.113477	-0.419639	None	No selection
531	ALCAM		0	0	0	0	0	0	0	0	0	0.219395	0.636638	0.429663	1	0.770057	0.875888	0.945919	0.792622	0.999982	0	0	-0.419639	-0.787991	0.113477	0.0575516	0.0241462	0.113477	-0.419639	None	No selection
533	ALDH18A1		0	0	0	0	0	0	0	0	0	0.128482	0.596178	0.284366	1	0.770057	0.875888	0.945919	0.641955	0.999982	0	0	-0.419639	-0.787991	0.113477	0.0575516	0.0241462	0.113477	-0.419639	None	No selection
535	ALDH1A2		2	3	0	0	0	2.23631	0	0	0	0.28515	0.60608	0.478812	1	0.770057	0.875888	0.945919	0.831432	0.999982	5	0	-0.419639	0.380075	0.113477	0.0575516	0.0241462	0.113477	0.380075	None	No selection
537	ALDH1B1		1	4	0	0	0	3.12206	0	0	0	0.109136	0.707359	0.249889	1	0.770057	0.875888	0.945919	0.59642	0.999982	5	0	-0.419639	0.516534	0.113477	0.0575516	0.0241462	0.113477	0.516534	None	No selection
538	ALDH1L1		2	5	1	0	0	2.1584	4.84691	4.84691	0	0.220306	0.22615	0.275399	1	0.770057	0.875888	0.945919	0.630536	0.999982	8	1	0.718287	0.365737	0.113477	0.0575516	0.0241462	0.113477	0.718287	None	No selection
540	ALDH2		0	0	0	0	0	0	0	0	0	0.178722	0.688429	0.380348	1	0.770057	0.875888	0.945919	0.748018	0.999982	0	0	-0.419639	-0.787991	0.113477	0.0575516	0.0241462	0.113477	-0.419639	None	No selection
541	ALDH3A1		1	6	0	0	0	4.91347	0	0	0	0.0115202	0.663512	0.0345702	1	0.770057	0.875888	0.945919	0.150891	0.999982	7	0	-0.419639	0.705556	0.113477	0.0575516	0.0241462	0.113477	0.705556	None	No selection
542	ALDH3A2		0	0	0	0	0	0	0	0	0	0.194395	0.680993	0.402966	1	0.770057	0.875888	0.945919	0.769223	0.999982	0	0	-0.419639	-0.787991	0.113477	0.0575516	0.0241462	0.113477	-0.419639	None	No selection
543	ALDH3B1		0	0	0	0	1	0	0	0	12.7383	0.1664	0.713255	0.364479	0.0729144	0.770057	0.875888	0.945919	0.122986	0.999982	1	1	-0.419639	-0.787991	0.113477	0.0575516	0.0241462	0.113477	-0.419639	None	No selection
544	ALDH3B2		0	0	0	0	0	0	0	0	0	0.227912	0.728322	0.460148	1	0.770057	0.875888	0.945919	0.817318	0.999982	0	0	-0.419639	-0.787991	0.113477	0.0575516	0.0241462	0.113477	-0.419639	None	No selection
545	ALDH4A1		1	0	0	0	0	0	0	0	0	0.0997261	0.604092	0.233338	1	0.770057	0.875888	0.945919	0.572908	0.999982	1	0	-0.419639	-0.787991	0.113477	0.0575516	0.0241462	0.113477	-0.419639	None	No selection
548	ALDH7A1		1	0	0	0	0	0	0	0	0	0.152615	0.560554	0.313847	1	0.770057	0.875888	0.945919	0.677548	0.999982	1	0	-0.419639	-0.787991	0.113477	0.0575516	0.0241462	0.113477	-0.419639	None	No selection
549	ALDH8A1		1	0	0	0	0	0	0	0	0	0.156155	0.683238	0.342166	1	0.770057	0.875888	0.945919	0.709125	0.999982	1	0	-0.419639	-0.787991	0.113477	0.0575516	0.0241462	0.113477	-0.419639	None	No selection
550	ALDH9A1		1	3	0	0	0	2.63134	0	0	0	0.215214	0.618101	0.393289	1	0.770057	0.875888	0.945919	0.760311	0.999982	4	0	-0.419639	0.446269	0.113477	0.0575516	0.0241462	0.113477	0.446269	None	No selection
551	ALDOA		0	0	0	0	0	0	0	0	0	0.217693	0.714935	0.443188	1	0.770057	0.875888	0.945919	0.803838	0.999982	0	0	-0.419639	-0.787991	0.113477	0.0575516	0.0241462	0.113477	-0.419639	None	No selection
552	ALDOB		0	0	0	0	0	0	0	0	0	0.268853	0.720692	0.514159	1	0.770057	0.875888	0.945919	0.856189	0.999982	0	0	-0.419639	-0.787991	0.113477	0.0575516	0.0241462	0.113477	-0.419639	None	No selection
555	ALG10		0	0	0	0	0	0	0	0	0	0.25209	0.709566	0.489855	1	0.770057	0.875888	0.945919	0.839438	0.999982	0	0	-0.419639	-0.787991	0.113477	0.0575516	0.0241462	0.113477	-0.419639	None	No selection
556	ALG10B		0	0	0	0	0	0	0	0	0	0.258441	0.712426	0.498858	1	0.770057	0.875888	0.945919	0.84578	0.999982	0	0	-0.419639	-0.787991	0.113477	0.0575516	0.0241462	0.113477	-0.419639	None	No selection
557	ALG11		0	2	0	0	0	2.83812	0	0	0	0.268603	0.727375	0.500958	1	0.770057	0.875888	0.945919	0.847236	0.999982	2	0	-0.419639	0.477273	0.113477	0.0575516	0.0241462	0.113477	0.477273	None	No selection
561	ALG1L		1	2	0	0	0	3.97878	0	0	0	0.144898	0.722775	0.318498	1	0.770057	0.875888	0.945919	0.682905	0.999982	3	0	-0.419639	0.61718	0.113477	0.0575516	0.0241462	0.113477	0.61718	None	No selection
562	ALG1L2		0	0	0	0	0	0	0	0	0	0.336564	0.765204	0.605953	1	0.770057	0.875888	0.945919	0.909507	0.999982	0	0	-0.419639	-0.787991	0.113477	0.0575516	0.0241462	0.113477	-0.419639	None	No selection
563	ALG2		0	0	1	0	0	0	15.3773	15.3773	0	0.217675	0.0662496	0.0710884	1	0.770057	0.875888	0.945919	0.259034	0.999982	1	1	1.1975	-0.787991	0.113477	0.0575516	0.0241462	0.113477	1.1975	None	No selection
571	ALKAL2		2	0	0	0	0	0	0	0	0	0.253295	0.727466	0.493338	1	0.770057	0.875888	0.945919	0.841911	0.999982	2	0	-0.419639	-0.787991	0.113477	0.0575516	0.0241462	0.113477	-0.419639	None	No selection
574	ALKBH3		0	0	0	0	0	0	0	0	0	0.326801	0.67151	0.571508	1	0.770057	0.875888	0.945919	0.891253	0.999982	0	0	-0.419639	-0.787991	0.113477	0.0575516	0.0241462	0.113477	-0.419639	None	No selection
577	ALKBH6		1	0	0	0	0	0	0	0	0	0.193774	0.718557	0.407224	1	0.770057	0.875888	0.945919	0.773071	0.999982	1	0	-0.419639	-0.787991	0.113477	0.0575516	0.0241462	0.113477	-0.419639	None	No selection
583	ALOX12B		1	5	0	0	0	2.78764	0	0	0	0.118136	0.559818	0.228103	1	0.770057	0.875888	0.945919	0.56523	0.999982	6	0	-0.419639	0.469906	0.113477	0.0575516	0.0241462	0.113477	0.469906	None	No selection
584	ALOX15		0	0	0	0	0	0	0	0	0	0.142123	0.635686	0.313261	1	0.770057	0.875888	0.945919	0.676869	0.999982	0	0	-0.419639	-0.787991	0.113477	0.0575516	0.0241462	0.113477	-0.419639	None	No selection
589	ALPG		0	0	0	0	0	0	0	0	0	0.151097	0.678043	0.334433	1	0.770057	0.875888	0.945919	0.700744	0.999982	0	0	-0.419639	-0.787991	0.113477	0.0575516	0.0241462	0.113477	-0.419639	None	No selection
593	ALPK3		0	0	0	0	0	0	0	0	0	0.0497164	0.545836	0.130946	1	0.770057	0.875888	0.945919	0.397155	0.999982	0	0	-0.419639	-0.787991	0.113477	0.0575516	0.0241462	0.113477	-0.419639	None	No selection
595	ALPP		0	0	0	0	0	0	0	0	0	0.150318	0.664319	0.331143	1	0.770057	0.875888	0.945919	0.697124	0.999982	0	0	-0.419639	-0.787991	0.113477	0.0575516	0.0241462	0.113477	-0.419639	None	No selection
598	ALX1		1	2	0	0	0	2.4529	0	0	0	0.32309	0.69624	0.559177	1	0.770057	0.875888	0.945919	0.88422	0.999982	3	0	-0.419639	0.41761	0.113477	0.0575516	0.0241462	0.113477	0.41761	None	No selection
599	ALX3		0	0	0	0	0	0	0	0	0	0.221031	0.755545	0.454674	1	0.770057	0.875888	0.945919	0.813037	0.999982	0	0	-0.419639	-0.787991	0.113477	0.0575516	0.0241462	0.113477	-0.419639	None	No selection
601	ALYREF		0	0	0	0	0	0	0	0	0	0.250248	0.745586	0.494231	1	0.770057	0.875888	0.945919	0.842541	0.999982	0	0	-0.419639	-0.787991	0.113477	0.0575516	0.0241462	0.113477	-0.419639	None	No selection
602	AMACR		2	3	0	0	0	2.29165	0	0	0	0.271625	0.690182	0.494914	1	0.770057	0.875888	0.945919	0.843022	0.999982	5	0	-0.419639	0.389978	0.113477	0.0575516	0.0241462	0.113477	0.389978	None	No selection
603	AMBN		0	3	0	0	0	4.06599	0	0	0	0.0902749	0.704487	0.213391	1	0.770057	0.875888	0.945919	0.543002	0.999982	3	0	-0.419639	0.62623	0.113477	0.0575516	0.0241462	0.113477	0.62623	None	No selection
608	AMDHD2		7	2	0	0	0	0.515844	0	0	0	0.356202	0.497654	0.534573	1	0.770057	0.875888	0.945919	0.869369	0.999982	9	0	-0.419639	-0.168273	0.113477	0.0575516	0.0241462	0.113477	-0.168273	None	No selection
609	AMELX		2	0	0	0	0	0	0	0	0	0.267065	0.730698	0.51225	1	0.770057	0.875888	0.945919	0.854916	0.999982	2	0	-0.419639	-0.787991	0.113477	0.0575516	0.0241462	0.113477	-0.419639	None	No selection
613	AMER3		1	7	1	0	0	3.55593	6.83562	6.83562	0	0.0328429	0.158251	0.0570142	1	0.770057	0.875888	0.945919	0.220329	0.999982	9	1	0.858304	0.570411	0.113477	0.0575516	0.0241462	0.113477	0.858304	None	No selection
616	AMHR2		0	0	0	0	0	0	0	0	0	0.179923	0.600981	0.365723	1	0.770057	0.875888	0.945919	0.733597	0.999982	0	0	-0.419639	-0.787991	0.113477	0.0575516	0.0241462	0.113477	-0.419639	None	No selection
624	AMOT		2	6	0	0	0	2.01529	0	0	0	0.236384	0.461712	0.342738	1	0.770057	0.875888	0.945919	0.709738	0.999982	8	0	-0.419639	0.338102	0.113477	0.0575516	0.0241462	0.113477	0.338102	None	No selection
627	AMPD1		1	4	1	0	0	2.52936	5.51778	5.51778	0	0.187115	0.199675	0.230362	1	0.770057	0.875888	0.945919	0.568557	0.999982	6	1	0.770726	0.430123	0.113477	0.0575516	0.0241462	0.113477	0.770726	None	No selection
630	AMPH		0	0	0	0	0	0	0	0	0	0.148533	0.594403	0.316647	1	0.770057	0.875888	0.945919	0.680781	0.999982	0	0	-0.419639	-0.787991	0.113477	0.0575516	0.0241462	0.113477	-0.419639	None	No selection
632	AMTN		1	0	0	0	0	0	0	0	0	0.340051	0.753946	0.606769	1	0.770057	0.875888	0.945919	0.909915	0.999982	1	0	-0.419639	-0.787991	0.113477	0.0575516	0.0241462	0.113477	-0.419639	None	No selection
633	AMY1A		0	0	0	0	0	0	0	0	0	0.231318	0.620648	0.441808	1	0.770057	0.875888	0.945919	0.802712	0.999982	0	0	-0.419639	-0.787991	0.113477	0.0575516	0.0241462	0.113477	-0.419639	None	No selection
634	AMY1B		0	0	0	0	0	0	0	0	0	0.231318	0.620659	0.441811	1	0.770057	0.875888	0.945919	0.802714	0.999982	0	0	-0.419639	-0.787991	0.113477	0.0575516	0.0241462	0.113477	-0.419639	None	No selection
635	AMY1C		0	0	0	0	0	0	0	0	0	0.231318	0.620659	0.441811	1	0.770057	0.875888	0.945919	0.802714	0.999982	0	0	-0.419639	-0.787991	0.113477	0.0575516	0.0241462	0.113477	-0.419639	None	No selection
636	AMY2A		0	0	0	0	0	0	0	0	0	0.22705	0.627525	0.437858	1	0.770057	0.875888	0.945919	0.799468	0.999982	0	0	-0.419639	-0.787991	0.113477	0.0575516	0.0241462	0.113477	-0.419639	None	No selection
637	AMY2B		0	0	0	0	0	0	0	0	0	0.23147	0.636338	0.445917	1	0.770057	0.875888	0.945919	0.806049	0.999982	0	0	-0.419639	-0.787991	0.113477	0.0575516	0.0241462	0.113477	-0.419639	None	No selection
640	ANAPC1		0	0	0	0	0	0	0	0	0	0.0493192	0.426013	0.120033	1	0.770057	0.875888	0.945919	0.374501	0.999982	0	0	-0.419639	-0.787991	0.113477	0.0575516	0.0241462	0.113477	-0.419639	None	No selection
649	ANAPC7		1	3	0	0	0	2.43516	0	0	0	0.251902	0.610654	0.437802	1	0.770057	0.875888	0.945919	0.799421	0.999982	4	0	-0.419639	0.414655	0.113477	0.0575516	0.0241462	0.113477	0.414655	None	No selection
652	ANGEL2		1	3	0	0	0	2.82323	0	0	0	0.185695	0.572454	0.33604	1	0.770057	0.875888	0.945919	0.7025	0.999982	4	0	-0.419639	0.475113	0.113477	0.0575516	0.0241462	0.113477	0.475113	None	No selection
653	ANGPT1		0	0	0	0	0	0	0	0	0	0.236135	0.657149	0.45709	1	0.770057	0.875888	0.945919	0.814934	0.999982	0	0	-0.419639	-0.787991	0.113477	0.0575516	0.0241462	0.113477	-0.419639	None	No selection
654	ANGPT2		4	0	0	0	0	0	0	0	0	0.0780599	0.510512	0.177419	1	0.770057	0.875888	0.945919	0.484219	0.999982	4	0	-0.419639	-0.787991	0.113477	0.0575516	0.0241462	0.113477	-0.419639	None	No selection
655	ANGPT4		1	0	0	0	0	0	0	0	0	0.129218	0.635404	0.289805	1	0.770057	0.875888	0.945919	0.648742	0.999982	1	0	-0.419639	-0.787991	0.113477	0.0575516	0.0241462	0.113477	-0.419639	None	No selection
657	ANGPTL2		3	0	0	0	0	0	0	0	0	0.0705149	0.574351	0.172254	1	0.770057	0.875888	0.945919	0.475213	0.999982	3	0	-0.419639	-0.787991	0.113477	0.0575516	0.0241462	0.113477	-0.419639	None	No selection
660	ANGPTL5		0	3	0	0	0	5.30442	0	0	0	0.0474756	0.699971	0.124634	1	0.770057	0.875888	0.945919	0.384169	0.999982	3	0	-0.419639	0.737777	0.113477	0.0575516	0.0241462	0.113477	0.737777	None	No selection
661	ANGPTL6		0	0	1	0	0	0	14.7241	14.7241	0	0.134634	0.0695325	0.0470413	1	0.770057	0.875888	0.945919	0.190834	0.999982	1	1	1.17911	-0.787991	0.113477	0.0575516	0.0241462	0.113477	1.17911	None	No selection
662	ANGPTL7		0	0	0	0	0	0	0	0	0	0.263095	0.712383	0.504946	1	0.770057	0.875888	0.945919	0.849978	0.999982	0	0	-0.419639	-0.787991	0.113477	0.0575516	0.0241462	0.113477	-0.419639	None	No selection
663	ANGPTL8		0	0	0	0	0	0	0	0	0	0.343809	0.778013	0.616832	1	0.770057	0.875888	0.945919	0.91486	0.999982	0	0	-0.419639	-0.787991	0.113477	0.0575516	0.0241462	0.113477	-0.419639	None	No selection
664	ANHX		0	0	0	0	0	0	0	0	0	0.190448	0.719907	0.403437	1	0.770057	0.875888	0.945919	0.769651	0.999982	0	0	-0.419639	-0.787991	0.113477	0.0575516	0.0241462	0.113477	-0.419639	None	No selection
666	ANK2		6	16	1	2	0	1.47378	2.71486	2.71486	0	0.336175	0.169838	0.326069	1	0.770057	0.875888	0.945919	0.691477	0.999982	25	1	0.490712	0.213972	0.113477	0.0575516	0.0241462	0.113477	0.490712	None	No selection
668	ANKAR		0	4	1	0	0	2.12097	4.42129	4.42129	0	0.303994	0.258427	0.37834	1	0.770057	0.875888	0.945919	0.746072	0.999982	5	1	0.681403	0.358678	0.113477	0.0575516	0.0241462	0.113477	0.681403	None	No selection
670	ANKDD1B		0	0	0	0	0	0	0	0	0	0.18976	0.697054	0.398747	1	0.770057	0.875888	0.945919	0.765366	0.999982	0	0	-0.419639	-0.787991	0.113477	0.0575516	0.0241462	0.113477	-0.419639	None	No selection
671	ANKEF1		0	0	1	0	0	0	8.18199	8.18199	0	0.148226	0.133239	0.088326	1	0.770057	0.875888	0.945919	0.302669	0.999982	1	1	0.9326	-0.787991	0.113477	0.0575516	0.0241462	0.113477	0.9326	None	No selection
673	ANKFY1		0	4	0	0	0	1.95814	0	0	0	0.357504	0.550724	0.513967	1	0.770057	0.875888	0.945919	0.856062	0.999982	4	0	-0.419639	0.326556	0.113477	0.0575516	0.0241462	0.113477	0.326556	None	No selection
674	ANKH		1	3	0	0	0	2.40112	0	0	0	0.25906	0.670264	0.469982	1	0.770057	0.875888	0.945919	0.824847	0.999982	4	0	-0.419639	0.408928	0.113477	0.0575516	0.0241462	0.113477	0.408928	None	No selection
675	ANKHD1		0	1	0	0	0	0.312447	0	0	0	0.260561	0.436394	0.43111	1	0.770057	0.875888	0.945919	0.793843	0.999982	1	0	-0.419639	-0.322959	0.113477	0.0575516	0.0241462	0.113477	-0.322959	None	No selection
676	ANKHD1-EIF4EBP3		0	1	0	0	0	0.305191	0	0	0	0.250427	0.425831	0.416206	1	0.770057	0.875888	0.945919	0.781042	0.999982	1	0	-0.419639	-0.329639	0.113477	0.0575516	0.0241462	0.113477	-0.329639	None	No selection
682	ANKMY2		0	2	0	0	0	3.14196	0	0	0	0.228263	0.660255	0.4257	1	0.770057	0.875888	0.945919	0.789257	0.999982	2	0	-0.419639	0.519158	0.113477	0.0575516	0.0241462	0.113477	0.519158	None	No selection
683	ANKRA2		0	0	0	0	1	0	0	0	19.0263	0.342015	0.723734	0.602578	0.0499937	0.770057	0.875888	0.945919	0.135635	0.999982	1	1	-0.419639	-0.787991	0.113477	0.0575516	0.0241462	0.113477	-0.419639	None	No selection
684	ANKRD1		1	0	0	0	0	0	0	0	0	0.242661	0.680289	0.469661	1	0.770057	0.875888	0.945919	0.824604	0.999982	1	0	-0.419639	-0.787991	0.113477	0.0575516	0.0241462	0.113477	-0.419639	None	No selection
685	ANKRD10		0	3	0	0	0	3.42106	0	0	0	0.133541	0.738303	0.298788	1	0.770057	0.875888	0.945919	0.659731	0.999982	3	0	-0.419639	0.554368	0.113477	0.0575516	0.0241462	0.113477	0.554368	None	No selection
687	ANKRD12		0	6	0	0	1	2.51667	0	0	2.8959	0.158148	0.438459	0.226164	0.258125	0.770057	0.875888	0.945919	0.224221	0.999982	7	1	-0.419639	0.42807	0.113477	0.0575516	0.0241462	0.113477	0.42807	None	No selection
691	ANKRD13D		0	0	0	0	0	0	0	0	0	0.132449	0.673303	0.302183	1	0.770057	0.875888	0.945919	0.663812	0.999982	0	0	-0.419639	-0.787991	0.113477	0.0575516	0.0241462	0.113477	-0.419639	None	No selection
694	ANKRD18A		1	0	0	0	0	0	0	0	0	0.0780143	0.537784	0.184736	1	0.770057	0.875888	0.945919	0.496724	0.999982	1	0	-0.419639	-0.787991	0.113477	0.0575516	0.0241462	0.113477	-0.419639	None	No selection
695	ANKRD18B		1	0	0	0	0	0	0	0	0	0.0794919	0.522558	0.185527	1	0.770057	0.875888	0.945919	0.498057	0.999982	1	0	-0.419639	-0.787991	0.113477	0.0575516	0.0241462	0.113477	-0.419639	None	No selection
697	ANKRD20A1		0	0	0	0	0	0	0	0	0	0.149028	0.588183	0.316272	1	0.770057	0.875888	0.945919	0.68035	0.999982	0	0	-0.419639	-0.787991	0.113477	0.0575516	0.0241462	0.113477	-0.419639	None	No selection
698	ANKRD20A2P		0	0	0	0	0	0	0	0	0	0.148427	0.588586	0.315403	1	0.770057	0.875888	0.945919	0.679348	0.999982	0	0	-0.419639	-0.787991	0.113477	0.0575516	0.0241462	0.113477	-0.419639	None	No selection
699	ANKRD20A3P		0	0	0	0	0	0	0	0	0	0.148126	0.589044	0.315015	1	0.770057	0.875888	0.945919	0.6789	0.999982	0	0	-0.419639	-0.787991	0.113477	0.0575516	0.0241462	0.113477	-0.419639	None	No selection
700	ANKRD20A4P		0	0	0	0	0	0	0	0	0	0.149298	0.595287	0.318018	1	0.770057	0.875888	0.945919	0.682354	0.999982	0	0	-0.419639	-0.787991	0.113477	0.0575516	0.0241462	0.113477	-0.419639	None	No selection
702	ANKRD23		0	3	0	0	0	4.46448	0	0	0	0.0723898	0.720997	0.18034	1	0.770057	0.875888	0.945919	0.489246	0.999982	3	0	-0.419639	0.665339	0.113477	0.0575516	0.0241462	0.113477	0.665339	None	No selection
705	ANKRD27		1	4	0	0	0	1.89693	0	0	0	0.357134	0.486392	0.478343	1	0.770057	0.875888	0.945919	0.831086	0.999982	5	0	-0.419639	0.313839	0.113477	0.0575516	0.0241462	0.113477	0.313839	None	No selection
707	ANKRD29		0	0	0	0	0	0	0	0	0	0.287994	0.722094	0.538725	1	0.770057	0.875888	0.945919	0.871953	0.999982	0	0	-0.419639	-0.787991	0.113477	0.0575516	0.0241462	0.113477	-0.419639	None	No selection
710	ANKRD30BL		0	0	0	0	0	0	0	0	0	0.356023	0.792297	0.633355	1	0.770057	0.875888	0.945919	0.922624	0.999982	0	0	-0.419639	-0.787991	0.113477	0.0575516	0.0241462	0.113477	-0.419639	None	No selection
712	ANKRD33		0	3	0	0	0	3.37603	0	0	0	0.137486	0.699599	0.297342	1	0.770057	0.875888	0.945919	0.657979	0.999982	3	0	-0.419639	0.548877	0.113477	0.0575516	0.0241462	0.113477	0.548877	None	No selection
713	ANKRD33B		1	0	0	0	0	0	0	0	0	0.0802678	0.700927	0.205435	1	0.770057	0.875888	0.945919	0.530562	0.999982	1	0	-0.419639	-0.787991	0.113477	0.0575516	0.0241462	0.113477	-0.419639	None	No selection
714	ANKRD34A		0	0	0	0	0	0	0	0	0	0.139286	0.725297	0.320309	1	0.770057	0.875888	0.945919	0.68497	0.999982	0	0	-0.419639	-0.787991	0.113477	0.0575516	0.0241462	0.113477	-0.419639	None	No selection
718	ANKRD36		0	0	0	0	0	0	0	0	0	0.0570063	0.403892	0.132001	1	0.770057	0.875888	0.945919	0.399297	0.999982	0	0	-0.419639	-0.787991	0.113477	0.0575516	0.0241462	0.113477	-0.419639	None	No selection
720	ANKRD36C		0	0	0	0	0	0	0	0	0	0.0614221	0.423845	0.142482	1	0.770057	0.875888	0.945919	0.420113	0.999982	0	0	-0.419639	-0.787991	0.113477	0.0575516	0.0241462	0.113477	-0.419639	None	No selection
722	ANKRD39		0	2	0	0	0	4.22682	0	0	0	0.138304	0.760606	0.312745	1	0.770057	0.875888	0.945919	0.67627	0.999982	2	0	-0.419639	0.64244	0.113477	0.0575516	0.0241462	0.113477	0.64244	None	No selection
729	ANKRD49		2	0	0	0	0	0	0	0	0	0.284581	0.753999	0.539635	1	0.770057	0.875888	0.945919	0.872515	0.999982	2	0	-0.419639	-0.787991	0.113477	0.0575516	0.0241462	0.113477	-0.419639	None	No selection
730	ANKRD50		1	5	0	0	0	1.92294	0	0	0	0.314271	0.463464	0.41943	1	0.770057	0.875888	0.945919	0.783856	0.999982	6	0	-0.419639	0.319287	0.113477	0.0575516	0.0241462	0.113477	0.319287	None	No selection
732	ANKRD53		0	0	0	0	0	0	0	0	0	0.14826	0.701102	0.332825	1	0.770057	0.875888	0.945919	0.698978	0.999982	0	0	-0.419639	-0.787991	0.113477	0.0575516	0.0241462	0.113477	-0.419639	None	No selection
737	ANKRD61		1	3	0	0	0	2.97262	0	0	0	0.166234	0.719172	0.351298	1	0.770057	0.875888	0.945919	0.718798	0.999982	4	0	-0.419639	0.496314	0.113477	0.0575516	0.0241462	0.113477	0.496314	None	No selection
738	ANKRD62		0	3	0	0	0	2.27246	0	0	0	0.306683	0.559894	0.471303	1	0.770057	0.875888	0.945919	0.825843	0.999982	3	0	-0.419639	0.386569	0.113477	0.0575516	0.0241462	0.113477	0.386569	None	No selection
745	ANKS1B		3	6	1	0	0	1.90476	2.60442	2.60442	0	0.260147	0.42761	0.439983	1	0.770057	0.875888	0.945919	0.801217	0.999982	10	1	0.474934	0.315486	0.113477	0.0575516	0.0241462	0.113477	0.474934	None	No selection
746	ANKS3		1	4	0	1	0	2.39412	6.22959	6.22959	0	0.213474	0.175097	0.229286	1	0.770057	0.875888	0.945919	0.566974	0.999982	6	0	0.820208	0.407739	0.113477	0.0575516	0.0241462	0.113477	0.820208	None	No selection
748	ANKS6		0	4	0	0	0	2.31697	0	0	0	0.251611	0.648599	0.44651	1	0.770057	0.875888	0.945919	0.806528	0.999982	4	0	-0.419639	0.394435	0.113477	0.0575516	0.0241462	0.113477	0.394435	None	No selection
749	ANKUB1		1	0	1	0	0	0	7.82768	7.82768	0	0.166242	0.136408	0.10558	1	0.770057	0.875888	0.945919	0.342954	0.999982	2	1	0.914247	-0.787991	0.113477	0.0575516	0.0241462	0.113477	0.914247	None	No selection
752	ANO1		3	6	0	0	1	1.92038	0	0	6.05293	0.254283	0.431683	0.348647	0.142248	0.770057	0.875888	0.945919	0.19857	0.999982	10	1	-0.419639	0.318754	0.113477	0.0575516	0.0241462	0.113477	0.318754	None	No selection
754	ANO2		3	7	1	0	0	2.31309	2.89141	2.89141	0	0.126394	0.384844	0.255829	1	0.770057	0.875888	0.945919	0.604587	0.999982	11	1	0.514803	0.393754	0.113477	0.0575516	0.0241462	0.113477	0.514803	None	No selection
755	ANO3		2	5	2	0	0	2.11836	5.54759	5.54759	0	0.231408	0.0755581	0.142472	1	0.770057	0.875888	0.945919	0.420094	0.999982	9	2	0.772915	0.358182	0.113477	0.0575516	0.0241462	0.113477	0.772915	None	No selection
756	ANO4		3	6	1	0	1	1.93893	2.08874	2.08874	5.32464	0.247502	0.530726	0.467801	0.158684	0.770057	0.875888	0.945919	0.267278	0.999982	11	2	0.392565	0.322605	0.113477	0.0575516	0.0241462	0.113477	0.392565	None	No selection
757	ANO5		0	6	0	1	1	4.71665	4.78941	4.78941	6.53637	0.0182461	0.237536	0.0465644	0.133097	0.770057	0.875888	0.945919	0.0377035	0.999982	8	1	0.713484	0.688383	0.113477	0.0575516	0.0241462	0.113477	0.713484	None	No selection
760	ANO8		2	8	0	0	0	2.14045	0	0	0	0.163323	0.495593	0.269026	1	0.770057	0.875888	0.945919	0.622243	0.999982	10	0	-0.419639	0.362366	0.113477	0.0575516	0.0241462	0.113477	0.362366	None	No selection
761	ANO9		3	0	0	0	1	0	0	0	7.62994	0.0286101	0.463207	0.0755119	0.116188	0.770057	0.875888	0.945919	0.0503252	0.999982	4	1	-0.419639	-0.787991	0.113477	0.0575516	0.0241462	0.113477	-0.419639	None	No selection
767	ANPEP		3	6	0	0	0	2.02953	0	0	0	0.217103	0.467942	0.329081	1	0.770057	0.875888	0.945919	0.694838	0.999982	9	0	-0.419639	0.340933	0.113477	0.0575516	0.0241462	0.113477	0.340933	None	No selection
769	ANTXR1		0	4	0	0	0	3.94864	0	0	0	0.0656469	0.633585	0.152183	1	0.770057	0.875888	0.945919	0.438694	0.999982	4	0	-0.419639	0.614008	0.113477	0.0575516	0.0241462	0.113477	0.614008	None	No selection
770	ANTXR2		1	0	0	0	0	0	0	0	0	0.167674	0.587396	0.342427	1	0.770057	0.875888	0.945919	0.709405	0.999982	1	0	-0.419639	-0.787991	0.113477	0.0575516	0.0241462	0.113477	-0.419639	None	No selection
771	ANTXRL		4	5	0	0	0	2.15984	0	0	0	0.197712	0.47379	0.314382	1	0.770057	0.875888	0.945919	0.678168	0.999982	9	0	-0.419639	0.366006	0.113477	0.0575516	0.0241462	0.113477	0.366006	None	No selection
772	ANXA1		0	2	0	0	0	3.51754	0	0	0	0.189457	0.67789	0.37636	1	0.770057	0.875888	0.945919	0.744143	0.999982	2	0	-0.419639	0.565904	0.113477	0.0575516	0.0241462	0.113477	0.565904	None	No selection
775	ANXA13		1	0	0	0	0	0	0	0	0	0.208753	0.635186	0.412763	1	0.770057	0.875888	0.945919	0.778009	0.999982	1	0	-0.419639	-0.787991	0.113477	0.0575516	0.0241462	0.113477	-0.419639	None	No selection
776	ANXA2		0	0	0	0	0	0	0	0	0	0.297126	0.695116	0.543582	1	0.770057	0.875888	0.945919	0.874936	0.999982	0	0	-0.419639	-0.787991	0.113477	0.0575516	0.0241462	0.113477	-0.419639	None	No selection
778	ANXA3		0	2	0	0	0	4.07144	0	0	0	0.14763	0.698031	0.316114	1	0.770057	0.875888	0.945919	0.680168	0.999982	2	0	-0.419639	0.62679	0.113477	0.0575516	0.0241462	0.113477	0.62679	None	No selection
779	ANXA4		0	0	0	0	0	0	0	0	0	0.299608	0.654611	0.535689	1	0.770057	0.875888	0.945919	0.870067	0.999982	0	0	-0.419639	-0.787991	0.113477	0.0575516	0.0241462	0.113477	-0.419639	None	No selection
780	ANXA5		0	0	0	0	0	0	0	0	0	0.341139	0.701762	0.595871	1	0.770057	0.875888	0.945919	0.904372	0.999982	0	0	-0.419639	-0.787991	0.113477	0.0575516	0.0241462	0.113477	-0.419639	None	No selection
782	ANXA7		0	3	0	0	0	3.59888	0	0	0	0.119321	0.637163	0.251686	1	0.770057	0.875888	0.945919	0.598906	0.999982	3	0	-0.419639	0.575397	0.113477	0.0575516	0.0241462	0.113477	0.575397	None	No selection
783	ANXA8		0	0	0	0	0	0	0	0	0	0.273477	0.708408	0.517463	1	0.770057	0.875888	0.945919	0.858376	0.999982	0	0	-0.419639	-0.787991	0.113477	0.0575516	0.0241462	0.113477	-0.419639	None	No selection
784	ANXA8L1		0	0	0	0	0	0	0	0	0	0.270712	0.710069	0.514295	1	0.770057	0.875888	0.945919	0.85628	0.999982	0	0	-0.419639	-0.787991	0.113477	0.0575516	0.0241462	0.113477	-0.419639	None	No selection
785	ANXA9		0	2	0	0	0	3.14455	0	0	0	0.227958	0.670189	0.428648	1	0.770057	0.875888	0.945919	0.791764	0.999982	2	0	-0.419639	0.519497	0.113477	0.0575516	0.0241462	0.113477	0.519497	None	No selection
789	AOC3		2	0	0	0	0	0	0	0	0	0.0539975	0.566809	0.138845	1	0.770057	0.875888	0.945919	0.412979	0.999982	2	0	-0.419639	-0.787991	0.113477	0.0575516	0.0241462	0.113477	-0.419639	None	No selection
790	AOPEP		0	3	0	0	1	2.12042	0	0	7.28566	0.347831	0.577837	0.524104	0.121028	0.770057	0.875888	0.945919	0.238362	0.999982	4	1	-0.419639	0.358572	0.113477	0.0575516	0.0241462	0.113477	0.358572	None	No selection
796	AP000721.1		1	0	0	0	0	0	0	0	0	0.29629	0.779702	0.559819	1	0.770057	0.875888	0.945919	0.884593	0.999982	1	0	-0.419639	-0.787991	0.113477	0.0575516	0.0241462	0.113477	-0.419639	None	No selection
798	AP000812.3		0	0	0	0	0	0	0	0	0	0.281132	0.735322	0.5329	1	0.770057	0.875888	0.945919	0.868319	0.999982	0	0	-0.419639	-0.787991	0.113477	0.0575516	0.0241462	0.113477	-0.419639	None	No selection
799	AP000812.4		0	0	0	0	0	0	0	0	0	0.266404	0.720642	0.510972	1	0.770057	0.875888	0.945919	0.854059	0.999982	0	0	-0.419639	-0.787991	0.113477	0.0575516	0.0241462	0.113477	-0.419639	None	No selection
802	AP001267.5		1	5	0	0	0	2.75608	0	0	0	0.122138	0.506368	0.21695	1	0.770057	0.875888	0.945919	0.548468	0.999982	6	0	-0.419639	0.465237	0.113477	0.0575516	0.0241462	0.113477	0.465237	None	No selection
803	AP001273.2		0	0	0	0	0	0	0	0	0	0.145973	0.578677	0.309682	1	0.770057	0.875888	0.945919	0.672694	0.999982	0	0	-0.419639	-0.787991	0.113477	0.0575516	0.0241462	0.113477	-0.419639	None	No selection
806	AP001781.2		0	3	0	0	0	2.16433	0	0	0	0.335265	0.555086	0.498247	1	0.770057	0.875888	0.945919	0.845355	0.999982	3	0	-0.419639	0.366846	0.113477	0.0575516	0.0241462	0.113477	0.366846	None	No selection
809	AP002512.3		0	0	0	0	0	0	0	0	0	0.25791	0.729939	0.501656	1	0.770057	0.875888	0.945919	0.847719	0.999982	0	0	-0.419639	-0.787991	0.113477	0.0575516	0.0241462	0.113477	-0.419639	None	No selection
810	AP002748.5		0	4	0	0	1	3.36995	0	0	9.4679	0.1013	0.632128	0.217494	0.0957438	0.770057	0.875888	0.945919	0.101446	0.999982	5	1	-0.419639	0.548129	0.113477	0.0575516	0.0241462	0.113477	0.548129	None	No selection
812	AP002990.1		0	3	0	0	0	2.84849	0	0	0	0.197235	0.649989	0.375999	1	0.770057	0.875888	0.945919	0.743789	0.999982	3	0	-0.419639	0.478772	0.113477	0.0575516	0.0241462	0.113477	0.478772	None	No selection
816	AP006621.6		0	0	0	0	0	0	0	0	0	0.221171	0.773767	0.457531	1	0.770057	0.875888	0.945919	0.815279	0.999982	0	0	-0.419639	-0.787991	0.113477	0.0575516	0.0241462	0.113477	-0.419639	None	No selection
818	AP1B1		1	0	0	0	0	0	0	0	0	0.0652761	0.566313	0.163165	1	0.770057	0.875888	0.945919	0.458981	0.999982	1	0	-0.419639	-0.787991	0.113477	0.0575516	0.0241462	0.113477	-0.419639	None	No selection
819	AP1G1		0	5	0	0	0	3.76256	0	0	0	0.0555788	0.521694	0.111442	1	0.770057	0.875888	0.945919	0.355975	0.999982	5	0	-0.419639	0.593894	0.113477	0.0575516	0.0241462	0.113477	0.593894	None	No selection
827	AP2A2		0	4	0	0	1	2.28521	0	0	6.34883	0.259327	0.577611	0.423848	0.136503	0.770057	0.875888	0.945919	0.222736	0.999982	5	1	-0.419639	0.388836	0.113477	0.0575516	0.0241462	0.113477	0.388836	None	No selection
834	AP3M1		0	0	0	0	0	0	0	0	0	0.264143	0.714406	0.506737	1	0.770057	0.875888	0.945919	0.851198	0.999982	0	0	-0.419639	-0.787991	0.113477	0.0575516	0.0241462	0.113477	-0.419639	None	No selection
835	AP3M2		1	4	0	0	0	4.28298	0	0	0	0.0442468	0.657642	0.113408	1	0.770057	0.875888	0.945919	0.360271	0.999982	5	0	-0.419639	0.647961	0.113477	0.0575516	0.0241462	0.113477	0.647961	None	No selection
836	AP3S1		0	1	0	0	1	3.36512	0	0	30.7951	0.342627	0.791906	0.611746	0.0314751	0.770057	0.875888	0.945919	0.095311	0.999982	2	1	-0.419639	0.547535	0.113477	0.0575516	0.0241462	0.113477	0.547535	None	No selection
839	AP4E1		1	5	0	0	0	2.62345	0	0	0	0.140769	0.489611	0.236874	1	0.770057	0.875888	0.945919	0.578027	0.999982	6	0	-0.419639	0.445041	0.113477	0.0575516	0.0241462	0.113477	0.445041	None	No selection
841	AP4S1		0	1	0	0	0	4.03005	0	0	0	0.284687	0.762869	0.534302	1	0.770057	0.875888	0.945919	0.869199	0.999982	1	0	-0.419639	0.622523	0.113477	0.0575516	0.0241462	0.113477	0.622523	None	No selection
844	AP5S1		0	0	0	0	0	0	0	0	0	0.318524	0.817051	0.594053	1	0.770057	0.875888	0.945919	0.903428	0.999982	0	0	-0.419639	-0.787991	0.113477	0.0575516	0.0241462	0.113477	-0.419639	None	No selection
845	AP5Z1		2	1	0	0	0	0.388698	0	0	0	0.334874	0.51153	0.527356	1	0.770057	0.875888	0.945919	0.8648	0.999982	3	0	-0.419639	-0.258351	0.113477	0.0575516	0.0241462	0.113477	-0.258351	None	No selection
849	APBA3		1	7	0	0	0	4.3375	0	0	0	0.0139483	0.627824	0.039048	1	0.770057	0.875888	0.945919	0.165679	0.999982	8	0	-0.419639	0.653254	0.113477	0.0575516	0.0241462	0.113477	0.653254	None	No selection
850	APBB1		0	4	0	0	0	2.9588	0	0	0	0.141629	0.645636	0.288412	1	0.770057	0.875888	0.945919	0.647013	0.999982	4	0	-0.419639	0.494396	0.113477	0.0575516	0.0241462	0.113477	0.494396	None	No selection
853	APBB3		0	3	0	0	0	3.17374	0	0	0	0.157194	0.653444	0.317392	1	0.770057	0.875888	0.945919	0.681637	0.999982	3	0	-0.419639	0.523314	0.113477	0.0575516	0.0241462	0.113477	0.523314	None	No selection
858	APCS		2	3	0	0	0	5.81374	0	0	0	0.0302584	0.73016	0.0879417	1	0.770057	0.875888	0.945919	0.301735	0.999982	5	0	-0.419639	0.776459	0.113477	0.0575516	0.0241462	0.113477	0.776459	None	No selection
861	APEX1		1	0	0	0	0	0	0	0	0	0.230212	0.675664	0.451742	1	0.770057	0.875888	0.945919	0.810716	0.999982	1	0	-0.419639	-0.787991	0.113477	0.0575516	0.0241462	0.113477	-0.419639	None	No selection
862	APEX2		0	5	0	0	0	4.77778	0	0	0	0.0248304	0.719308	0.0715051	1	0.770057	0.875888	0.945919	0.260135	0.999982	5	0	-0.419639	0.69379	0.113477	0.0575516	0.0241462	0.113477	0.69379	None	No selection
863	APH1A		0	0	0	0	0	0	0	0	0	0.310864	0.751951	0.573042	1	0.770057	0.875888	0.945919	0.892109	0.999982	0	0	-0.419639	-0.787991	0.113477	0.0575516	0.0241462	0.113477	-0.419639	None	No selection
864	APH1B		0	0	0	0	0	0	0	0	0	0.348381	0.746397	0.615118	1	0.770057	0.875888	0.945919	0.914029	0.999982	0	0	-0.419639	-0.787991	0.113477	0.0575516	0.0241462	0.113477	-0.419639	None	No selection
865	API5		0	0	0	0	0	0	0	0	0	0.229016	0.619768	0.438541	1	0.770057	0.875888	0.945919	0.800031	0.999982	0	0	-0.419639	-0.787991	0.113477	0.0575516	0.0241462	0.113477	-0.419639	None	No selection
867	APLF		0	3	1	0	1	3.87997	11.4235	11.4235	11.6684	0.100603	0.0921982	0.0864514	0.079083	0.770057	0.875888	0.945919	0.0409214	0.999982	5	2	1.07203	0.606693	0.113477	0.0575516	0.0241462	0.113477	1.07203	None	No selection
869	APLNR		2	0	0	0	0	0	0	0	0	0.129823	0.69268	0.297914	1	0.770057	0.875888	0.945919	0.658673	0.999982	2	0	-0.419639	-0.787991	0.113477	0.0575516	0.0241462	0.113477	-0.419639	None	No selection
870	APLP1		3	7	0	0	0	2.55775	0	0	0	0.0878938	0.492546	0.165062	1	0.770057	0.875888	0.945919	0.46241	0.999982	10	0	-0.419639	0.434678	0.113477	0.0575516	0.0241462	0.113477	0.434678	None	No selection
871	APLP2		0	4	0	0	0	2.93271	0	0	0	0.144794	0.617231	0.284879	1	0.770057	0.875888	0.945919	0.642599	0.999982	4	0	-0.419639	0.490751	0.113477	0.0575516	0.0241462	0.113477	0.490751	None	No selection
872	APMAP		0	6	0	0	0	7.50422	0	0	0	0.0024481	0.66899	0.00831108	1	0.770057	0.875888	0.945919	0.0481226	0.999982	6	0	-0.419639	0.884634	0.113477	0.0575516	0.0241462	0.113477	0.884634	None	No selection
873	APOA1		0	0	1	0	0	0	29.8938	29.8938	0	0.262526	0.0315397	0.0446714	1	0.770057	0.875888	0.945919	0.183529	0.999982	1	1	1.48107	-0.787991	0.113477	0.0575516	0.0241462	0.113477	1.48107	None	No selection
874	APOA2		0	1	0	0	0	4.24424	0	0	0	0.269731	0.823854	0.527917	1	0.770057	0.875888	0.945919	0.865159	0.999982	1	0	-0.419639	0.64416	0.113477	0.0575516	0.0241462	0.113477	0.64416	None	No selection
875	APOA4		1	3	0	0	0	2.71258	0	0	0	0.202031	0.701514	0.401745	1	0.770057	0.875888	0.945919	0.768111	0.999982	4	0	-0.419639	0.458716	0.113477	0.0575516	0.0241462	0.113477	0.458716	None	No selection
878	APOBEC1		0	3	0	0	0	7.2554	0	0	0	0.0211391	0.738016	0.0639282	1	0.770057	0.875888	0.945919	0.23973	0.999982	3	0	-0.419639	0.870306	0.113477	0.0575516	0.0241462	0.113477	0.870306	None	No selection
880	APOBEC3A		1	0	0	0	0	0	0	0	0	0.309768	0.760222	0.572666	1	0.770057	0.875888	0.945919	0.8919	0.999982	1	0	-0.419639	-0.787991	0.113477	0.0575516	0.0241462	0.113477	-0.419639	None	No selection
881	APOBEC3B		0	0	0	0	0	0	0	0	0	0.192134	0.645428	0.392879	1	0.770057	0.875888	0.945919	0.759927	0.999982	0	0	-0.419639	-0.787991	0.113477	0.0575516	0.0241462	0.113477	-0.419639	None	No selection
883	APOBEC3D		0	0	0	0	0	0	0	0	0	0.248139	0.653933	0.472162	1	0.770057	0.875888	0.945919	0.826488	0.999982	0	0	-0.419639	-0.787991	0.113477	0.0575516	0.0241462	0.113477	-0.419639	None	No selection
885	APOBEC3G		0	2	0	0	0	2.75035	0	0	0	0.282157	0.670133	0.49848	1	0.770057	0.875888	0.945919	0.845518	0.999982	2	0	-0.419639	0.464382	0.113477	0.0575516	0.0241462	0.113477	0.464382	None	No selection
886	APOBEC3H		0	0	0	0	0	0	0	0	0	0.357255	0.752913	0.626382	1	0.770057	0.875888	0.945919	0.9194	0.999982	0	0	-0.419639	-0.787991	0.113477	0.0575516	0.0241462	0.113477	-0.419639	None	No selection
887	APOBEC4		0	0	0	0	0	0	0	0	0	0.29855	0.770624	0.561642	1	0.770057	0.875888	0.945919	0.885648	0.999982	0	0	-0.419639	-0.787991	0.113477	0.0575516	0.0241462	0.113477	-0.419639	None	No selection
892	APOC4		0	2	0	0	0	8.84543	0	0	0	0.0349415	0.83408	0.104746	1	0.770057	0.875888	0.945919	0.341076	0.999982	2	0	-0.419639	0.954646	0.113477	0.0575516	0.0241462	0.113477	0.954646	None	No selection
895	APOE		2	3	0	0	0	2.02452	0	0	0	0.345486	0.728567	0.595562	1	0.770057	0.875888	0.945919	0.904212	0.999982	5	0	-0.419639	0.339939	0.113477	0.0575516	0.0241462	0.113477	0.339939	None	No selection
896	APOF		0	0	0	0	0	0	0	0	0	0.315537	0.733716	0.57466	1	0.770057	0.875888	0.945919	0.893008	0.999982	0	0	-0.419639	-0.787991	0.113477	0.0575516	0.0241462	0.113477	-0.419639	None	No selection
899	APOL2		2	0	0	0	0	0	0	0	0	0.143203	0.620259	0.309419	1	0.770057	0.875888	0.945919	0.672386	0.999982	2	0	-0.419639	-0.787991	0.113477	0.0575516	0.0241462	0.113477	-0.419639	None	No selection
901	APOL4		0	2	0	0	0	3.15199	0	0	0	0.227084	0.762688	0.453856	1	0.770057	0.875888	0.945919	0.812391	0.999982	2	0	-0.419639	0.520474	0.113477	0.0575516	0.0241462	0.113477	0.520474	None	No selection
902	APOL5		0	0	0	0	0	0	0	0	0	0.246776	0.698676	0.480499	1	0.770057	0.875888	0.945919	0.832671	0.999982	0	0	-0.419639	-0.787991	0.113477	0.0575516	0.0241462	0.113477	-0.419639	None	No selection
908	APP		0	4	0	0	0	3.03467	0	0	0	0.132893	0.571812	0.252025	1	0.770057	0.875888	0.945919	0.599373	0.999982	4	0	-0.419639	0.504825	0.113477	0.0575516	0.0241462	0.113477	0.504825	None	No selection
911	APPL2		0	3	0	0	0	2.65631	0	0	0	0.227179	0.612339	0.402723	1	0.770057	0.875888	0.945919	0.769002	0.999982	3	0	-0.419639	0.450132	0.113477	0.0575516	0.0241462	0.113477	0.450132	None	No selection
913	APTX		0	0	0	0	0	0	0	0	0	0.310244	0.695487	0.559213	1	0.770057	0.875888	0.945919	0.884241	0.999982	0	0	-0.419639	-0.787991	0.113477	0.0575516	0.0241462	0.113477	-0.419639	None	No selection
914	AQP1		0	0	0	0	0	0	0	0	0	0.287334	0.798023	0.552117	1	0.770057	0.875888	0.945919	0.880072	0.999982	0	0	-0.419639	-0.787991	0.113477	0.0575516	0.0241462	0.113477	-0.419639	None	No selection
915	AQP10		0	0	0	0	0	0	0	0	0	0.303367	0.77375	0.568181	1	0.770057	0.875888	0.945919	0.889382	0.999982	0	0	-0.419639	-0.787991	0.113477	0.0575516	0.0241462	0.113477	-0.419639	None	No selection
916	AQP11		0	0	0	1	0	0	20.8473	20.8473	0	0.291039	0.0471721	0.0689439	1	0.770057	0.875888	0.945919	0.253332	0.999982	1	0	1.32691	-0.787991	0.113477	0.0575516	0.0241462	0.113477	1.32691	None	No selection
917	AQP12A		0	0	0	0	0	0	0	0	0	0.248002	0.745921	0.491222	1	0.770057	0.875888	0.945919	0.840412	0.999982	0	0	-0.419639	-0.787991	0.113477	0.0575516	0.0241462	0.113477	-0.419639	None	No selection
918	AQP12B		0	0	0	0	0	0	0	0	0	0.247246	0.767024	0.493704	1	0.770057	0.875888	0.945919	0.84217	0.999982	0	0	-0.419639	-0.787991	0.113477	0.0575516	0.0241462	0.113477	-0.419639	None	No selection
919	AQP2		0	0	0	0	0	0	0	0	0	0.271567	0.771513	0.527274	1	0.770057	0.875888	0.945919	0.864748	0.999982	0	0	-0.419639	-0.787991	0.113477	0.0575516	0.0241462	0.113477	-0.419639	None	No selection
923	AQP6		0	2	0	0	0	3.14298	0	0	0	0.228143	0.799831	0.463567	1	0.770057	0.875888	0.945919	0.819959	0.999982	2	0	-0.419639	0.519292	0.113477	0.0575516	0.0241462	0.113477	0.519292	None	No selection
925	AQP8		0	0	0	0	0	0	0	0	0	0.311362	0.770635	0.577361	1	0.770057	0.875888	0.945919	0.894498	0.999982	0	0	-0.419639	-0.787991	0.113477	0.0575516	0.0241462	0.113477	-0.419639	None	No selection
926	AQP9		0	0	0	0	0	0	0	0	0	0.338926	0.777304	0.611124	1	0.770057	0.875888	0.945919	0.912075	0.999982	0	0	-0.419639	-0.787991	0.113477	0.0575516	0.0241462	0.113477	-0.419639	None	No selection
927	AQR		3	0	0	0	0	0	0	0	0	0.0139444	0.31345	0.035162	1	0.770057	0.875888	0.945919	0.152877	0.999982	3	0	-0.419639	-0.787991	0.113477	0.0575516	0.0241462	0.113477	-0.419639	None	No selection
929	ARAF		1	4	0	0	0	2.48961	0	0	0	0.194437	0.581053	0.34853	1	0.770057	0.875888	0.945919	0.715891	0.999982	5	0	-0.419639	0.423662	0.113477	0.0575516	0.0241462	0.113477	0.423662	None	No selection
932	ARAP3		1	7	0	0	0	2.13193	0	0	0	0.201413	0.457576	0.292973	1	0.770057	0.875888	0.945919	0.652649	0.999982	8	0	-0.419639	0.360757	0.113477	0.0575516	0.0241462	0.113477	0.360757	None	No selection
936	AREL1		2	0	0	0	0	0	0	0	0	0.0569011	0.478997	0.136039	1	0.770057	0.875888	0.945919	0.407412	0.999982	2	0	-0.419639	-0.787991	0.113477	0.0575516	0.0241462	0.113477	-0.419639	None	No selection
937	ARF1		2	0	0	0	0	0	0	0	0	0.266511	0.779911	0.520864	1	0.770057	0.875888	0.945919	0.860606	0.999982	2	0	-0.419639	-0.787991	0.113477	0.0575516	0.0241462	0.113477	-0.419639	None	No selection
940	ARF5		0	2	0	0	0	4.78319	0	0	0	0.111089	0.804572	0.269253	1	0.770057	0.875888	0.945919	0.62254	0.999982	2	0	-0.419639	0.694265	0.113477	0.0575516	0.0241462	0.113477	0.694265	None	No selection
942	ARFGAP1		0	0	0	0	0	0	0	0	0	0.225672	0.647558	0.440755	1	0.770057	0.875888	0.945919	0.80185	0.999982	0	0	-0.419639	-0.787991	0.113477	0.0575516	0.0241462	0.113477	-0.419639	None	No selection
943	ARFGAP2		0	0	0	0	0	0	0	0	0	0.178112	0.629827	0.368959	1	0.770057	0.875888	0.945919	0.736837	0.999982	0	0	-0.419639	-0.787991	0.113477	0.0575516	0.0241462	0.113477	-0.419639	None	No selection
948	ARFIP1		0	2	0	0	0	3.41888	0	0	0	0.198671	0.724086	0.402647	1	0.770057	0.875888	0.945919	0.768933	0.999982	2	0	-0.419639	0.554103	0.113477	0.0575516	0.0241462	0.113477	0.554103	None	No selection
950	ARFRP1		0	0	0	0	0	0	0	0	0	0.355812	0.736363	0.620861	1	0.770057	0.875888	0.945919	0.916793	0.999982	0	0	-0.419639	-0.787991	0.113477	0.0575516	0.0241462	0.113477	-0.419639	None	No selection
951	ARG1		0	0	1	0	0	0	17.8092	17.8092	0	0.339082	0.0562422	0.0908152	1	0.770057	0.875888	0.945919	0.308674	0.999982	1	1	1.25983	-0.787991	0.113477	0.0575516	0.0241462	0.113477	1.25983	None	No selection
952	ARG2		0	2	0	0	0	3.45567	0	0	0	0.195162	0.688332	0.387788	1	0.770057	0.875888	0.945919	0.755138	0.999982	2	0	-0.419639	0.55854	0.113477	0.0575516	0.0241462	0.113477	0.55854	None	No selection
953	ARGFX		1	2	0	0	0	2.99437	0	0	0	0.235146	0.665296	0.439435	1	0.770057	0.875888	0.945919	0.800767	0.999982	3	0	-0.419639	0.499316	0.113477	0.0575516	0.0241462	0.113477	0.499316	None	No selection
957	ARHGAP11A		0	0	0	0	0	0	0	0	0	0.121773	0.565222	0.268153	1	0.770057	0.875888	0.945919	0.621096	0.999982	0	0	-0.419639	-0.787991	0.113477	0.0575516	0.0241462	0.113477	-0.419639	None	No selection
958	ARHGAP11B		0	0	0	0	0	0	0	0	0	0.356023	0.779456	0.630807	1	0.770057	0.875888	0.945919	0.921455	0.999982	0	0	-0.419639	-0.787991	0.113477	0.0575516	0.0241462	0.113477	-0.419639	None	No selection
960	ARHGAP15		0	2	0	0	0	2.73382	0	0	0	0.284819	0.655903	0.496173	1	0.770057	0.875888	0.945919	0.843906	0.999982	2	0	-0.419639	0.461911	0.113477	0.0575516	0.0241462	0.113477	0.461911	None	No selection
961	ARHGAP17		1	5	0	0	0	2.54461	0	0	0	0.153396	0.549523	0.277234	1	0.770057	0.875888	0.945919	0.632895	0.999982	6	0	-0.419639	0.432575	0.113477	0.0575516	0.0241462	0.113477	0.432575	None	No selection
963	ARHGAP19		2	0	0	0	0	0	0	0	0	0.128033	0.560999	0.273694	1	0.770057	0.875888	0.945919	0.628332	0.999982	2	0	-0.419639	-0.787991	0.113477	0.0575516	0.0241462	0.113477	-0.419639	None	No selection
964	ARHGAP19-SLIT1		2	0	0	0	0	0	0	0	0	0.119347	0.544813	0.256439	1	0.770057	0.875888	0.945919	0.605418	0.999982	2	0	-0.419639	-0.787991	0.113477	0.0575516	0.0241462	0.113477	-0.419639	None	No selection
966	ARHGAP21		1	1	0	0	0	0.305107	0	0	0	0.229416	0.37448	0.365257	1	0.770057	0.875888	0.945919	0.733127	0.999982	2	0	-0.419639	-0.329716	0.113477	0.0575516	0.0241462	0.113477	-0.329716	None	No selection
972	ARHGAP27		2	8	0	0	1	2.59723	0	0	6.71263	0.0807284	0.531421	0.159734	0.130046	0.770057	0.875888	0.945919	0.101249	0.999982	11	1	-0.419639	0.440935	0.113477	0.0575516	0.0241462	0.113477	0.440935	None	No selection
977	ARHGAP32		1	9	0	1	0	2.46825	3.08881	3.08881	0	0.103848	0.367051	0.228587	1	0.770057	0.875888	0.945919	0.565945	0.999982	11	0	0.540244	0.420152	0.113477	0.0575516	0.0241462	0.113477	0.540244	None	No selection
982	ARHGAP4		2	7	1	0	1	2.24453	4.07885	4.07885	6.05293	0.153741	0.27174	0.248407	0.142248	0.770057	0.875888	0.945919	0.153457	0.999982	11	2	0.649273	0.38156	0.113477	0.0575516	0.0241462	0.113477	0.649273	None	No selection
983	ARHGAP40		1	3	1	0	0	2.12822	7.84716	7.84716	0	0.326914	0.136036	0.241182	1	0.770057	0.875888	0.945919	0.584192	0.999982	5	1	0.915277	0.360055	0.113477	0.0575516	0.0241462	0.113477	0.915277	None	No selection
984	ARHGAP42		0	3	1	0	1	2.43347	4.39772	4.39772	6.82771	0.269598	0.259881	0.348274	0.128129	0.770057	0.875888	0.945919	0.183382	0.999982	5	2	0.679267	0.414372	0.113477	0.0575516	0.0241462	0.113477	0.679267	None	No selection
988	ARHGAP6		2	5	0	0	0	1.84285	0	0	0	0.327373	0.502932	0.464014	1	0.770057	0.875888	0.945919	0.820303	0.999982	7	0	-0.419639	0.302283	0.113477	0.0575516	0.0241462	0.113477	0.302283	None	No selection
993	ARHGDIG		0	0	0	0	0	0	0	0	0	0.314071	0.779715	0.582341	1	0.770057	0.875888	0.945919	0.897212	0.999982	0	0	-0.419639	-0.787991	0.113477	0.0575516	0.0241462	0.113477	-0.419639	None	No selection
994	ARHGEF1		0	5	0	0	1	2.50281	0	0	6.16537	0.181939	0.577698	0.322616	0.140009	0.770057	0.875888	0.945919	0.185073	0.999982	6	1	-0.419639	0.425819	0.113477	0.0575516	0.0241462	0.113477	0.425819	None	No selection
1007	ARHGEF28		2	9	0	0	0	2.37537	0	0	0	0.102007	0.350865	0.131979	1	0.770057	0.875888	0.945919	0.399251	0.999982	11	0	-0.419639	0.404543	0.113477	0.0575516	0.0241462	0.113477	0.404543	None	No selection
1010	ARHGEF35		0	0	0	0	0	0	0	0	0	0.248871	0.738639	0.491115	1	0.770057	0.875888	0.945919	0.840336	0.999982	0	0	-0.419639	-0.787991	0.113477	0.0575516	0.0241462	0.113477	-0.419639	None	No selection
1012	ARHGEF38		0	3	0	0	0	2.69058	0	0	0	0.221431	0.622936	0.399417	1	0.770057	0.875888	0.945919	0.765981	0.999982	3	0	-0.419639	0.455381	0.113477	0.0575516	0.0241462	0.113477	0.455381	None	No selection
1013	ARHGEF39		0	2	0	0	0	2.56106	0	0	0	0.314921	0.687655	0.544089	1	0.770057	0.875888	0.945919	0.875245	0.999982	2	0	-0.419639	0.435206	0.113477	0.0575516	0.0241462	0.113477	0.435206	None	No selection
1016	ARHGEF5		2	1	0	0	0	0.270375	0	0	0	0.167452	0.424336	0.306792	1	0.770057	0.875888	0.945919	0.669293	0.999982	3	0	-0.419639	-0.363204	0.113477	0.0575516	0.0241462	0.113477	-0.363204	None	No selection
1019	ARHGEF9		3	6	0	0	1	3.43974	0	0	10.5739	0.0352463	0.52558	0.0802843	0.0865768	0.770057	0.875888	0.945919	0.0414884	0.999982	10	1	-0.419639	0.556625	0.113477	0.0575516	0.0241462	0.113477	0.556625	None	No selection
1021	ARID1B		5	3	0	0	1	0.391568	0	0	2.51759	0.137294	0.315113	0.230236	0.286035	0.770057	0.875888	0.945919	0.245002	0.999982	9	1	-0.419639	-0.256098	0.113477	0.0575516	0.0241462	0.113477	-0.256098	None	No selection
1023	ARID3A		0	3	0	0	1	2.36492	0	0	10.0577	0.284649	0.691074	0.506658	0.090627	0.770057	0.875888	0.945919	0.187383	0.999982	4	1	-0.419639	0.402752	0.113477	0.0575516	0.0241462	0.113477	0.402752	None	No selection
1028	ARID5A		0	0	0	0	1	0	0	0	10.0407	0.156921	0.691262	0.345923	0.090766	0.770057	0.875888	0.945919	0.140067	0.999982	1	1	-0.419639	-0.787991	0.113477	0.0575516	0.0241462	0.113477	-0.419639	None	No selection
1029	ARID5B		2	5	0	0	0	1.78309	0	0	0	0.353619	0.504739	0.490213	1	0.770057	0.875888	0.945919	0.839694	0.999982	7	0	-0.419639	0.289148	0.113477	0.0575516	0.0241462	0.113477	0.289148	None	No selection
1031	ARIH2		0	3	0	0	1	3.52813	0	0	12.0936	0.124733	0.598869	0.25036	0.0765106	0.770057	0.875888	0.945919	0.0949175	0.999982	4	1	-0.419639	0.567151	0.113477	0.0575516	0.0241462	0.113477	0.567151	None	No selection
1033	ARL10		0	2	0	0	0	3.16625	0	0	0	0.225422	0.762696	0.451468	1	0.770057	0.875888	0.945919	0.810498	0.999982	2	0	-0.419639	0.522338	0.113477	0.0575516	0.0241462	0.113477	0.522338	None	No selection
1035	ARL13A		0	0	0	0	0	0	0	0	0	0.353559	0.700328	0.608932	1	0.770057	0.875888	0.945919	0.910992	0.999982	0	0	-0.419639	-0.787991	0.113477	0.0575516	0.0241462	0.113477	-0.419639	None	No selection
1037	ARL14		0	1	0	0	0	3.40276	0	0	0	0.338778	0.800218	0.609319	1	0.770057	0.875888	0.945919	0.911184	0.999982	1	0	-0.419639	0.552144	0.113477	0.0575516	0.0241462	0.113477	0.552144	None	No selection
1039	ARL14EPL		0	1	0	0	0	3.59976	0	0	0	0.319868	0.770633	0.5797	1	0.770057	0.875888	0.945919	0.895778	0.999982	1	0	-0.419639	0.575498	0.113477	0.0575516	0.0241462	0.113477	0.575498	None	No selection
1049	ARL4C		0	0	0	0	0	0	0	0	0	0.326818	0.826963	0.605548	1	0.770057	0.875888	0.945919	0.909304	0.999982	0	0	-0.419639	-0.787991	0.113477	0.0575516	0.0241462	0.113477	-0.419639	None	No selection
1050	ARL4D		0	0	0	0	0	0	0	0	0	0.344362	0.80339	0.622247	1	0.770057	0.875888	0.945919	0.917452	0.999982	0	0	-0.419639	-0.787991	0.113477	0.0575516	0.0241462	0.113477	-0.419639	None	No selection
1058	ARL6IP6		0	0	0	0	0	0	0	0	0	0.302456	0.793242	0.570478	1	0.770057	0.875888	0.945919	0.890676	0.999982	0	0	-0.419639	-0.787991	0.113477	0.0575516	0.0241462	0.113477	-0.419639	None	No selection
1059	ARL8A		1	2	0	0	0	3.93079	0	0	0	0.148023	0.679051	0.314399	1	0.770057	0.875888	0.945919	0.678187	0.999982	3	0	-0.419639	0.612118	0.113477	0.0575516	0.0241462	0.113477	0.612118	None	No selection
1061	ARL9		1	0	0	0	0	0	0	0	0	0.33777	0.744746	0.602063	1	0.770057	0.875888	0.945919	0.907546	0.999982	1	0	-0.419639	-0.787991	0.113477	0.0575516	0.0241462	0.113477	-0.419639	None	No selection
1063	ARMC10		0	0	0	0	0	0	0	0	0	0.267685	0.728619	0.514261	1	0.770057	0.875888	0.945919	0.856257	0.999982	0	0	-0.419639	-0.787991	0.113477	0.0575516	0.0241462	0.113477	-0.419639	None	No selection
1064	ARMC12		1	3	0	0	0	3.27103	0	0	0	0.134603	0.642235	0.281257	1	0.770057	0.875888	0.945919	0.638028	0.999982	4	0	-0.419639	0.535795	0.113477	0.0575516	0.0241462	0.113477	0.535795	None	No selection
1065	ARMC2		0	4	0	0	0	3.01811	0	0	0	0.134743	0.601925	0.264481	1	0.770057	0.875888	0.945919	0.616237	0.999982	4	0	-0.419639	0.50257	0.113477	0.0575516	0.0241462	0.113477	0.50257	None	No selection
1066	ARMC3		1	4	2	0	0	2.48392	9.7745	9.7745	0	0.195513	0.0264766	0.0566647	1	0.770057	0.875888	0.945919	0.219327	0.999982	7	2	1.00668	0.42273	0.113477	0.0575516	0.0241462	0.113477	1.00668	None	No selection
1069	ARMC6		2	0	0	0	0	0	0	0	0	0.0891454	0.592322	0.211022	1	0.770057	0.875888	0.945919	0.539328	0.999982	2	0	-0.419639	-0.787991	0.113477	0.0575516	0.0241462	0.113477	-0.419639	None	No selection
1071	ARMC8		1	0	2	0	0	0	8.45164	8.45164	0	0.125431	0.0352958	0.0217146	1	0.770057	0.875888	0.945919	0.104877	0.999982	3	2	0.946066	-0.787991	0.113477	0.0575516	0.0241462	0.113477	0.946066	None	No selection
1074	ARMCX2		0	3	0	0	1	2.73724	0	0	9.43799	0.213904	0.759879	0.432454	0.0960188	0.770057	0.875888	0.945919	0.173631	0.999982	4	1	-0.419639	0.462424	0.113477	0.0575516	0.0241462	0.113477	0.462424	None	No selection
1077	ARMCX5		0	2	1	0	0	2.62767	15.1552	15.1552	0	0.302799	0.0673323	0.133707	1	0.770057	0.875888	0.945919	0.40274	0.999982	3	1	1.19133	0.445698	0.113477	0.0575516	0.0241462	0.113477	1.19133	None	No selection
1078	ARMCX5-GPRASP2		0	2	0	0	0	2.44329	0	0	0	0.338109	0.74079	0.589579	1	0.770057	0.875888	0.945919	0.901081	0.999982	2	0	-0.419639	0.416011	0.113477	0.0575516	0.0241462	0.113477	0.416011	None	No selection
1085	ARMT1		1	0	0	0	0	0	0	0	0	0.229033	0.641143	0.442061	1	0.770057	0.875888	0.945919	0.802919	0.999982	1	0	-0.419639	-0.787991	0.113477	0.0575516	0.0241462	0.113477	-0.419639	None	No selection
1087	ARNT2		1	0	0	0	0	0	0	0	0	0.0913675	0.556203	0.211728	1	0.770057	0.875888	0.945919	0.540425	0.999982	1	0	-0.419639	-0.787991	0.113477	0.0575516	0.0241462	0.113477	-0.419639	None	No selection
1089	ARNTL2		0	4	0	0	0	4.19973	0	0	0	0.0550556	0.614182	0.128257	1	0.770057	0.875888	0.945919	0.391662	0.999982	4	0	-0.419639	0.639752	0.113477	0.0575516	0.0241462	0.113477	0.639752	None	No selection
1097	ARPC5L		0	2	0	0	0	5.00788	0	0	0	0.102273	0.809333	0.252652	1	0.770057	0.875888	0.945919	0.600237	0.999982	2	0	-0.419639	0.713559	0.113477	0.0575516	0.0241462	0.113477	0.713559	None	No selection
1098	ARPIN		0	0	0	0	0	0	0	0	0	0.314042	0.788598	0.58391	1	0.770057	0.875888	0.945919	0.898059	0.999982	0	0	-0.419639	-0.787991	0.113477	0.0575516	0.0241462	0.113477	-0.419639	None	No selection
1100	ARPP19		0	1	0	0	0	3.7396	0	0	0	0.307589	0.833169	0.578725	1	0.770057	0.875888	0.945919	0.895246	0.999982	1	0	-0.419639	0.591347	0.113477	0.0575516	0.0241462	0.113477	0.591347	None	No selection
1101	ARPP21		2	6	0	1	0	2.95727	3.94291	3.94291	0	0.0700217	0.281624	0.140383	1	0.770057	0.875888	0.945919	0.416009	0.999982	9	0	0.635827	0.494183	0.113477	0.0575516	0.0241462	0.113477	0.635827	None	No selection
1103	ARRB1		1	0	0	0	0	0	0	0	0	0.160173	0.658176	0.344615	1	0.770057	0.875888	0.945919	0.711743	0.999982	1	0	-0.419639	-0.787991	0.113477	0.0575516	0.0241462	0.113477	-0.419639	None	No selection
1104	ARRB2		0	2	0	0	0	2.42818	0	0	0	0.341258	0.684327	0.572432	1	0.770057	0.875888	0.945919	0.89177	0.999982	2	0	-0.419639	0.413486	0.113477	0.0575516	0.0241462	0.113477	0.413486	None	No selection
1107	ARRDC3		0	3	0	0	1	4.37404	0	0	14.3958	0.0760125	0.686999	0.182749	0.0650527	0.770057	0.875888	0.945919	0.0645796	0.999982	4	1	-0.419639	0.656767	0.113477	0.0575516	0.0241462	0.113477	0.656767	None	No selection
1108	ARRDC4		0	0	0	0	0	0	0	0	0	0.212989	0.700526	0.433817	1	0.770057	0.875888	0.945919	0.796112	0.999982	0	0	-0.419639	-0.787991	0.113477	0.0575516	0.0241462	0.113477	-0.419639	None	No selection
1109	ARRDC5		0	0	0	0	0	0	0	0	0	0.27641	0.758725	0.531355	1	0.770057	0.875888	0.945919	0.867344	0.999982	0	0	-0.419639	-0.787991	0.113477	0.0575516	0.0241462	0.113477	-0.419639	None	No selection
1110	ARSA		2	0	0	0	0	0	0	0	0	0.0892517	0.620053	0.214602	1	0.770057	0.875888	0.945919	0.544867	0.999982	2	0	-0.419639	-0.787991	0.113477	0.0575516	0.0241462	0.113477	-0.419639	None	No selection
1111	ARSB		0	0	0	0	0	0	0	0	0	0.16937	0.66302	0.361554	1	0.770057	0.875888	0.945919	0.729379	0.999982	0	0	-0.419639	-0.787991	0.113477	0.0575516	0.0241462	0.113477	-0.419639	None	No selection
1113	ARSF		1	6	0	0	0	4.53405	0	0	0	0.0161296	0.574813	0.0416824	1	0.770057	0.875888	0.945919	0.174136	0.999982	7	0	-0.419639	0.671819	0.113477	0.0575516	0.0241462	0.113477	0.671819	None	No selection
1115	ARSH		0	3	0	0	0	2.993	0	0	0	0.177993	0.682304	0.357776	1	0.770057	0.875888	0.945919	0.725516	0.999982	3	0	-0.419639	0.499128	0.113477	0.0575516	0.0241462	0.113477	0.499128	None	No selection
1116	ARSI		2	4	0	0	0	2.03377	0	0	0	0.292585	0.60794	0.486042	1	0.770057	0.875888	0.945919	0.836702	0.999982	6	0	-0.419639	0.341771	0.113477	0.0575516	0.0241462	0.113477	0.341771	None	No selection
1118	ARSK		0	0	0	0	0	0	0	0	0	0.217835	0.652695	0.431123	1	0.770057	0.875888	0.945919	0.793853	0.999982	0	0	-0.419639	-0.787991	0.113477	0.0575516	0.0241462	0.113477	-0.419639	None	No selection
1120	ART1		0	0	0	0	0	0	0	0	0	0.262335	0.719658	0.50546	1	0.770057	0.875888	0.945919	0.850328	0.999982	0	0	-0.419639	-0.787991	0.113477	0.0575516	0.0241462	0.113477	-0.419639	None	No selection
1121	ART3		0	2	0	0	0	3.64483	0	0	0	0.178456	0.707307	0.367628	1	0.770057	0.875888	0.945919	0.735507	0.999982	2	0	-0.419639	0.58067	0.113477	0.0575516	0.0241462	0.113477	0.58067	None	No selection
1122	ART4		0	3	0	0	0	6.09698	0	0	0	0.0333399	0.766374	0.0967545	1	0.770057	0.875888	0.945919	0.322732	0.999982	3	0	-0.419639	0.796568	0.113477	0.0575516	0.0241462	0.113477	0.796568	None	No selection
1125	ARV1		0	0	0	0	0	0	0	0	0	0.358056	0.741206	0.624478	1	0.770057	0.875888	0.945919	0.918507	0.999982	0	0	-0.419639	-0.787991	0.113477	0.0575516	0.0241462	0.113477	-0.419639	None	No selection
1126	ARVCF		0	7	0	0	0	3.27684	0	0	0	0.0583585	0.629101	0.134106	1	0.770057	0.875888	0.945919	0.403541	0.999982	7	0	-0.419639	0.536529	0.113477	0.0575516	0.0241462	0.113477	0.536529	None	No selection
1127	ARX		1	7	0	0	2	3.43932	0	0	21.2229	0.0376187	0.706793	0.101741	0.0072775	0.770057	0.875888	0.945919	0.00607757	0.999982	10	2	-0.419639	0.556574	0.113477	0.0575516	0.0241462	0.113477	0.556574	None	No selection
1129	ASAH1		0	2	0	0	0	3.0879	0	0	0	0.234774	0.665569	0.436278	1	0.770057	0.875888	0.945919	0.79816	0.999982	2	0	-0.419639	0.511995	0.113477	0.0575516	0.0241462	0.113477	0.511995	None	No selection
1132	ASAP1		0	4	0	0	0	2.43636	0	0	0	0.224955	0.520341	0.353779	1	0.770057	0.875888	0.945919	0.721385	0.999982	4	0	-0.419639	0.414855	0.113477	0.0575516	0.0241462	0.113477	0.414855	None	No selection
1136	ASB10		1	3	0	0	0	2.11754	0	0	0	0.330002	0.677885	0.557795	1	0.770057	0.875888	0.945919	0.883415	0.999982	4	0	-0.419639	0.358026	0.113477	0.0575516	0.0241462	0.113477	0.358026	None	No selection
1138	ASB12		1	3	0	0	0	3.63812	0	0	0	0.105575	0.745431	0.250662	1	0.770057	0.875888	0.945919	0.597491	0.999982	4	0	-0.419639	0.579903	0.113477	0.0575516	0.0241462	0.113477	0.579903	None	No selection
1140	ASB14		0	0	0	0	0	0	0	0	0	0.193261	0.664427	0.398231	1	0.770057	0.875888	0.945919	0.764891	0.999982	0	0	-0.419639	-0.787991	0.113477	0.0575516	0.0241462	0.113477	-0.419639	None	No selection
1143	ASB17		0	3	0	0	0	7.1025	0	0	0	0.0223693	0.764296	0.0683953	1	0.770057	0.875888	0.945919	0.251862	0.999982	3	0	-0.419639	0.861261	0.113477	0.0575516	0.0241462	0.113477	0.861261	None	No selection
1146	ASB3		0	0	0	0	0	0	0	0	0	0.217485	0.678118	0.435962	1	0.770057	0.875888	0.945919	0.797898	0.999982	0	0	-0.419639	-0.787991	0.113477	0.0575516	0.0241462	0.113477	-0.419639	None	No selection
1147	ASB4		0	4	0	0	0	5.41378	0	0	0	0.0256535	0.716032	0.0738253	1	0.770057	0.875888	0.945919	0.266218	0.999982	4	0	-0.419639	0.746378	0.113477	0.0575516	0.0241462	0.113477	0.746378	None	No selection
1148	ASB5		0	3	0	0	0	5.05938	0	0	0	0.0533975	0.687927	0.136252	1	0.770057	0.875888	0.945919	0.407835	0.999982	3	0	-0.419639	0.717863	0.113477	0.0575516	0.0241462	0.113477	0.717863	None	No selection
1150	ASB7		0	0	0	0	0	0	0	0	0	0.284894	0.686565	0.526621	1	0.770057	0.875888	0.945919	0.86433	0.999982	0	0	-0.419639	-0.787991	0.113477	0.0575516	0.0241462	0.113477	-0.419639	None	No selection
1151	ASB8		0	0	0	0	0	0	0	0	0	0.323788	0.760078	0.590073	1	0.770057	0.875888	0.945919	0.901342	0.999982	0	0	-0.419639	-0.787991	0.113477	0.0575516	0.0241462	0.113477	-0.419639	None	No selection
1153	ASCC1		0	4	0	0	0	6.50893	0	0	0	0.0142271	0.668197	0.0419453	1	0.770057	0.875888	0.945919	0.17497	0.999982	4	0	-0.419639	0.824247	0.113477	0.0575516	0.0241462	0.113477	0.824247	None	No selection
1156	ASCL1		0	2	0	0	0	2.6076	0	0	0	0.306381	0.768525	0.560576	1	0.770057	0.875888	0.945919	0.885032	0.999982	2	0	-0.419639	0.442563	0.113477	0.0575516	0.0241462	0.113477	0.442563	None	No selection
1157	ASCL2		0	0	0	0	0	0	0	0	0	0.233317	0.823357	0.481574	1	0.770057	0.875888	0.945919	0.833458	0.999982	0	0	-0.419639	-0.787991	0.113477	0.0575516	0.0241462	0.113477	-0.419639	None	No selection
1159	ASCL4		1	0	0	0	0	0	0	0	0	0.212424	0.799481	0.447247	1	0.770057	0.875888	0.945919	0.807122	0.999982	1	0	-0.419639	-0.787991	0.113477	0.0575516	0.0241462	0.113477	-0.419639	None	No selection
1162	ASF1A		0	3	0	0	0	9.85225	0	0	0	0.00918531	0.785226	0.0315488	1	0.770057	0.875888	0.945919	0.140588	0.999982	3	0	-0.419639	1.00066	0.113477	0.0575516	0.0241462	0.113477	1.00066	None	No selection
1164	ASGR1		1	0	0	0	0	0	0	0	0	0.215733	0.709103	0.438158	1	0.770057	0.875888	0.945919	0.799716	0.999982	1	0	-0.419639	-0.787991	0.113477	0.0575516	0.0241462	0.113477	-0.419639	None	No selection
1167	ASH2L		0	4	0	0	0	3.75694	0	0	0	0.0754476	0.611238	0.166614	1	0.770057	0.875888	0.945919	0.465199	0.999982	4	0	-0.419639	0.593272	0.113477	0.0575516	0.0241462	0.113477	0.593272	None	No selection
1168	ASIC1		0	0	0	0	0	0	0	0	0	0.1675	0.614638	0.349927	1	0.770057	0.875888	0.945919	0.717361	0.999982	0	0	-0.419639	-0.787991	0.113477	0.0575516	0.0241462	0.113477	-0.419639	None	No selection
1169	ASIC2		1	4	0	0	0	2.44119	0	0	0	0.203824	0.640197	0.383407	1	0.770057	0.875888	0.945919	0.750963	0.999982	5	0	-0.419639	0.415661	0.113477	0.0575516	0.0241462	0.113477	0.415661	None	No selection
1170	ASIC3		0	0	0	0	1	0	0	0	10.8623	0.147014	0.63883	0.321799	0.084468	0.770057	0.875888	0.945919	0.125177	0.999982	1	1	-0.419639	-0.787991	0.113477	0.0575516	0.0241462	0.113477	-0.419639	None	No selection
1172	ASIC5		0	4	0	0	0	5.38278	0	0	0	0.0261173	0.665097	0.0714354	1	0.770057	0.875888	0.945919	0.259951	0.999982	4	0	-0.419639	0.743957	0.113477	0.0575516	0.0241462	0.113477	0.743957	None	No selection
1174	ASL		0	3	0	1	0	2.99241	9.29084	9.29084	0	0.178067	0.115864	0.153058	1	0.770057	0.875888	0.945919	0.440339	0.999982	4	0	0.985487	0.499046	0.113477	0.0575516	0.0241462	0.113477	0.985487	None	No selection
1180	ASPDH		1	2	0	0	0	2.33285	0	0	0	0.348843	0.687505	0.584555	1	0.770057	0.875888	0.945919	0.898405	0.999982	3	0	-0.419639	0.397207	0.113477	0.0575516	0.0241462	0.113477	0.397207	None	No selection
1181	ASPG		1	0	0	0	0	0	0	0	0	0.100908	0.639005	0.239843	1	0.770057	0.875888	0.945919	0.582284	0.999982	1	0	-0.419639	-0.787991	0.113477	0.0575516	0.0241462	0.113477	-0.419639	None	No selection
1182	ASPH		1	4	0	0	0	2.67501	0	0	0	0.162971	0.532749	0.286619	1	0.770057	0.875888	0.945919	0.644779	0.999982	5	0	-0.419639	0.453004	0.113477	0.0575516	0.0241462	0.113477	0.453004	None	No selection
1183	ASPHD1		1	3	0	0	0	2.6863	0	0	0	0.206179	0.692477	0.405223	1	0.770057	0.875888	0.945919	0.771268	0.999982	4	0	-0.419639	0.454729	0.113477	0.0575516	0.0241462	0.113477	0.454729	None	No selection
1186	ASPN		0	0	1	0	0	0	12.2503	12.2503	0	0.308161	0.0853187	0.118693	1	0.770057	0.875888	0.945919	0.371654	0.999982	1	1	1.10143	-0.787991	0.113477	0.0575516	0.0241462	0.113477	1.10143	None	No selection
1189	ASRGL1		1	0	0	1	0	0	18.7798	18.7798	0	0.231844	0.051555	0.0634826	1	0.770057	0.875888	0.945919	0.238504	0.999982	2	0	1.2824	-0.787991	0.113477	0.0575516	0.0241462	0.113477	1.2824	None	No selection
1190	ASS1		0	2	0	0	0	2.57097	0	0	0	0.313074	0.666969	0.533807	1	0.770057	0.875888	0.945919	0.868889	0.999982	2	0	-0.419639	0.436783	0.113477	0.0575516	0.0241462	0.113477	0.436783	None	No selection
1191	ASTE1		2	0	0	0	0	0	0	0	0	0.087531	0.573432	0.205575	1	0.770057	0.875888	0.945919	0.530784	0.999982	2	0	-0.419639	-0.787991	0.113477	0.0575516	0.0241462	0.113477	-0.419639	None	No selection
1194	ASTN2		1	8	1	1	1	2.81278	8.07749	8.07749	4.45839	0.0703737	0.0385719	0.0456546	0.183964	0.770057	0.875888	0.945919	0.0485424	0.999982	12	2	0.927267	0.473592	0.113477	0.0575516	0.0241462	0.113477	0.927267	None	No selection
1197	ASXL3		4	10	0	0	0	1.6692	0	0	0	0.28451	0.298229	0.276714	1	0.770057	0.875888	0.945919	0.632228	0.999982	14	0	-0.419639	0.262958	0.113477	0.0575516	0.0241462	0.113477	0.262958	None	No selection
1198	ASZ1		2	3	0	0	0	2.70584	0	0	0	0.192467	0.587708	0.354047	1	0.770057	0.875888	0.945919	0.721663	0.999982	5	0	-0.419639	0.457696	0.113477	0.0575516	0.0241462	0.113477	0.457696	None	No selection
1199	ATAD1		0	2	1	0	0	3.42019	13.7639	13.7639	0	0.198545	0.0749542	0.112546	1	0.770057	0.875888	0.945919	0.358391	0.999982	3	1	1.15059	0.554261	0.113477	0.0575516	0.0241462	0.113477	1.15059	None	No selection
1200	ATAD2		0	6	0	0	1	2.99204	0	0	4.29493	0.0936868	0.436357	0.144738	0.189666	0.770057	0.875888	0.945919	0.12615	0.999982	7	1	-0.419639	0.498996	0.113477	0.0575516	0.0241462	0.113477	0.498996	None	No selection
1201	ATAD2B		2	8	0	0	1	2.48875	0	0	4.09475	0.0951163	0.368042	0.131737	0.197148	0.770057	0.875888	0.945919	0.120788	0.999982	11	1	-0.419639	0.423522	0.113477	0.0575516	0.0241462	0.113477	0.423522	None	No selection
1202	ATAD3A		0	0	0	0	0	0	0	0	0	0.109481	0.625869	0.255568	1	0.770057	0.875888	0.945919	0.604231	0.999982	0	0	-0.419639	-0.787991	0.113477	0.0575516	0.0241462	0.113477	-0.419639	None	No selection
1203	ATAD3B		0	0	0	0	0	0	0	0	0	0.110066	0.619566	0.255827	1	0.770057	0.875888	0.945919	0.604584	0.999982	0	0	-0.419639	-0.787991	0.113477	0.0575516	0.0241462	0.113477	-0.419639	None	No selection
1205	ATAD5		2	7	3	0	0	2.04995	7.39364	7.39364	0	0.204844	0.0158133	0.0427094	1	0.770057	0.875888	0.945919	0.177387	0.999982	12	3	0.890652	0.344959	0.113477	0.0575516	0.0241462	0.113477	0.890652	None	No selection
1207	ATCAY		0	2	0	0	0	2.43935	0	0	0	0.338926	0.728674	0.586425	1	0.770057	0.875888	0.945919	0.899406	0.999982	2	0	-0.419639	0.415354	0.113477	0.0575516	0.0241462	0.113477	0.415354	None	No selection
1208	ATE1		0	2	0	0	0	2.48487	0	0	0	0.329652	0.606107	0.524673	1	0.770057	0.875888	0.945919	0.863077	0.999982	2	0	-0.419639	0.422886	0.113477	0.0575516	0.0241462	0.113477	0.422886	None	No selection
1212	ATF4		0	0	0	0	0	0	0	0	0	0.307226	0.80596	0.578472	1	0.770057	0.875888	0.945919	0.895107	0.999982	0	0	-0.419639	-0.787991	0.113477	0.0575516	0.0241462	0.113477	-0.419639	None	No selection
1217	ATF7-NPFF		1	0	0	0	0	0	0	0	0	0.163502	0.60827	0.340525	1	0.770057	0.875888	0.945919	0.707362	0.999982	1	0	-0.419639	-0.787991	0.113477	0.0575516	0.0241462	0.113477	-0.419639	None	No selection
1223	ATG13		0	0	0	0	0	0	0	0	0	0.209657	0.671763	0.423551	1	0.770057	0.875888	0.945919	0.787416	0.999982	0	0	-0.419639	-0.787991	0.113477	0.0575516	0.0241462	0.113477	-0.419639	None	No selection
1226	ATG16L2		0	0	0	0	0	0	0	0	0	0.124867	0.631003	0.2834	1	0.770057	0.875888	0.945919	0.640737	0.999982	0	0	-0.419639	-0.787991	0.113477	0.0575516	0.0241462	0.113477	-0.419639	None	No selection
1229	ATG3		0	0	0	0	0	0	0	0	0	0.348493	0.698175	0.602887	1	0.770057	0.875888	0.945919	0.907963	0.999982	0	0	-0.419639	-0.787991	0.113477	0.0575516	0.0241462	0.113477	-0.419639	None	No selection
1232	ATG4C		0	0	0	0	0	0	0	0	0	0.282478	0.654667	0.515393	1	0.770057	0.875888	0.945919	0.857009	0.999982	0	0	-0.419639	-0.787991	0.113477	0.0575516	0.0241462	0.113477	-0.419639	None	No selection
1233	ATG4D		1	3	0	0	0	2.11474	0	0	0	0.330818	0.633796	0.539715	1	0.770057	0.875888	0.945919	0.872565	0.999982	4	0	-0.419639	0.357492	0.113477	0.0575516	0.0241462	0.113477	0.357492	None	No selection
1234	ATG5		0	3	0	0	0	6.87079	0	0	0	0.024419	0.73641	0.0724174	1	0.770057	0.875888	0.945919	0.262536	0.999982	3	0	-0.419639	0.847185	0.113477	0.0575516	0.0241462	0.113477	0.847185	None	No selection
1236	ATG9A		0	5	0	0	0	3.10383	0	0	0	0.100378	0.613955	0.20984	1	0.770057	0.875888	0.945919	0.537487	0.999982	5	0	-0.419639	0.514117	0.113477	0.0575516	0.0241462	0.113477	0.514117	None	No selection
1240	ATL2		0	5	0	0	0	5.32208	0	0	0	0.0168452	0.591028	0.04364	1	0.770057	0.875888	0.945919	0.180311	0.999982	5	0	-0.419639	0.739177	0.113477	0.0575516	0.0241462	0.113477	0.739177	None	No selection
1243	ATMIN		1	0	1	0	0	0	8.32543	8.32543	0	0.0768487	0.127459	0.0484208	1	0.770057	0.875888	0.945919	0.195031	0.999982	2	1	0.939815	-0.787991	0.113477	0.0575516	0.0241462	0.113477	0.939815	None	No selection
1244	ATN1		2	1	1	0	1	0.290311	4.38338	4.38338	5.01616	0.194551	0.251779	0.173378	0.166849	0.770057	0.875888	0.945919	0.131418	0.999982	5	2	0.677961	-0.343668	0.113477	0.0575516	0.0241462	0.113477	0.677961	None	No selection
1245	ATOH1		0	0	1	0	0	0	27.5744	27.5744	0	0.194768	0.0345161	0.0368471	1	0.770057	0.875888	0.945919	0.158479	0.999982	1	1	1.44646	-0.787991	0.113477	0.0575516	0.0241462	0.113477	1.44646	None	No selection
1246	ATOH7		0	0	0	0	0	0	0	0	0	0.315016	0.820668	0.590327	1	0.770057	0.875888	0.945919	0.901476	0.999982	0	0	-0.419639	-0.787991	0.113477	0.0575516	0.0241462	0.113477	-0.419639	None	No selection
1251	ATP10D		0	6	0	0	1	3.13203	0	0	4.18658	0.0808202	0.489071	0.142771	0.193644	0.770057	0.875888	0.945919	0.12685	0.999982	7	1	-0.419639	0.517851	0.113477	0.0575516	0.0241462	0.113477	0.517851	None	No selection
1255	ATP12A		0	7	0	1	0	4.50955	6.95767	6.95767	0	0.0162899	0.159046	0.0342095	1	0.770057	0.875888	0.945919	0.149675	0.999982	8	0	0.865588	0.669548	0.113477	0.0575516	0.0241462	0.113477	0.865588	None	No selection
1259	ATP13A4		2	5	0	0	0	1.93024	0	0	0	0.292797	0.441851	0.390766	1	0.770057	0.875888	0.945919	0.757947	0.999982	7	0	-0.419639	0.320805	0.113477	0.0575516	0.0241462	0.113477	0.320805	None	No selection
1260	ATP13A5		1	5	0	0	0	2.40799	0	0	0	0.178497	0.457849	0.271015	1	0.770057	0.875888	0.945919	0.624848	0.999982	6	0	-0.419639	0.410089	0.113477	0.0575516	0.0241462	0.113477	0.410089	None	No selection
1265	ATP1B1		0	0	0	0	0	0	0	0	0	0.339227	0.66824	0.584148	1	0.770057	0.875888	0.945919	0.898186	0.999982	0	0	-0.419639	-0.787991	0.113477	0.0575516	0.0241462	0.113477	-0.419639	None	No selection
1266	ATP1B2		1	0	1	0	0	0	10.0572	10.0572	0	0.234551	0.103427	0.114166	1	0.770057	0.875888	0.945919	0.361917	0.999982	2	1	1.0186	-0.787991	0.113477	0.0575516	0.0241462	0.113477	1.0186	None	No selection
1267	ATP1B3		0	0	0	0	0	0	0	0	0	0.346319	0.722157	0.606933	1	0.770057	0.875888	0.945919	0.909997	0.999982	0	0	-0.419639	-0.787991	0.113477	0.0575516	0.0241462	0.113477	-0.419639	None	No selection
1269	ATP23		0	0	0	0	0	0	0	0	0	0.338161	0.744272	0.603191	1	0.770057	0.875888	0.945919	0.908117	0.999982	0	0	-0.419639	-0.787991	0.113477	0.0575516	0.0241462	0.113477	-0.419639	None	No selection
1271	ATP2A2		0	4	0	0	0	2.52055	0	0	0	0.208172	0.572058	0.357725	1	0.770057	0.875888	0.945919	0.725463	0.999982	4	0	-0.419639	0.428698	0.113477	0.0575516	0.0241462	0.113477	0.428698	None	No selection
1274	ATP2B2		2	6	0	0	0	1.87054	0	0	0	0.289251	0.513726	0.429731	1	0.770057	0.875888	0.945919	0.79268	0.999982	8	0	-0.419639	0.308238	0.113477	0.0575516	0.0241462	0.113477	0.308238	None	No selection
1275	ATP2B3		8	11	0	0	0	1.66344	0	0	0	0.230357	0.333394	0.27136	1	0.770057	0.875888	0.945919	0.625297	0.999982	19	0	-0.419639	0.26159	0.113477	0.0575516	0.0241462	0.113477	0.26159	None	No selection
1278	ATP2C2		1	4	0	1	0	1.93456	5.25591	5.25591	0	0.342919	0.210403	0.343764	1	0.770057	0.875888	0.945919	0.710835	0.999982	6	0	0.751003	0.3217	0.113477	0.0575516	0.0241462	0.113477	0.751003	None	No selection
1279	ATP4A		2	1	0	0	0	0.334083	0	0	0	0.256261	0.497147	0.439314	1	0.770057	0.875888	0.945919	0.800668	0.999982	3	0	-0.419639	-0.30363	0.113477	0.0575516	0.0241462	0.113477	-0.30363	None	No selection
1280	ATP4B		0	0	0	0	0	0	0	0	0	0.279744	0.721024	0.528154	1	0.770057	0.875888	0.945919	0.86531	0.999982	0	0	-0.419639	-0.787991	0.113477	0.0575516	0.0241462	0.113477	-0.419639	None	No selection
1281	ATP5F1A		0	3	0	0	0	2.83074	0	0	0	0.199781	0.674886	0.38783	1	0.770057	0.875888	0.945919	0.755178	0.999982	3	0	-0.419639	0.476204	0.113477	0.0575516	0.0241462	0.113477	0.476204	None	No selection
1283	ATP5F1C		0	0	0	0	0	0	0	0	0	0.335451	0.724112	0.595337	1	0.770057	0.875888	0.945919	0.904095	0.999982	0	0	-0.419639	-0.787991	0.113477	0.0575516	0.0241462	0.113477	-0.419639	None	No selection
1284	ATP5F1D		1	0	0	0	0	0	0	0	0	0.264046	0.806439	0.522094	1	0.770057	0.875888	0.945919	0.861407	0.999982	1	0	-0.419639	-0.787991	0.113477	0.0575516	0.0241462	0.113477	-0.419639	None	No selection
1293	ATP5MF-PTCD1		0	0	0	0	0	0	0	0	0	0.12716	0.651227	0.29012	1	0.770057	0.875888	0.945919	0.649132	0.999982	0	0	-0.419639	-0.787991	0.113477	0.0575516	0.0241462	0.113477	-0.419639	None	No selection
1296	ATP5MPL		0	1	0	0	0	6.17682	0	0	0	0.180951	0.828452	0.397065	1	0.770057	0.875888	0.945919	0.763816	0.999982	1	0	-0.419639	0.802072	0.113477	0.0575516	0.0241462	0.113477	0.802072	None	No selection
1298	ATP5PD		0	1	0	0	0	4.31681	0	0	0	0.264988	0.796768	0.516267	1	0.770057	0.875888	0.945919	0.857587	0.999982	1	0	-0.419639	0.651254	0.113477	0.0575516	0.0241462	0.113477	0.651254	None	No selection
1299	ATP5PF		0	1	0	0	0	5.23648	0	0	0	0.216049	0.80021	0.447475	1	0.770057	0.875888	0.945919	0.807305	0.999982	1	0	-0.419639	0.732347	0.113477	0.0575516	0.0241462	0.113477	0.732347	None	No selection
1300	ATP5PO		1	3	0	0	0	6.22168	0	0	0	0.0277147	0.734407	0.0813366	1	0.770057	0.875888	0.945919	0.285423	0.999982	4	0	-0.419639	0.805135	0.113477	0.0575516	0.0241462	0.113477	0.805135	None	No selection
1302	ATP6AP2		0	0	0	0	0	0	0	0	0	0.289936	0.736249	0.544166	1	0.770057	0.875888	0.945919	0.875291	0.999982	0	0	-0.419639	-0.787991	0.113477	0.0575516	0.0241462	0.113477	-0.419639	None	No selection
1303	ATP6V0A1		1	0	0	0	0	0	0	0	0	0.0883915	0.5169	0.200785	1	0.770057	0.875888	0.945919	0.52315	0.999982	1	0	-0.419639	-0.787991	0.113477	0.0575516	0.0241462	0.113477	-0.419639	None	No selection
1304	ATP6V0A2		1	5	1	0	1	2.97472	4.82636	4.82636	6.97111	0.0973121	0.230513	0.162545	0.125818	0.770057	0.875888	0.945919	0.0999998	0.999982	8	2	0.716577	0.496604	0.113477	0.0575516	0.0241462	0.113477	0.716577	None	No selection
1305	ATP6V0A4		1	0	1	1	0	0	9.00813	9.00813	0	0.091774	0.0311288	0.0137761	1	0.770057	0.875888	0.945919	0.0728041	0.999982	3	1	0.972603	-0.787991	0.113477	0.0575516	0.0241462	0.113477	0.972603	None	No selection
1309	ATP6V0D2		0	2	0	0	0	3.37016	0	0	0	0.203461	0.704396	0.404498	1	0.770057	0.875888	0.945919	0.770612	0.999982	2	0	-0.419639	0.548155	0.113477	0.0575516	0.0241462	0.113477	0.548155	None	No selection
1311	ATP6V0E2		0	0	0	0	0	0	0	0	0	0.300414	0.791827	0.567695	1	0.770057	0.875888	0.945919	0.889107	0.999982	0	0	-0.419639	-0.787991	0.113477	0.0575516	0.0241462	0.113477	-0.419639	None	No selection
1314	ATP6V1B2		0	5	0	0	0	5.39582	0	0	0	0.0160156	0.615054	0.0431758	1	0.770057	0.875888	0.945919	0.178855	0.999982	5	0	-0.419639	0.744978	0.113477	0.0575516	0.0241462	0.113477	0.744978	None	No selection
1315	ATP6V1C1		0	0	0	0	0	0	0	0	0	0.304754	0.681444	0.549116	1	0.770057	0.875888	0.945919	0.878281	0.999982	0	0	-0.419639	-0.787991	0.113477	0.0575516	0.0241462	0.113477	-0.419639	None	No selection
1316	ATP6V1C2		1	3	0	0	0	3.30065	0	0	0	0.131903	0.627631	0.273108	1	0.770057	0.875888	0.945919	0.627572	0.999982	4	0	-0.419639	0.539526	0.113477	0.0575516	0.0241462	0.113477	0.539526	None	No selection
1325	ATP6V1G3		0	1	0	0	0	5.51982	0	0	0	0.204217	0.788663	0.427518	1	0.770057	0.875888	0.945919	0.790805	0.999982	1	0	-0.419639	0.754559	0.113477	0.0575516	0.0241462	0.113477	0.754559	None	No selection
1326	ATP6V1H		2	0	0	0	0	0	0	0	0	0.129321	0.549326	0.273471	1	0.770057	0.875888	0.945919	0.628042	0.999982	2	0	-0.419639	-0.787991	0.113477	0.0575516	0.0241462	0.113477	-0.419639	None	No selection
1327	ATP7A		1	5	0	0	0	1.97698	0	0	0	0.294462	0.466972	0.40257	1	0.770057	0.875888	0.945919	0.768863	0.999982	6	0	-0.419639	0.330396	0.113477	0.0575516	0.0241462	0.113477	0.330396	None	No selection
1329	ATP8A1		2	0	1	1	0	0	4.66129	4.66129	0	0.0416675	0.104488	0.0189318	1	0.770057	0.875888	0.945919	0.0940327	0.999982	4	1	0.702585	-0.787991	0.113477	0.0575516	0.0241462	0.113477	0.702585	None	No selection
1330	ATP8A2		1	5	0	0	0	2.15726	0	0	0	0.237854	0.455805	0.337235	1	0.770057	0.875888	0.945919	0.703802	0.999982	6	0	-0.419639	0.365524	0.113477	0.0575516	0.0241462	0.113477	0.365524	None	No selection
1333	ATP8B3		2	1	0	0	1	0.291595	0	0	4.59204	0.196324	0.458873	0.354558	0.179551	0.770057	0.875888	0.945919	0.238996	0.999982	4	1	-0.419639	-0.342439	0.113477	0.0575516	0.0241462	0.113477	-0.342439	None	No selection
1336	ATP9B		2	1	0	0	0	0.336079	0	0	0	0.259121	0.440709	0.420071	1	0.770057	0.875888	0.945919	0.784412	0.999982	3	0	-0.419639	-0.301889	0.113477	0.0575516	0.0241462	0.113477	-0.301889	None	No selection
1338	ATPAF2		0	0	0	0	0	0	0	0	0	0.288709	0.745938	0.544606	1	0.770057	0.875888	0.945919	0.875559	0.999982	0	0	-0.419639	-0.787991	0.113477	0.0575516	0.0241462	0.113477	-0.419639	None	No selection
1339	ATPSCKMT		0	0	0	0	0	0	0	0	0	0.339443	0.711552	0.596607	1	0.770057	0.875888	0.945919	0.904753	0.999982	0	0	-0.419639	-0.787991	0.113477	0.0575516	0.0241462	0.113477	-0.419639	None	No selection
1342	ATRIP		0	4	0	0	0	2.93031	0	0	0	0.145089	0.621621	0.286705	1	0.770057	0.875888	0.945919	0.644886	0.999982	4	0	-0.419639	0.490414	0.113477	0.0575516	0.0241462	0.113477	0.490414	None	No selection
1347	ATXN10		1	0	0	0	0	0	0	0	0	0.166772	0.61051	0.345982	1	0.770057	0.875888	0.945919	0.713196	0.999982	1	0	-0.419639	-0.787991	0.113477	0.0575516	0.0241462	0.113477	-0.419639	None	No selection
1350	ATXN2L		1	8	1	0	0	3.09818	4.49764	4.49764	0	0.0478293	0.248473	0.102875	1	0.770057	0.875888	0.945919	0.336837	0.999982	10	1	0.688254	0.513365	0.113477	0.0575516	0.0241462	0.113477	0.688254	None	No selection
1352	ATXN3L		0	0	0	0	0	0	0	0	0	0.321897	0.747235	0.585132	1	0.770057	0.875888	0.945919	0.898715	0.999982	0	0	-0.419639	-0.787991	0.113477	0.0575516	0.0241462	0.113477	-0.419639	None	No selection
1355	ATXN7L2		1	0	0	0	0	0	0	0	0	0.0767992	0.620426	0.191461	1	0.770057	0.875888	0.945919	0.507959	0.999982	1	0	-0.419639	-0.787991	0.113477	0.0575516	0.0241462	0.113477	-0.419639	None	No selection
1356	ATXN7L3		0	3	0	1	0	4.32638	11.1703	11.1703	0	0.0780171	0.0945176	0.0729231	1	0.770057	0.875888	0.945919	0.263861	0.999982	4	0	1.06261	0.65218	0.113477	0.0575516	0.0241462	0.113477	1.06261	None	No selection
1359	AUNIP		0	0	0	0	0	0	0	0	0	0.287272	0.743601	0.542333	1	0.770057	0.875888	0.945919	0.874173	0.999982	0	0	-0.419639	-0.787991	0.113477	0.0575516	0.0241462	0.113477	-0.419639	None	No selection
1361	AURKA		0	0	0	0	0	0	0	0	0	0.278578	0.692078	0.520147	1	0.770057	0.875888	0.945919	0.860138	0.999982	0	0	-0.419639	-0.787991	0.113477	0.0575516	0.0241462	0.113477	-0.419639	None	No selection
1362	AURKAIP1		0	0	0	0	0	0	0	0	0	0.31431	0.818785	0.589179	1	0.770057	0.875888	0.945919	0.90087	0.999982	0	0	-0.419639	-0.787991	0.113477	0.0575516	0.0241462	0.113477	-0.419639	None	No selection
1363	AURKB		2	0	0	0	1	0	0	0	17.2666	0.1525	0.623588	0.325002	0.0548159	0.770057	0.875888	0.945919	0.0895699	0.999982	3	1	-0.419639	-0.787991	0.113477	0.0575516	0.0241462	0.113477	-0.419639	None	No selection
1372	AVPR1B		0	3	0	0	0	3.29389	0	0	0	0.145081	0.745804	0.320208	1	0.770057	0.875888	0.945919	0.684856	0.999982	3	0	-0.419639	0.538677	0.113477	0.0575516	0.0241462	0.113477	0.538677	None	No selection
1375	AWAT2		0	2	0	0	0	3.28149	0	0	0	0.212615	0.732696	0.425455	1	0.770057	0.875888	0.945919	0.789047	0.999982	2	0	-0.419639	0.537116	0.113477	0.0575516	0.0241462	0.113477	0.537116	None	No selection
1376	AXDND1		0	5	2	0	1	3.7654	9.84963	9.84963	5.89758	0.0554444	0.0282901	0.0301279	0.145462	0.770057	0.875888	0.945919	0.0281799	0.999982	8	3	1.00988	0.594208	0.113477	0.0575516	0.0241462	0.113477	1.00988	None	No selection
1379	AXL		0	6	0	0	0	3.61643	0	0	0	0.0495396	0.604227	0.113513	1	0.770057	0.875888	0.945919	0.3605	0.999982	6	0	-0.419639	0.577419	0.113477	0.0575516	0.0241462	0.113477	0.577419	None	No selection
1380	AZGP1		1	0	0	0	0	0	0	0	0	0.256151	0.724762	0.497283	1	0.770057	0.875888	0.945919	0.844683	0.999982	1	0	-0.419639	-0.787991	0.113477	0.0575516	0.0241462	0.113477	-0.419639	None	No selection
1381	AZI2		0	0	0	0	0	0	0	0	0	0.322143	0.669791	0.565811	1	0.770057	0.875888	0.945919	0.888037	0.999982	0	0	-0.419639	-0.787991	0.113477	0.0575516	0.0241462	0.113477	-0.419639	None	No selection
1382	AZIN1		0	0	0	0	0	0	0	0	0	0.276901	0.70316	0.520621	1	0.770057	0.875888	0.945919	0.860448	0.999982	0	0	-0.419639	-0.787991	0.113477	0.0575516	0.0241462	0.113477	-0.419639	None	No selection
1383	AZIN2		0	0	0	0	0	0	0	0	0	0.221091	0.675628	0.44053	1	0.770057	0.875888	0.945919	0.801666	0.999982	0	0	-0.419639	-0.787991	0.113477	0.0575516	0.0241462	0.113477	-0.419639	None	No selection
1384	AZU1		1	0	0	0	0	0	0	0	0	0.214648	0.742287	0.442365	1	0.770057	0.875888	0.945919	0.803167	0.999982	1	0	-0.419639	-0.787991	0.113477	0.0575516	0.0241462	0.113477	-0.419639	None	No selection
1386	B3GALNT1		1	2	0	0	1	3.24162	0	0	17.9947	0.206132	0.71788	0.413981	0.0527121	0.770057	0.875888	0.945919	0.105287	0.999982	4	1	-0.419639	0.532061	0.113477	0.0575516	0.0241462	0.113477	0.532061	None	No selection
1388	B3GALT1		0	0	0	0	0	0	0	0	0	0.321176	0.742971	0.583353	1	0.770057	0.875888	0.945919	0.897759	0.999982	0	0	-0.419639	-0.787991	0.113477	0.0575516	0.0241462	0.113477	-0.419639	None	No selection
1389	B3GALT2		0	0	0	0	0	0	0	0	0	0.259193	0.706623	0.49863	1	0.770057	0.875888	0.945919	0.845622	0.999982	0	0	-0.419639	-0.787991	0.113477	0.0575516	0.0241462	0.113477	-0.419639	None	No selection
1390	B3GALT4		1	0	0	0	2	0	0	0	31.5264	0.164866	0.667284	0.353645	0.00348595	0.770057	0.875888	0.945919	0.00949058	0.999982	3	2	-0.419639	-0.787991	0.113477	0.0575516	0.0241462	0.113477	-0.419639	None	No selection
1391	B3GALT5		0	0	1	0	0	0	21.8855	21.8855	0	0.297372	0.0446797	0.0670498	1	0.770057	0.875888	0.945919	0.24824	0.999982	1	1	1.34764	-0.787991	0.113477	0.0575516	0.0241462	0.113477	1.34764	None	No selection
1392	B3GALT6		0	3	0	0	1	2.38618	0	0	18.1038	0.279868	0.78625	0.530475	0.0524108	0.770057	0.875888	0.945919	0.127409	0.999982	4	1	-0.419639	0.40639	0.113477	0.0575516	0.0241462	0.113477	0.40639	None	No selection
1395	B3GAT3		0	0	1	0	0	0	16.4035	16.4035	0	0.243248	0.0616455	0.0739354	1	0.770057	0.875888	0.945919	0.266505	0.999982	1	1	1.2249	-0.787991	0.113477	0.0575516	0.0241462	0.113477	1.2249	None	No selection
1397	B3GNT10		0	0	0	0	0	0	0	0	0	0.318093	0.768419	0.585018	1	0.770057	0.875888	0.945919	0.898654	0.999982	0	0	-0.419639	-0.787991	0.113477	0.0575516	0.0241462	0.113477	-0.419639	None	No selection
1398	B3GNT2		0	0	0	0	0	0	0	0	0	0.274655	0.731694	0.523893	1	0.770057	0.875888	0.945919	0.862573	0.999982	0	0	-0.419639	-0.787991	0.113477	0.0575516	0.0241462	0.113477	-0.419639	None	No selection
1399	B3GNT3		0	0	0	0	0	0	0	0	0	0.193894	0.760811	0.41457	1	0.770057	0.875888	0.945919	0.779604	0.999982	0	0	-0.419639	-0.787991	0.113477	0.0575516	0.0241462	0.113477	-0.419639	None	No selection
1401	B3GNT5		0	0	0	0	0	0	0	0	0	0.290764	0.742496	0.546485	1	0.770057	0.875888	0.945919	0.876698	0.999982	0	0	-0.419639	-0.787991	0.113477	0.0575516	0.0241462	0.113477	-0.419639	None	No selection
1409	B4GALNT3		5	1	0	0	1	0.229841	0	0	5.98022	0.0939643	0.381552	0.184847	0.143734	0.770057	0.875888	0.945919	0.122961	0.999982	7	1	-0.419639	-0.405857	0.113477	0.0575516	0.0241462	0.113477	-0.405857	None	No selection
1410	B4GALNT4		0	6	0	0	0	2.63252	0	0	0	0.138765	0.5679	0.255366	1	0.770057	0.875888	0.945919	0.603955	0.999982	6	0	-0.419639	0.446452	0.113477	0.0575516	0.0241462	0.113477	0.446452	None	No selection
1414	B4GALT4		1	0	0	0	0	0	0	0	0	0.253758	0.678212	0.483851	1	0.770057	0.875888	0.945919	0.835117	0.999982	1	0	-0.419639	-0.787991	0.113477	0.0575516	0.0241462	0.113477	-0.419639	None	No selection
1415	B4GALT5		0	2	0	0	0	2.54052	0	0	0	0.318799	0.717356	0.55943	1	0.770057	0.875888	0.945919	0.884368	0.999982	2	0	-0.419639	0.431919	0.113477	0.0575516	0.0241462	0.113477	0.431919	None	No selection
1416	B4GALT6		1	0	0	0	0	0	0	0	0	0.206982	0.666212	0.417077	1	0.770057	0.875888	0.945919	0.781805	0.999982	1	0	-0.419639	-0.787991	0.113477	0.0575516	0.0241462	0.113477	-0.419639	None	No selection
1417	B4GALT7		1	3	0	0	0	2.94523	0	0	0	0.169598	0.707682	0.353946	1	0.770057	0.875888	0.945919	0.721558	0.999982	4	0	-0.419639	0.492504	0.113477	0.0575516	0.0241462	0.113477	0.492504	None	No selection
1420	B9D2		0	0	0	0	1	0	0	0	33.9446	0.3572	0.786226	0.633475	0.0286364	0.770057	0.875888	0.945919	0.0908764	0.999982	1	1	-0.419639	-0.787991	0.113477	0.0575516	0.0241462	0.113477	-0.419639	None	No selection
1424	BABAM2		0	3	0	0	0	4.50408	0	0	0	0.0708745	0.660185	0.168375	1	0.770057	0.875888	0.945919	0.468345	0.999982	3	0	-0.419639	0.669039	0.113477	0.0575516	0.0241462	0.113477	0.669039	None	No selection
1425	BACE1		0	0	0	0	0	0	0	0	0	0.190482	0.676374	0.396279	1	0.770057	0.875888	0.945919	0.763089	0.999982	0	0	-0.419639	-0.787991	0.113477	0.0575516	0.0241462	0.113477	-0.419639	None	No selection
1429	BAD		0	0	0	1	1	0	35.8639	35.8639	35.3506	0.346994	0.0257405	0.047421	0.027528	0.770057	0.875888	0.945919	0.00997493	0.999982	2	1	1.55924	-0.787991	0.113477	0.0575516	0.0241462	0.113477	1.55924	None	No selection
1430	BAG1		0	0	0	0	0	0	0	0	0	0.229291	0.738904	0.463915	1	0.770057	0.875888	0.945919	0.820227	0.999982	0	0	-0.419639	-0.787991	0.113477	0.0575516	0.0241462	0.113477	-0.419639	None	No selection
1433	BAG4		0	0	0	0	0	0	0	0	0	0.218854	0.67164	0.436572	1	0.770057	0.875888	0.945919	0.798404	0.999982	0	0	-0.419639	-0.787991	0.113477	0.0575516	0.0241462	0.113477	-0.419639	None	No selection
1434	BAG5		1	0	0	0	0	0	0	0	0	0.177272	0.672477	0.373993	1	0.770057	0.875888	0.945919	0.741822	0.999982	1	0	-0.419639	-0.787991	0.113477	0.0575516	0.0241462	0.113477	-0.419639	None	No selection
1435	BAG6		2	0	0	0	0	0	0	0	0	0.0227543	0.469225	0.06333	1	0.770057	0.875888	0.945919	0.238082	0.999982	2	0	-0.419639	-0.787991	0.113477	0.0575516	0.0241462	0.113477	-0.419639	None	No selection
1436	BAHCC1		0	1	0	0	0	0.285933	0	0	0	0.223699	0.545054	0.4231	1	0.770057	0.875888	0.945919	0.787028	0.999982	1	0	-0.419639	-0.347883	0.113477	0.0575516	0.0241462	0.113477	-0.347883	None	No selection
1437	BAHD1		0	4	0	0	0	2.41746	0	0	0	0.228941	0.613936	0.402875	1	0.770057	0.875888	0.945919	0.76914	0.999982	4	0	-0.419639	0.411686	0.113477	0.0575516	0.0241462	0.113477	0.411686	None	No selection
1439	BAIAP2L1		0	0	0	0	0	0	0	0	0	0.197448	0.631379	0.397693	1	0.770057	0.875888	0.945919	0.764395	0.999982	0	0	-0.419639	-0.787991	0.113477	0.0575516	0.0241462	0.113477	-0.419639	None	No selection
1440	BAIAP2L2		0	0	0	0	0	0	0	0	0	0.136511	0.682599	0.310397	1	0.770057	0.875888	0.945919	0.673532	0.999982	0	0	-0.419639	-0.787991	0.113477	0.0575516	0.0241462	0.113477	-0.419639	None	No selection
1441	BAIAP3		1	1	0	0	1	0.357111	0	0	5.02883	0.303148	0.504651	0.496639	0.166497	0.770057	0.875888	0.945919	0.288805	0.999982	3	1	-0.419639	-0.28396	0.113477	0.0575516	0.0241462	0.113477	-0.28396	None	No selection
1442	BAK1		0	2	0	0	0	4.4348	0	0	0	0.127102	0.754665	0.291864	1	0.770057	0.875888	0.945919	0.651285	0.999982	2	0	-0.419639	0.662544	0.113477	0.0575516	0.0241462	0.113477	0.662544	None	No selection
1443	BAMBI		1	2	0	0	0	3.19679	0	0	0	0.210996	0.700457	0.416462	1	0.770057	0.875888	0.945919	0.781266	0.999982	3	0	-0.419639	0.526304	0.113477	0.0575516	0.0241462	0.113477	0.526304	None	No selection
1446	BANK1		0	3	0	0	0	2.73708	0	0	0	0.213929	0.578016	0.371093	1	0.770057	0.875888	0.945919	0.738958	0.999982	3	0	-0.419639	0.4624	0.113477	0.0575516	0.0241462	0.113477	0.4624	None	No selection
1451	BARHL2		0	0	0	0	0	0	0	0	0	0.186892	0.767832	0.404478	1	0.770057	0.875888	0.945919	0.770595	0.999982	0	0	-0.419639	-0.787991	0.113477	0.0575516	0.0241462	0.113477	-0.419639	None	No selection
1452	BARX1		0	0	0	0	0	0	0	0	0	0.228361	0.807162	0.472438	1	0.770057	0.875888	0.945919	0.826695	0.999982	0	0	-0.419639	-0.787991	0.113477	0.0575516	0.0241462	0.113477	-0.419639	None	No selection
1454	BASP1		2	0	0	0	0	0	0	0	0	0.188752	0.830772	0.413446	1	0.770057	0.875888	0.945919	0.778613	0.999982	2	0	-0.419639	-0.787991	0.113477	0.0575516	0.0241462	0.113477	-0.419639	None	No selection
1456	BATF2		0	0	0	0	0	0	0	0	0	0.3037	0.768234	0.567561	1	0.770057	0.875888	0.945919	0.889032	0.999982	0	0	-0.419639	-0.787991	0.113477	0.0575516	0.0241462	0.113477	-0.419639	None	No selection
1457	BATF3		0	3	0	0	0	9.53933	0	0	0	0.0100466	0.794262	0.0343604	1	0.770057	0.875888	0.945919	0.150184	0.999982	3	0	-0.419639	0.986873	0.113477	0.0575516	0.0241462	0.113477	0.986873	None	No selection
1461	BAZ2A		1	8	3	0	0	2.21353	8.22063	8.22063	0	0.165295	0.0130536	0.0353766	1	0.770057	0.875888	0.945919	0.153595	0.999982	12	3	0.934556	0.375931	0.113477	0.0575516	0.0241462	0.113477	0.934556	None	No selection
1464	BBIP1		0	1	0	0	0	6.08916	0	0	0	0.183764	0.82819	0.401605	1	0.770057	0.875888	0.945919	0.767984	0.999982	1	0	-0.419639	0.796025	0.113477	0.0575516	0.0241462	0.113477	0.796025	None	No selection
1465	BBOF1		1	5	0	0	1	5.35268	0	0	11.2722	0.0128598	0.61888	0.036524	0.0816415	0.770057	0.875888	0.945919	0.0203221	0.999982	7	1	-0.419639	0.741594	0.113477	0.0575516	0.0241462	0.113477	0.741594	None	No selection
1466	BBOX1		0	3	1	0	0	5.00217	14.2632	14.2632	0	0.0549176	0.0720395	0.0450994	1	0.770057	0.875888	0.945919	0.184857	0.999982	4	1	1.16565	0.713079	0.113477	0.0575516	0.0241462	0.113477	1.16565	None	No selection
1467	BBS1		0	4	0	0	1	3.50237	0	0	10.0577	0.0913875	0.636542	0.200901	0.090627	0.770057	0.875888	0.945919	0.0911435	0.999982	5	1	-0.419639	0.56411	0.113477	0.0575516	0.0241462	0.113477	0.56411	None	No selection
1471	BBS4		0	0	1	0	0	0	9.29933	9.29933	0	0.231667	0.115747	0.119029	1	0.770057	0.875888	0.945919	0.372369	0.999982	1	1	0.985868	-0.787991	0.113477	0.0575516	0.0241462	0.113477	0.985868	None	No selection
1472	BBS5		0	2	0	0	0	3.68028	0	0	0	0.175556	0.700284	0.361355	1	0.770057	0.875888	0.945919	0.729177	0.999982	2	0	-0.419639	0.584694	0.113477	0.0575516	0.0241462	0.113477	0.584694	None	No selection
1473	BBS7		1	5	0	0	0	3.89193	0	0	0	0.0408209	0.564464	0.0940254	1	0.770057	0.875888	0.945919	0.316319	0.999982	6	0	-0.419639	0.607977	0.113477	0.0575516	0.0241462	0.113477	0.607977	None	No selection
1476	BCAM		0	3	0	0	0	2.11902	0	0	0	0.348239	0.649521	0.561827	1	0.770057	0.875888	0.945919	0.885755	0.999982	3	0	-0.419639	0.358307	0.113477	0.0575516	0.0241462	0.113477	0.358307	None	No selection
1477	BCAN		0	5	0	0	0	2.90677	0	0	0	0.121245	0.597658	0.23987	1	0.770057	0.875888	0.945919	0.582323	0.999982	5	0	-0.419639	0.487096	0.113477	0.0575516	0.0241462	0.113477	0.487096	None	No selection
1478	BCAP29		0	0	1	0	0	0	16.5288	16.5288	0	0.340447	0.0611245	0.0976957	1	0.770057	0.875888	0.945919	0.324926	0.999982	1	1	1.22813	-0.787991	0.113477	0.0575516	0.0241462	0.113477	1.22813	None	No selection
1479	BCAP31		1	0	0	0	0	0	0	0	0	0.224019	0.727887	0.453501	1	0.770057	0.875888	0.945919	0.81211	0.999982	1	0	-0.419639	-0.787991	0.113477	0.0575516	0.0241462	0.113477	-0.419639	None	No selection
1482	BCAS1		1	3	0	0	0	2.35741	0	0	0	0.268637	0.644206	0.472189	1	0.770057	0.875888	0.945919	0.826508	0.999982	4	0	-0.419639	0.401459	0.113477	0.0575516	0.0241462	0.113477	0.401459	None	No selection
1485	BCAS4		0	0	0	0	0	0	0	0	0	0.308521	0.753241	0.570484	1	0.770057	0.875888	0.945919	0.89068	0.999982	0	0	-0.419639	-0.787991	0.113477	0.0575516	0.0241462	0.113477	-0.419639	None	No selection
1486	BCAT1		1	3	0	0	0	3.69341	0	0	0	0.101932	0.646434	0.226327	1	0.770057	0.875888	0.945919	0.562598	0.999982	4	0	-0.419639	0.586175	0.113477	0.0575516	0.0241462	0.113477	0.586175	None	No selection
1488	BCCIP		0	2	0	0	0	3.63989	0	0	0	0.178865	0.750046	0.378249	1	0.770057	0.875888	0.945919	0.745984	0.999982	2	0	-0.419639	0.580106	0.113477	0.0575516	0.0241462	0.113477	0.580106	None	No selection
1490	BCHE		0	3	0	0	0	3.4843	0	0	0	0.128245	0.680971	0.277363	1	0.770057	0.875888	0.945919	0.633061	0.999982	3	0	-0.419639	0.561963	0.113477	0.0575516	0.0241462	0.113477	0.561963	None	No selection
1494	BCL10		0	2	0	0	0	4.99449	0	0	0	0.102769	0.74495	0.245291	1	0.770057	0.875888	0.945919	0.590001	0.999982	2	0	-0.419639	0.712432	0.113477	0.0575516	0.0241462	0.113477	0.712432	None	No selection
1497	BCL2		1	0	0	0	0	0	0	0	0	0.199736	0.805989	0.428546	1	0.770057	0.875888	0.945919	0.791677	0.999982	1	0	-0.419639	-0.787991	0.113477	0.0575516	0.0241462	0.113477	-0.419639	None	No selection
1499	BCL2L1		0	0	0	0	0	0	0	0	0	0.286686	0.767467	0.54614	1	0.770057	0.875888	0.945919	0.876489	0.999982	0	0	-0.419639	-0.787991	0.113477	0.0575516	0.0241462	0.113477	-0.419639	None	No selection
1500	BCL2L10		0	0	1	0	0	0	32.1236	32.1236	0	0.246706	0.029106	0.0394452	1	0.770057	0.875888	0.945919	0.166965	0.999982	1	1	1.51194	-0.787991	0.113477	0.0575516	0.0241462	0.113477	1.51194	None	No selection
1504	BCL2L14		0	0	0	0	0	0	0	0	0	0.309279	0.714099	0.5627	1	0.770057	0.875888	0.945919	0.886258	0.999982	0	0	-0.419639	-0.787991	0.113477	0.0575516	0.0241462	0.113477	-0.419639	None	No selection
1508	BCL3		0	0	0	0	0	0	0	0	0	0.146456	0.720492	0.332161	1	0.770057	0.875888	0.945919	0.698247	0.999982	0	0	-0.419639	-0.787991	0.113477	0.0575516	0.0241462	0.113477	-0.419639	None	No selection
1510	BCL6B		0	0	0	0	0	0	0	0	0	0.161487	0.687986	0.352903	1	0.770057	0.875888	0.945919	0.720474	0.999982	0	0	-0.419639	-0.787991	0.113477	0.0575516	0.0241462	0.113477	-0.419639	None	No selection
1511	BCL7A		1	0	0	0	0	0	0	0	0	0.281306	0.6944	0.522868	1	0.770057	0.875888	0.945919	0.861909	0.999982	1	0	-0.419639	-0.787991	0.113477	0.0575516	0.0241462	0.113477	-0.419639	None	No selection
1513	BCL7C		0	0	0	0	0	0	0	0	0	0.31131	0.765917	0.576388	1	0.770057	0.875888	0.945919	0.893963	0.999982	0	0	-0.419639	-0.787991	0.113477	0.0575516	0.0241462	0.113477	-0.419639	None	No selection
1518	BCO1		1	4	0	0	0	3.37825	0	0	0	0.0879997	0.635542	0.197305	1	0.770057	0.875888	0.945919	0.517531	0.999982	5	0	-0.419639	0.549149	0.113477	0.0575516	0.0241462	0.113477	0.549149	None	No selection
1523	BCS1L		0	3	0	0	0	3.5966	0	0	0	0.119491	0.63699	0.251929	1	0.770057	0.875888	0.945919	0.599241	0.999982	3	0	-0.419639	0.575133	0.113477	0.0575516	0.0241462	0.113477	0.575133	None	No selection
1524	BDH1		0	4	0	0	0	5.47187	0	0	0	0.0248111	0.717047	0.0717696	1	0.770057	0.875888	0.945919	0.260832	0.999982	4	0	-0.419639	0.750879	0.113477	0.0575516	0.0241462	0.113477	0.750879	None	No selection
1526	BDKRB1		0	0	0	0	0	0	0	0	0	0.259762	0.745463	0.507039	1	0.770057	0.875888	0.945919	0.851404	0.999982	0	0	-0.419639	-0.787991	0.113477	0.0575516	0.0241462	0.113477	-0.419639	None	No selection
1532	BECN2		1	0	0	0	0	0	0	0	0	0.156127	0.717861	0.347106	1	0.770057	0.875888	0.945919	0.714388	0.999982	1	0	-0.419639	-0.787991	0.113477	0.0575516	0.0241462	0.113477	-0.419639	None	No selection
1534	BEND2		0	0	0	0	0	0	0	0	0	0.144872	0.603704	0.312478	1	0.770057	0.875888	0.945919	0.675959	0.999982	0	0	-0.419639	-0.787991	0.113477	0.0575516	0.0241462	0.113477	-0.419639	None	No selection
1520	BCOR		2	7	1	0	0	1.78503	3.3137	3.3137	0	0.305573	0.337542	0.436943	1	0.770057	0.875888	0.945919	0.798711	0.999982	10	1	0.567521	0.28958	0.113477	0.0575516	0.0241462	0.113477	0.567521	None	No selection
1521	BCORL1		5	10	0	0	1	1.56646	0	0	3.34504	0.334219	0.319021	0.336084	0.231323	0.770057	0.875888	0.945919	0.276328	0.999982	16	1	-0.419639	0.237894	0.113477	0.0575516	0.0241462	0.113477	0.237894	None	No selection
1538	BEND6		1	0	0	0	0	0	0	0	0	0.309334	0.702347	0.558766	1	0.770057	0.875888	0.945919	0.883981	0.999982	1	0	-0.419639	-0.787991	0.113477	0.0575516	0.0241462	0.113477	-0.419639	None	No selection
1540	BEST1		0	0	0	0	1	0	0	0	9.87478	0.163699	0.673986	0.354344	0.0921541	0.770057	0.875888	0.945919	0.14439	0.999982	1	1	-0.419639	-0.787991	0.113477	0.0575516	0.0241462	0.113477	-0.419639	None	No selection
1542	BEST3		2	0	0	0	0	0	0	0	0	0.0909526	0.558899	0.209858	1	0.770057	0.875888	0.945919	0.537514	0.999982	2	0	-0.419639	-0.787991	0.113477	0.0575516	0.0241462	0.113477	-0.419639	None	No selection
1543	BEST4		0	4	0	0	0	3.5427	0	0	0	0.0886059	0.674604	0.203482	1	0.770057	0.875888	0.945919	0.527462	0.999982	4	0	-0.419639	0.568862	0.113477	0.0575516	0.0241462	0.113477	0.568862	None	No selection
1546	BEX1		0	1	0	0	0	4.54069	0	0	0	0.251288	0.838841	0.505097	1	0.770057	0.875888	0.945919	0.850081	0.999982	1	0	-0.419639	0.672432	0.113477	0.0575516	0.0241462	0.113477	0.672432	None	No selection
1549	BEX4		1	3	0	0	0	10.1385	0	0	0	0.00726335	0.782635	0.0256668	1	0.770057	0.875888	0.945919	0.119673	0.999982	4	0	-0.419639	1.0129	0.113477	0.0575516	0.0241462	0.113477	1.0129	None	No selection
1551	BFAR		0	0	0	0	0	0	0	0	0	0.251551	0.677473	0.482188	1	0.770057	0.875888	0.945919	0.833906	0.999982	0	0	-0.419639	-0.787991	0.113477	0.0575516	0.0241462	0.113477	-0.419639	None	No selection
1552	BFSP1		0	4	0	0	0	2.9668	0	0	0	0.140676	0.682735	0.296927	1	0.770057	0.875888	0.945919	0.657476	0.999982	4	0	-0.419639	0.495508	0.113477	0.0575516	0.0241462	0.113477	0.495508	None	No selection
1553	BFSP2		0	0	0	0	0	0	0	0	0	0.216738	0.687991	0.436847	1	0.770057	0.875888	0.945919	0.798631	0.999982	0	0	-0.419639	-0.787991	0.113477	0.0575516	0.0241462	0.113477	-0.419639	None	No selection
1557	BHLHA9		0	0	0	0	0	0	0	0	0	0.198276	0.83153	0.429355	1	0.770057	0.875888	0.945919	0.792363	0.999982	0	0	-0.419639	-0.787991	0.113477	0.0575516	0.0241462	0.113477	-0.419639	None	No selection
1558	BHLHB9		0	2	0	0	0	2.44329	0	0	0	0.338109	0.74079	0.589579	1	0.770057	0.875888	0.945919	0.901081	0.999982	2	0	-0.419639	0.416011	0.113477	0.0575516	0.0241462	0.113477	0.416011	None	No selection
1563	BHMT		0	0	0	0	0	0	0	0	0	0.273364	0.684911	0.511912	1	0.770057	0.875888	0.945919	0.85469	0.999982	0	0	-0.419639	-0.787991	0.113477	0.0575516	0.0241462	0.113477	-0.419639	None	No selection
1565	BICC1		1	5	1	0	0	2.52174	4.51314	4.51314	0	0.157299	0.247568	0.239506	1	0.770057	0.875888	0.945919	0.581802	0.999982	7	1	0.689633	0.428892	0.113477	0.0575516	0.0241462	0.113477	0.689633	None	No selection
1568	BICDL1		1	5	1	0	0	3.37598	5.89597	5.89597	0	0.065488	0.185872	0.105001	1	0.770057	0.875888	0.945919	0.34165	0.999982	7	1	0.797716	0.548869	0.113477	0.0575516	0.0241462	0.113477	0.797716	None	No selection
1572	BID		0	0	0	0	0	0	0	0	0	0.310323	0.797519	0.58091	1	0.770057	0.875888	0.945919	0.896437	0.999982	0	0	-0.419639	-0.787991	0.113477	0.0575516	0.0241462	0.113477	-0.419639	None	No selection
1573	BIK		0	3	0	0	1	9.14571	0	0	37.1071	0.0112874	0.833224	0.0388856	0.0262583	0.770057	0.875888	0.945919	0.00805309	0.999982	4	1	-0.419639	0.968886	0.113477	0.0575516	0.0241462	0.113477	0.968886	None	No selection
1579	BIRC5		2	3	0	0	0	5.27876	0	0	0	0.0389735	0.74026	0.109946	1	0.770057	0.875888	0.945919	0.35268	0.999982	5	0	-0.419639	0.735734	0.113477	0.0575516	0.0241462	0.113477	0.735734	None	No selection
1582	BIVM		0	0	0	0	0	0	0	0	0	0.222027	0.632788	0.432353	1	0.770057	0.875888	0.945919	0.794887	0.999982	0	0	-0.419639	-0.787991	0.113477	0.0575516	0.0241462	0.113477	-0.419639	None	No selection
1587	BLK		1	4	0	0	0	3.10617	0	0	0	0.110639	0.620234	0.23394	1	0.770057	0.875888	0.945919	0.573783	0.999982	5	0	-0.419639	0.514428	0.113477	0.0575516	0.0241462	0.113477	0.514428	None	No selection
1588	BLM		0	5	0	0	0	2.68064	0	0	0	0.151691	0.521368	0.257953	1	0.770057	0.875888	0.945919	0.607474	0.999982	5	0	-0.419639	0.453864	0.113477	0.0575516	0.0241462	0.113477	0.453864	None	No selection
1595	BLOC1S5		0	2	0	0	0	6.01859	0	0	0	0.0729551	0.746658	0.185972	1	0.770057	0.875888	0.945919	0.498806	0.999982	2	0	-0.419639	0.791095	0.113477	0.0575516	0.0241462	0.113477	0.791095	None	No selection
1596	BLOC1S5-TXNDC5		0	2	0	0	0	7.41626	0	0	0	0.0491483	0.759788	0.134931	1	0.770057	0.875888	0.945919	0.405197	0.999982	2	0	-0.419639	0.879623	0.113477	0.0575516	0.0241462	0.113477	0.879623	None	No selection
1598	BLVRA		1	0	0	0	0	0	0	0	0	0.272332	0.684723	0.509255	1	0.770057	0.875888	0.945919	0.852903	0.999982	1	0	-0.419639	-0.787991	0.113477	0.0575516	0.0241462	0.113477	-0.419639	None	No selection
1599	BLVRB		0	0	1	0	0	0	19.058	19.058	0	0.28662	0.0521442	0.0740781	1	0.770057	0.875888	0.945919	0.266876	0.999982	1	1	1.28866	-0.787991	0.113477	0.0575516	0.0241462	0.113477	1.28866	None	No selection
1601	BMERB1		1	2	0	0	0	3.79639	0	0	0	0.157313	0.775037	0.349027	1	0.770057	0.875888	0.945919	0.716415	0.999982	3	0	-0.419639	0.597621	0.113477	0.0575516	0.0241462	0.113477	0.597621	None	No selection
1603	BMI1		1	0	0	0	0	0	0	0	0	0.282551	0.664046	0.516534	1	0.770057	0.875888	0.945919	0.857764	0.999982	1	0	-0.419639	-0.787991	0.113477	0.0575516	0.0241462	0.113477	-0.419639	None	No selection
1604	BMP1		0	4	0	0	0	2.24116	0	0	0	0.270496	0.554975	0.42509	1	0.770057	0.875888	0.945919	0.788735	0.999982	4	0	-0.419639	0.380951	0.113477	0.0575516	0.0241462	0.113477	0.380951	None	No selection
1605	BMP10		1	2	0	0	0	2.2913	0	0	0	0.358438	0.704872	0.601474	1	0.770057	0.875888	0.945919	0.907246	0.999982	3	0	-0.419639	0.389915	0.113477	0.0575516	0.0241462	0.113477	0.389915	None	No selection
1606	BMP15		1	5	0	0	0	5.60489	0	0	0	0.0107755	0.678938	0.0333293	1	0.770057	0.875888	0.945919	0.146693	0.999982	6	0	-0.419639	0.761012	0.113477	0.0575516	0.0241462	0.113477	0.761012	None	No selection
1607	BMP2		1	4	0	0	1	3.72591	0	0	15.0485	0.0667217	0.711315	0.167781	0.0624032	0.770057	0.875888	0.945919	0.0582056	0.999982	6	1	-0.419639	0.589821	0.113477	0.0575516	0.0241462	0.113477	0.589821	None	No selection
1608	BMP2K		3	1	0	0	1	0.306498	0	0	5.14135	0.20673	0.415515	0.3484	0.163436	0.770057	0.875888	0.945919	0.22012	0.999982	5	1	-0.419639	-0.328428	0.113477	0.0575516	0.0241462	0.113477	-0.328428	None	No selection
1611	BMP5		1	3	0	0	0	3.01067	0	0	0	0.161701	0.635216	0.322227	1	0.770057	0.875888	0.945919	0.687149	0.999982	4	0	-0.419639	0.501553	0.113477	0.0575516	0.0241462	0.113477	0.501553	None	No selection
1614	BMP8A		0	0	0	0	0	0	0	0	0	0.169063	0.700796	0.367001	1	0.770057	0.875888	0.945919	0.73488	0.999982	0	0	-0.419639	-0.787991	0.113477	0.0575516	0.0241462	0.113477	-0.419639	None	No selection
1615	BMP8B		0	0	0	0	0	0	0	0	0	0.171138	0.702311	0.370543	1	0.770057	0.875888	0.945919	0.738413	0.999982	0	0	-0.419639	-0.787991	0.113477	0.0575516	0.0241462	0.113477	-0.419639	None	No selection
1617	BMPR1A		0	0	1	0	0	0	7.728	7.728	0	0.199973	0.141834	0.122771	1	0.770057	0.875888	0.945919	0.380275	0.999982	1	1	0.908941	-0.787991	0.113477	0.0575516	0.0241462	0.113477	0.908941	None	No selection
1618	BMPR1B		2	4	1	0	0	3.12511	5.93009	5.93009	0	0.0993905	0.181868	0.134018	1	0.770057	0.875888	0.945919	0.403364	0.999982	7	1	0.800071	0.516937	0.113477	0.0575516	0.0241462	0.113477	0.800071	None	No selection
1621	BMT2		0	0	0	0	0	0	0	0	0	0.264897	0.688265	0.501962	1	0.770057	0.875888	0.945919	0.847929	0.999982	0	0	-0.419639	-0.787991	0.113477	0.0575516	0.0241462	0.113477	-0.419639	None	No selection
1622	BMX		1	4	0	0	0	3.21349	0	0	0	0.100949	0.553987	0.201009	1	0.770057	0.875888	0.945919	0.52351	0.999982	5	0	-0.419639	0.528456	0.113477	0.0575516	0.0241462	0.113477	0.528456	None	No selection
1624	BNC2		2	9	0	0	0	3.43497	0	0	0	0.0198421	0.505444	0.0446064	1	0.770057	0.875888	0.945919	0.183327	0.999982	11	0	-0.419639	0.556049	0.113477	0.0575516	0.0241462	0.113477	0.556049	None	No selection
1625	BNIP1		0	0	0	0	0	0	0	0	0	0.32921	0.742669	0.592614	1	0.770057	0.875888	0.945919	0.902677	0.999982	0	0	-0.419639	-0.787991	0.113477	0.0575516	0.0241462	0.113477	-0.419639	None	No selection
1627	BNIP3		0	0	0	0	0	0	0	0	0	0.28033	0.778033	0.539821	1	0.770057	0.875888	0.945919	0.87263	0.999982	0	0	-0.419639	-0.787991	0.113477	0.0575516	0.0241462	0.113477	-0.419639	None	No selection
1629	BNIP5		0	5	0	0	0	4.47212	0	0	0	0.0312694	0.643394	0.0808072	1	0.770057	0.875888	0.945919	0.284093	0.999982	5	0	-0.419639	0.666055	0.113477	0.0575516	0.0241462	0.113477	0.666055	None	No selection
1630	BNIPL		0	3	0	0	0	4.46322	0	0	0	0.072439	0.694629	0.176753	1	0.770057	0.875888	0.945919	0.483067	0.999982	3	0	-0.419639	0.66522	0.113477	0.0575516	0.0241462	0.113477	0.66522	None	No selection
1634	BOD1L2		2	2	0	0	0	3.33036	0	0	0	0.190013	0.821961	0.410726	1	0.770057	0.875888	0.945919	0.776202	0.999982	4	0	-0.419639	0.543235	0.113477	0.0575516	0.0241462	0.113477	0.543235	None	No selection
1635	BOK		1	0	0	0	0	0	0	0	0	0.206399	0.805216	0.438761	1	0.770057	0.875888	0.945919	0.800213	0.999982	1	0	-0.419639	-0.787991	0.113477	0.0575516	0.0241462	0.113477	-0.419639	None	No selection
1641	BOLL		0	0	0	0	0	0	0	0	0	0.313727	0.687292	0.561108	1	0.770057	0.875888	0.945919	0.88534	0.999982	0	0	-0.419639	-0.787991	0.113477	0.0575516	0.0241462	0.113477	-0.419639	None	No selection
1643	BORA		0	5	0	0	0	5.19331	0	0	0	0.0184192	0.651114	0.0512083	1	0.770057	0.875888	0.945919	0.203392	0.999982	5	0	-0.419639	0.72886	0.113477	0.0575516	0.0241462	0.113477	0.72886	None	No selection
1649	BORCS8-MEF2B		1	0	0	0	0	0	0	0	0	0.152108	0.662753	0.33233	1	0.770057	0.875888	0.945919	0.698434	0.999982	1	0	-0.419639	-0.787991	0.113477	0.0575516	0.0241462	0.113477	-0.419639	None	No selection
1650	BPGM		0	3	0	0	0	6.29642	0	0	0	0.0306788	0.801555	0.0919289	1	0.770057	0.875888	0.945919	0.311339	0.999982	3	0	-0.419639	0.810189	0.113477	0.0575516	0.0241462	0.113477	0.810189	None	No selection
1651	BPHL		0	0	0	0	0	0	0	0	0	0.285186	0.755638	0.542042	1	0.770057	0.875888	0.945919	0.873995	0.999982	0	0	-0.419639	-0.787991	0.113477	0.0575516	0.0241462	0.113477	-0.419639	None	No selection
1653	BPIFA1		0	2	0	0	0	4.96047	0	0	0	0.104046	0.777367	0.252264	1	0.770057	0.875888	0.945919	0.599702	0.999982	2	0	-0.419639	0.709558	0.113477	0.0575516	0.0241462	0.113477	0.709558	None	No selection
1655	BPIFA3		0	2	0	0	0	4.68293	0	0	0	0.115383	0.750258	0.269792	1	0.770057	0.875888	0.945919	0.623247	0.999982	2	0	-0.419639	0.685372	0.113477	0.0575516	0.0241462	0.113477	0.685372	None	No selection
1658	BPIFB3		0	0	0	0	0	0	0	0	0	0.205151	0.693876	0.421198	1	0.770057	0.875888	0.945919	0.785388	0.999982	0	0	-0.419639	-0.787991	0.113477	0.0575516	0.0241462	0.113477	-0.419639	None	No selection
1660	BPIFB6		0	2	0	0	0	2.56634	0	0	0	0.313935	0.685616	0.542168	1	0.770057	0.875888	0.945919	0.874072	0.999982	2	0	-0.419639	0.436047	0.113477	0.0575516	0.0241462	0.113477	0.436047	None	No selection
1662	BPNT1		0	0	0	0	0	0	0	0	0	0.337352	0.718504	0.596068	1	0.770057	0.875888	0.945919	0.904474	0.999982	0	0	-0.419639	-0.787991	0.113477	0.0575516	0.0241462	0.113477	-0.419639	None	No selection
1663	BPNT2		1	0	0	0	0	0	0	0	0	0.195121	0.74155	0.412894	1	0.770057	0.875888	0.945919	0.778125	0.999982	1	0	-0.419639	-0.787991	0.113477	0.0575516	0.0241462	0.113477	-0.419639	None	No selection
1664	BPTF		2	10	1	0	0	1.84166	1.71092	1.71092	0	0.237869	0.642431	0.490387	1	0.770057	0.875888	0.945919	0.839817	0.999982	13	1	0.320443	0.302026	0.113477	0.0575516	0.0241462	0.113477	0.320443	None	No selection
1670	BRAT1		3	6	0	0	0	1.96352	0	0	0	0.238819	0.496763	0.368978	1	0.770057	0.875888	0.945919	0.736855	0.999982	9	0	-0.419639	0.327655	0.113477	0.0575516	0.0241462	0.113477	0.327655	None	No selection
1674	BRD1		5	1	0	0	0	0.195698	0	0	0	0.058617	0.3667	0.125486	1	0.770057	0.875888	0.945919	0.38594	0.999982	6	0	-0.419639	-0.445352	0.113477	0.0575516	0.0241462	0.113477	-0.419639	None	No selection
1676	BRD3		2	7	0	0	0	3.13877	0	0	0	0.0450381	0.575249	0.104076	1	0.770057	0.875888	0.945919	0.339563	0.999982	9	0	-0.419639	0.518738	0.113477	0.0575516	0.0241462	0.113477	0.518738	None	No selection
1678	BRD4		1	0	0	0	1	0	0	0	4.38316	0.0299114	0.506196	0.0828798	0.186545	0.770057	0.875888	0.945919	0.079924	0.999982	2	1	-0.419639	-0.787991	0.113477	0.0575516	0.0241462	0.113477	-0.419639	None	No selection
1679	BRD7		0	0	0	0	0	0	0	0	0	0.183719	0.622049	0.375746	1	0.770057	0.875888	0.945919	0.743542	0.999982	0	0	-0.419639	-0.787991	0.113477	0.0575516	0.0241462	0.113477	-0.419639	None	No selection
1681	BRD9		0	3	0	0	0	2.74422	0	0	0	0.212806	0.641635	0.394844	1	0.770057	0.875888	0.945919	0.761758	0.999982	3	0	-0.419639	0.463468	0.113477	0.0575516	0.0241462	0.113477	0.463468	None	No selection
1682	BRDT		1	4	0	0	0	2.3025	0	0	0	0.233865	0.499606	0.36046	1	0.770057	0.875888	0.945919	0.728264	0.999982	5	0	-0.419639	0.391894	0.113477	0.0575516	0.0241462	0.113477	0.391894	None	No selection
1684	BRF2		1	0	0	0	0	0	0	0	0	0.159259	0.57258	0.326536	1	0.770057	0.875888	0.945919	0.692001	0.999982	1	0	-0.419639	-0.787991	0.113477	0.0575516	0.0241462	0.113477	-0.419639	None	No selection
1668	BRAF		1	4	0	0	0	2.44316	0	0	0	0.203432	0.474992	0.312334	1	0.770057	0.875888	0.945919	0.675792	0.999982	5	0	-0.419639	0.415989	0.113477	0.0575516	0.0241462	0.113477	0.415989	None	No selection
1687	BRICD5		0	0	1	0	0	0	16.336	16.336	0	0.290737	0.0619298	0.0866563	1	0.770057	0.875888	0.945919	0.298601	0.999982	1	1	1.22314	-0.787991	0.113477	0.0575516	0.0241462	0.113477	1.22314	None	No selection
1688	BRINP1		2	5	0	0	1	2.21094	0	0	7.84022	0.206643	0.539097	0.348816	0.113417	0.770057	0.875888	0.945919	0.167342	0.999982	8	1	-0.419639	0.375457	0.113477	0.0575516	0.0241462	0.113477	0.375457	None	No selection
1689	BRINP2		1	4	0	0	0	2.23277	0	0	0	0.250954	0.589777	0.424992	1	0.770057	0.875888	0.945919	0.788651	0.999982	5	0	-0.419639	0.379432	0.113477	0.0575516	0.0241462	0.113477	0.379432	None	No selection
1690	BRINP3		2	4	0	0	0	1.91616	0	0	0	0.333492	0.51088	0.4775	1	0.770057	0.875888	0.945919	0.830464	0.999982	6	0	-0.419639	0.317873	0.113477	0.0575516	0.0241462	0.113477	0.317873	None	No selection
1696	BRMS1L		0	0	0	0	0	0	0	0	0	0.328806	0.66594	0.572085	1	0.770057	0.875888	0.945919	0.891576	0.999982	0	0	-0.419639	-0.787991	0.113477	0.0575516	0.0241462	0.113477	-0.419639	None	No selection
1697	BROX		0	3	0	0	0	5.09162	0	0	0	0.0525653	0.639179	0.128367	1	0.770057	0.875888	0.945919	0.391887	0.999982	3	0	-0.419639	0.720536	0.113477	0.0575516	0.0241462	0.113477	0.720536	None	No selection
1698	BRPF1		3	2	0	0	1	0.494426	0	0	4.89291	0.356378	0.413346	0.497566	0.170351	0.770057	0.875888	0.945919	0.293944	0.999982	6	1	-0.419639	-0.182197	0.113477	0.0575516	0.0241462	0.113477	-0.182197	None	No selection
1699	BRPF3		2	1	1	0	0	0.314154	4.07856	4.07856	0	0.227888	0.271761	0.210916	1	0.770057	0.875888	0.945919	0.539164	0.999982	4	1	0.649244	-0.321402	0.113477	0.0575516	0.0241462	0.113477	0.649244	None	No selection
1702	BRSK2		3	6	0	0	0	1.96906	0	0	0	0.236909	0.502724	0.369874	1	0.770057	0.875888	0.945919	0.737748	0.999982	9	0	-0.419639	0.328785	0.113477	0.0575516	0.0241462	0.113477	0.328785	None	No selection
1708	BSN		3	15	0	0	0	1.78454	0	0	0	0.201235	0.3212	0.214306	1	0.770057	0.875888	0.945919	0.544412	0.999982	18	0	-0.419639	0.289472	0.113477	0.0575516	0.0241462	0.113477	0.289472	None	No selection
1712	BST1		0	2	0	0	0	2.89241	0	0	0	0.260681	0.684052	0.476634	1	0.770057	0.875888	0.945919	0.829823	0.999982	2	0	-0.419639	0.48506	0.113477	0.0575516	0.0241462	0.113477	0.48506	None	No selection
1717	BTBD10		0	4	0	0	0	5.15956	0	0	0	0.0297815	0.609898	0.0751358	1	0.770057	0.875888	0.945919	0.269622	0.999982	4	0	-0.419639	0.726115	0.113477	0.0575516	0.0241462	0.113477	0.726115	None	No selection
1719	BTBD16		4	0	1	0	0	0	4.45942	4.45942	0	0.0674095	0.24289	0.0799519	1	0.770057	0.875888	0.945919	0.281937	0.999982	5	1	0.684839	-0.787991	0.113477	0.0575516	0.0241462	0.113477	0.684839	None	No selection
1722	BTBD19		0	3	0	0	0	4.05411	0	0	0	0.0908918	0.707521	0.215082	1	0.770057	0.875888	0.945919	0.545606	0.999982	3	0	-0.419639	0.625008	0.113477	0.0575516	0.0241462	0.113477	0.625008	None	No selection
1723	BTBD2		1	4	0	0	0	2.26423	0	0	0	0.243066	0.647321	0.438958	1	0.770057	0.875888	0.945919	0.800374	0.999982	5	0	-0.419639	0.385099	0.113477	0.0575516	0.0241462	0.113477	0.385099	None	No selection
1724	BTBD3		0	0	0	0	0	0	0	0	0	0.198072	0.708532	0.413219	1	0.770057	0.875888	0.945919	0.778413	0.999982	0	0	-0.419639	-0.787991	0.113477	0.0575516	0.0241462	0.113477	-0.419639	None	No selection
1727	BTBD8		3	8	0	0	0	1.91627	0	0	0	0.215892	0.340487	0.249069	1	0.770057	0.875888	0.945919	0.595281	0.999982	11	0	-0.419639	0.317896	0.113477	0.0575516	0.0241462	0.113477	0.317896	None	No selection
1728	BTBD9		1	0	0	0	0	0	0	0	0	0.125088	0.570401	0.272215	1	0.770057	0.875888	0.945919	0.626411	0.999982	1	0	-0.419639	-0.787991	0.113477	0.0575516	0.0241462	0.113477	-0.419639	None	No selection
1730	BTD		0	0	0	0	0	0	0	0	0	0.212025	0.742967	0.439525	1	0.770057	0.875888	0.945919	0.800841	0.999982	0	0	-0.419639	-0.787991	0.113477	0.0575516	0.0241462	0.113477	-0.419639	None	No selection
1731	BTF3		0	2	0	0	0	4.81159	0	0	0	0.109915	0.733802	0.257018	1	0.770057	0.875888	0.945919	0.606206	0.999982	2	0	-0.419639	0.696751	0.113477	0.0575516	0.0241462	0.113477	0.696751	None	No selection
1733	BTG1		0	2	1	0	0	5.62534	27.54	27.54	0	0.0826965	0.0345643	0.0318469	1	0.770057	0.875888	0.945919	0.141617	0.999982	3	1	1.44592	0.762549	0.113477	0.0575516	0.0241462	0.113477	1.44592	None	No selection
1734	BTG2		0	2	0	0	0	5.55543	0	0	0	0.084625	0.836988	0.219393	1	0.770057	0.875888	0.945919	0.552188	0.999982	2	0	-0.419639	0.757272	0.113477	0.0575516	0.0241462	0.113477	0.757272	None	No selection
1735	BTG3		1	3	0	0	0	4.56824	0	0	0	0.0611292	0.71311	0.157042	1	0.770057	0.875888	0.945919	0.447765	0.999982	4	0	-0.419639	0.674969	0.113477	0.0575516	0.0241462	0.113477	0.674969	None	No selection
1740	BTN2A1		0	0	0	0	0	0	0	0	0	0.205852	0.681795	0.419997	1	0.770057	0.875888	0.945919	0.784347	0.999982	0	0	-0.419639	-0.787991	0.113477	0.0575516	0.0241462	0.113477	-0.419639	None	No selection
1742	BTN3A1		0	0	0	0	0	0	0	0	0	0.224488	0.684685	0.447125	1	0.770057	0.875888	0.945919	0.807023	0.999982	0	0	-0.419639	-0.787991	0.113477	0.0575516	0.0241462	0.113477	-0.419639	None	No selection
1743	BTN3A2		0	2	0	0	0	3.60297	0	0	0	0.18197	0.731386	0.378936	1	0.770057	0.875888	0.945919	0.746651	0.999982	2	0	-0.419639	0.575869	0.113477	0.0575516	0.0241462	0.113477	0.575869	None	No selection
1744	BTN3A3		0	0	0	0	0	0	0	0	0	0.192301	0.671381	0.398097	1	0.770057	0.875888	0.945919	0.764768	0.999982	0	0	-0.419639	-0.787991	0.113477	0.0575516	0.0241462	0.113477	-0.419639	None	No selection
1745	BTNL2		0	2	0	0	0	2.54084	0	0	0	0.318737	0.705988	0.555327	1	0.770057	0.875888	0.945919	0.881969	0.999982	2	0	-0.419639	0.431971	0.113477	0.0575516	0.0241462	0.113477	0.431971	None	No selection
1749	BTRC		1	4	0	1	0	3.25991	4.50779	4.50779	0	0.0970784	0.24788	0.166218	1	0.770057	0.875888	0.945919	0.464488	0.999982	6	0	0.689157	0.534387	0.113477	0.0575516	0.0241462	0.113477	0.689157	None	No selection
1750	BUB1		2	6	0	0	1	2.51382	0	0	5.50115	0.121488	0.438311	0.194117	0.154361	0.770057	0.875888	0.945919	0.135071	0.999982	9	1	-0.419639	0.427608	0.113477	0.0575516	0.0241462	0.113477	0.427608	None	No selection
1751	BUB1B		1	4	0	0	0	2.03889	0	0	0	0.306828	0.45331	0.408826	1	0.770057	0.875888	0.945919	0.774507	0.999982	5	0	-0.419639	0.342783	0.113477	0.0575516	0.0241462	0.113477	0.342783	None	No selection
1752	BUB3		0	0	1	0	0	0	13.1052	13.1052	0	0.279875	0.0791569	0.102892	1	0.770057	0.875888	0.945919	0.336877	0.999982	1	1	1.12987	-0.787991	0.113477	0.0575516	0.0241462	0.113477	1.12987	None	No selection
1754	BUD23		0	0	0	0	0	0	0	0	0	0.29326	0.679134	0.534884	1	0.770057	0.875888	0.945919	0.869564	0.999982	0	0	-0.419639	-0.787991	0.113477	0.0575516	0.0241462	0.113477	-0.419639	None	No selection
1756	BVES		1	0	0	0	0	0	0	0	0	0.25294	0.645337	0.474528	1	0.770057	0.875888	0.945919	0.828257	0.999982	1	0	-0.419639	-0.787991	0.113477	0.0575516	0.0241462	0.113477	-0.419639	None	No selection
1757	BX255925.3		0	0	0	0	0	0	0	0	0	0.306947	0.811494	0.578992	1	0.770057	0.875888	0.945919	0.895392	0.999982	0	0	-0.419639	-0.787991	0.113477	0.0575516	0.0241462	0.113477	-0.419639	None	No selection
1761	BYSL		0	0	0	0	0	0	0	0	0	0.185134	0.677379	0.388366	1	0.770057	0.875888	0.945919	0.755686	0.999982	0	0	-0.419639	-0.787991	0.113477	0.0575516	0.0241462	0.113477	-0.419639	None	No selection
1762	BZW1		0	0	0	0	0	0	0	0	0	0.235807	0.689561	0.463757	1	0.770057	0.875888	0.945919	0.820106	0.999982	0	0	-0.419639	-0.787991	0.113477	0.0575516	0.0241462	0.113477	-0.419639	None	No selection
1769	C10orf67		0	0	0	0	0	0	0	0	0	0.220912	0.637036	0.431831	1	0.770057	0.875888	0.945919	0.794448	0.999982	0	0	-0.419639	-0.787991	0.113477	0.0575516	0.0241462	0.113477	-0.419639	None	No selection
1771	C10orf82		1	2	0	0	0	3.71506	0	0	0	0.163349	0.747502	0.354104	1	0.770057	0.875888	0.945919	0.721722	0.999982	3	0	-0.419639	0.588607	0.113477	0.0575516	0.0241462	0.113477	0.588607	None	No selection
1773	C10orf90		0	3	0	0	0	2.42617	0	0	0	0.271152	0.645701	0.472143	1	0.770057	0.875888	0.945919	0.826474	0.999982	3	0	-0.419639	0.413149	0.113477	0.0575516	0.0241462	0.113477	0.413149	None	No selection
1774	C10orf95		0	4	0	0	0	4.58435	0	0	0	0.0425931	0.821117	0.122538	1	0.770057	0.875888	0.945919	0.379786	0.999982	4	0	-0.419639	0.676445	0.113477	0.0575516	0.0241462	0.113477	0.676445	None	No selection
1778	C11orf21		0	2	0	0	0	5.39656	0	0	0	0.0892577	0.810678	0.226631	1	0.770057	0.875888	0.945919	0.56305	0.999982	2	0	-0.419639	0.745035	0.113477	0.0575516	0.0241462	0.113477	0.745035	None	No selection
1780	C11orf42		0	2	0	0	0	3.02733	0	0	0	0.24239	0.726922	0.465932	1	0.770057	0.875888	0.945919	0.821771	0.999982	2	0	-0.419639	0.503826	0.113477	0.0575516	0.0241462	0.113477	0.503826	None	No selection
1783	C11orf52		0	1	0	0	0	3.32495	0	0	0	0.346825	0.811449	0.621184	1	0.770057	0.875888	0.945919	0.916947	0.999982	1	0	-0.419639	0.542561	0.113477	0.0575516	0.0241462	0.113477	0.542561	None	No selection
1785	C11orf54		0	2	0	0	1	4.44219	0	0	18.9058	0.126729	0.729613	0.286818	0.0502965	0.770057	0.875888	0.945919	0.0755735	0.999982	3	1	-0.419639	0.663241	0.113477	0.0575516	0.0241462	0.113477	0.663241	None	No selection
1787	C11orf65		0	0	0	0	0	0	0	0	0	0.35121	0.723285	0.61257	1	0.770057	0.875888	0.945919	0.912786	0.999982	0	0	-0.419639	-0.787991	0.113477	0.0575516	0.0241462	0.113477	-0.419639	None	No selection
1788	C11orf68		1	0	0	0	0	0	0	0	0	0.169293	0.763561	0.374777	1	0.770057	0.875888	0.945919	0.742592	0.999982	1	0	-0.419639	-0.787991	0.113477	0.0575516	0.0241462	0.113477	-0.419639	None	No selection
1790	C11orf80		0	0	1	0	0	0	8.6579	8.6579	0	0.176497	0.12522	0.0990282	1	0.770057	0.875888	0.945919	0.328016	0.999982	1	1	0.956092	-0.787991	0.113477	0.0575516	0.0241462	0.113477	0.956092	None	No selection
1792	C11orf87		1	0	0	0	0	0	0	0	0	0.265468	0.810663	0.524624	1	0.770057	0.875888	0.945919	0.863045	0.999982	1	0	-0.419639	-0.787991	0.113477	0.0575516	0.0241462	0.113477	-0.419639	None	No selection
1796	C11orf96		0	0	0	0	0	0	0	0	0	0.142906	0.729191	0.327047	1	0.770057	0.875888	0.945919	0.692571	0.999982	0	0	-0.419639	-0.787991	0.113477	0.0575516	0.0241462	0.113477	-0.419639	None	No selection
1797	C11orf97		0	1	1	0	0	3.4446	45.964	45.964	0	0.334591	0.0195231	0.0471879	1	0.770057	0.875888	0.945919	0.191282	0.999982	2	1	1.666	0.557211	0.113477	0.0575516	0.0241462	0.113477	1.666	None	No selection
1800	C12orf4		0	0	0	0	0	0	0	0	0	0.230188	0.611846	0.43805	1	0.770057	0.875888	0.945919	0.799626	0.999982	0	0	-0.419639	-0.787991	0.113477	0.0575516	0.0241462	0.113477	-0.419639	None	No selection
1801	C12orf40		0	5	0	0	0	5.77791	0	0	0	0.0124185	0.608831	0.0340814	1	0.770057	0.875888	0.945919	0.149242	0.999982	5	0	-0.419639	0.773848	0.113477	0.0575516	0.0241462	0.113477	0.773848	None	No selection
1802	C12orf42		0	0	0	1	1	0	23.6675	23.6675	16.5492	0.255052	0.0409389	0.0544968	0.0570598	0.770057	0.875888	0.945919	0.021062	0.999982	2	1	1.38108	-0.787991	0.113477	0.0575516	0.0241462	0.113477	1.38108	None	No selection
1804	C12orf45		0	2	0	0	0	4.8933	0	0	0	0.106636	0.755705	0.254234	1	0.770057	0.875888	0.945919	0.602408	0.999982	2	0	-0.419639	0.703827	0.113477	0.0575516	0.0241462	0.113477	0.703827	None	No selection
1805	C12orf50		1	2	1	0	0	2.51342	6.67496	6.67496	0	0.311125	0.162414	0.260613	1	0.770057	0.875888	0.945919	0.611064	0.999982	4	1	0.848526	0.427543	0.113477	0.0575516	0.0241462	0.113477	0.848526	None	No selection
1807	C12orf56		0	3	0	0	0	2.97313	0	0	0	0.180491	0.651753	0.352257	1	0.770057	0.875888	0.945919	0.7198	0.999982	3	0	-0.419639	0.496385	0.113477	0.0575516	0.0241462	0.113477	0.496385	None	No selection
1810	C12orf65		0	1	0	0	0	3.29635	0	0	0	0.349871	0.788019	0.61901	1	0.770057	0.875888	0.945919	0.915908	0.999982	1	0	-0.419639	0.538987	0.113477	0.0575516	0.0241462	0.113477	0.538987	None	No selection
1812	C12orf71		0	0	0	0	0	0	0	0	0	0.352831	0.801961	0.631594	1	0.770057	0.875888	0.945919	0.921817	0.999982	0	0	-0.419639	-0.787991	0.113477	0.0575516	0.0241462	0.113477	-0.419639	None	No selection
1815	C12orf76		0	1	0	0	0	3.97186	0	0	0	0.289019	0.831339	0.554759	1	0.770057	0.875888	0.945919	0.881635	0.999982	1	0	-0.419639	0.616453	0.113477	0.0575516	0.0241462	0.113477	0.616453	None	No selection
1816	C13orf42		0	0	0	0	0	0	0	0	0	0.274955	0.727994	0.523523	1	0.770057	0.875888	0.945919	0.862334	0.999982	0	0	-0.419639	-0.787991	0.113477	0.0575516	0.0241462	0.113477	-0.419639	None	No selection
1818	C14orf119		0	1	0	0	0	3.81444	0	0	0	0.30137	0.809376	0.56622	1	0.770057	0.875888	0.945919	0.888271	0.999982	1	0	-0.419639	0.599596	0.113477	0.0575516	0.0241462	0.113477	0.599596	None	No selection
1820	C14orf180		0	0	0	0	0	0	0	0	0	0.304486	0.785857	0.571733	1	0.770057	0.875888	0.945919	0.891379	0.999982	0	0	-0.419639	-0.787991	0.113477	0.0575516	0.0241462	0.113477	-0.419639	None	No selection
1822	C14orf39		0	0	0	0	1	0	0	0	10.1603	0.238003	0.604718	0.446294	0.0897919	0.770057	0.875888	0.945919	0.168992	0.999982	1	1	-0.419639	-0.787991	0.113477	0.0575516	0.0241462	0.113477	-0.419639	None	No selection
1827	C15orf61		0	2	0	0	0	4.35028	0	0	0	0.13149	0.830486	0.310646	1	0.770057	0.875888	0.945919	0.673822	0.999982	2	0	-0.419639	0.654486	0.113477	0.0575516	0.0241462	0.113477	0.654486	None	No selection
1828	C15orf62		0	2	0	0	0	4.80381	0	0	0	0.110235	0.782464	0.264816	1	0.770057	0.875888	0.945919	0.616682	0.999982	2	0	-0.419639	0.696072	0.113477	0.0575516	0.0241462	0.113477	0.696072	None	No selection
1830	C16orf46		0	0	0	0	0	0	0	0	0	0.276369	0.751489	0.529964	1	0.770057	0.875888	0.945919	0.866463	0.999982	0	0	-0.419639	-0.787991	0.113477	0.0575516	0.0241462	0.113477	-0.419639	None	No selection
1831	C16orf54		0	2	0	0	1	3.56814	0	0	26.5522	0.18497	0.811454	0.399713	0.0363262	0.770057	0.875888	0.945919	0.0759721	0.999982	3	1	-0.419639	0.571833	0.113477	0.0575516	0.0241462	0.113477	0.571833	None	No selection
1840	C16orf89		0	4	0	0	0	5.17225	0	0	0	0.029557	0.673587	0.0802645	1	0.770057	0.875888	0.945919	0.282726	0.999982	4	0	-0.419639	0.727149	0.113477	0.0575516	0.0241462	0.113477	0.727149	None	No selection
1843	C16orf92		0	1	1	0	0	3.57474	40.9214	40.9214	0	0.322161	0.0222203	0.051655	1	0.770057	0.875888	0.945919	0.204718	0.999982	2	1	1.61597	0.572601	0.113477	0.0575516	0.0241462	0.113477	1.61597	None	No selection
1844	C16orf95		2	0	0	0	0	0	0	0	0	0.196758	0.660496	0.399999	1	0.770057	0.875888	0.945919	0.766515	0.999982	2	0	-0.419639	-0.787991	0.113477	0.0575516	0.0241462	0.113477	-0.419639	None	No selection
1845	C16orf96		1	6	0	0	0	2.55987	0	0	0	0.128924	0.549498	0.239701	1	0.770057	0.875888	0.945919	0.582081	0.999982	7	0	-0.419639	0.435017	0.113477	0.0575516	0.0241462	0.113477	0.435017	None	No selection
1846	C17orf100		0	0	0	0	0	0	0	0	0	0.348298	0.829588	0.631089	1	0.770057	0.875888	0.945919	0.921585	0.999982	0	0	-0.419639	-0.787991	0.113477	0.0575516	0.0241462	0.113477	-0.419639	None	No selection
1847	C17orf107		0	0	0	0	0	0	0	0	0	0.357712	0.780054	0.632795	1	0.770057	0.875888	0.945919	0.922368	0.999982	0	0	-0.419639	-0.787991	0.113477	0.0575516	0.0241462	0.113477	-0.419639	None	No selection
1848	C17orf113		2	0	0	0	2	0	0	0	17.6753	0.0492939	0.658444	0.13508	0.0101483	0.770057	0.875888	0.945919	0.0104078	0.999982	4	2	-0.419639	-0.787991	0.113477	0.0575516	0.0241462	0.113477	-0.419639	None	No selection
1851	C17orf58		0	0	0	0	0	0	0	0	0	0.154298	0.763286	0.350358	1	0.770057	0.875888	0.945919	0.717813	0.999982	0	0	-0.419639	-0.787991	0.113477	0.0575516	0.0241462	0.113477	-0.419639	None	No selection
1854	C17orf75		0	3	0	0	0	4.74527	0	0	0	0.0624844	0.673299	0.153457	1	0.770057	0.875888	0.945919	0.441086	0.999982	3	0	-0.419639	0.690922	0.113477	0.0575516	0.0241462	0.113477	0.690922	None	No selection
1856	C17orf80		1	0	0	0	0	0	0	0	0	0.146378	0.612181	0.314396	1	0.770057	0.875888	0.945919	0.678184	0.999982	1	0	-0.419639	-0.787991	0.113477	0.0575516	0.0241462	0.113477	-0.419639	None	No selection
1859	C17orf99		0	2	0	0	0	3.80054	0	0	0	0.16621	0.77698	0.36313	1	0.770057	0.875888	0.945919	0.730979	0.999982	2	0	-0.419639	0.598076	0.113477	0.0575516	0.0241462	0.113477	0.598076	None	No selection
1861	C18orf25		0	0	0	0	0	0	0	0	0	0.253073	0.721034	0.493467	1	0.770057	0.875888	0.945919	0.842003	0.999982	0	0	-0.419639	-0.787991	0.113477	0.0575516	0.0241462	0.113477	-0.419639	None	No selection
1863	C18orf54		0	2	0	0	0	2.51209	0	0	0	0.324279	0.67287	0.548933	1	0.770057	0.875888	0.945919	0.878171	0.999982	2	0	-0.419639	0.427327	0.113477	0.0575516	0.0241462	0.113477	0.427327	None	No selection
1867	C19orf25		0	0	0	0	0	0	0	0	0	0.356306	0.826389	0.639676	1	0.770057	0.875888	0.945919	0.925479	0.999982	0	0	-0.419639	-0.787991	0.113477	0.0575516	0.0241462	0.113477	-0.419639	None	No selection
1869	C19orf38		0	0	0	0	0	0	0	0	0	0.337967	0.766158	0.607758	1	0.770057	0.875888	0.945919	0.910408	0.999982	0	0	-0.419639	-0.787991	0.113477	0.0575516	0.0241462	0.113477	-0.419639	None	No selection
1871	C19orf47		1	4	0	0	0	3.21923	0	0	0	0.10046	0.725227	0.236851	1	0.770057	0.875888	0.945919	0.577993	0.999982	5	0	-0.419639	0.529195	0.113477	0.0575516	0.0241462	0.113477	0.529195	None	No selection
1877	C19orf81		0	0	0	0	0	0	0	0	0	0.295736	0.780412	0.559883	1	0.770057	0.875888	0.945919	0.884631	0.999982	0	0	-0.419639	-0.787991	0.113477	0.0575516	0.0241462	0.113477	-0.419639	None	No selection
1879	C19orf85		0	0	0	0	0	0	0	0	0	0.326204	0.839958	0.606667	1	0.770057	0.875888	0.945919	0.909864	0.999982	0	0	-0.419639	-0.787991	0.113477	0.0575516	0.0241462	0.113477	-0.419639	None	No selection
1881	C1GALT1		0	0	1	0	0	0	18.8797	18.8797	0	0.318962	0.0526942	0.0817676	1	0.770057	0.875888	0.945919	0.286503	0.999982	1	1	1.28466	-0.787991	0.113477	0.0575516	0.0241462	0.113477	1.28466	None	No selection
1882	C1GALT1C1		0	2	0	0	0	4.2327	0	0	0	0.137968	0.788835	0.316735	1	0.770057	0.875888	0.945919	0.680882	0.999982	2	0	-0.419639	0.643022	0.113477	0.0575516	0.0241462	0.113477	0.643022	None	No selection
1887	C1orf112		0	3	0	0	0	2.38201	0	0	0	0.280798	0.580031	0.453366	1	0.770057	0.875888	0.945919	0.812004	0.999982	3	0	-0.419639	0.405678	0.113477	0.0575516	0.0241462	0.113477	0.405678	None	No selection
1888	C1orf115		0	0	0	0	0	0	0	0	0	0.334838	0.781193	0.607179	1	0.770057	0.875888	0.945919	0.91012	0.999982	0	0	-0.419639	-0.787991	0.113477	0.0575516	0.0241462	0.113477	-0.419639	None	No selection
1891	C1orf127		1	6	0	0	0	3.20513	0	0	0	0.0610579	0.547243	0.12833	1	0.770057	0.875888	0.945919	0.39181	0.999982	7	0	-0.419639	0.52738	0.113477	0.0575516	0.0241462	0.113477	0.52738	None	No selection
1892	C1orf131		0	0	0	0	0	0	0	0	0	0.328591	0.768901	0.597495	1	0.770057	0.875888	0.945919	0.90521	0.999982	0	0	-0.419639	-0.787991	0.113477	0.0575516	0.0241462	0.113477	-0.419639	None	No selection
1893	C1orf141		0	2	0	0	0	3.61425	0	0	0	0.181013	0.719675	0.374653	1	0.770057	0.875888	0.945919	0.74247	0.999982	2	0	-0.419639	0.577168	0.113477	0.0575516	0.0241462	0.113477	0.577168	None	No selection
1894	C1orf146		0	1	0	0	0	4.10639	0	0	0	0.279184	0.747653	0.523308	1	0.770057	0.875888	0.945919	0.862194	0.999982	1	0	-0.419639	0.630359	0.113477	0.0575516	0.0241462	0.113477	0.630359	None	No selection
1896	C1orf159		1	0	0	0	1	0	0	0	15.6804	0.148319	0.695228	0.330918	0.0600357	0.770057	0.875888	0.945919	0.0977193	0.999982	2	1	-0.419639	-0.787991	0.113477	0.0575516	0.0241462	0.113477	-0.419639	None	No selection
1899	C1orf174		0	0	0	0	0	0	0	0	0	0.329687	0.748117	0.594379	1	0.770057	0.875888	0.945919	0.903598	0.999982	0	0	-0.419639	-0.787991	0.113477	0.0575516	0.0241462	0.113477	-0.419639	None	No selection
1900	C1orf185		0	1	0	0	0	3.45816	0	0	0	0.333255	0.748045	0.589056	1	0.770057	0.875888	0.945919	0.900804	0.999982	1	0	-0.419639	0.55884	0.113477	0.0575516	0.0241462	0.113477	0.55884	None	No selection
1907	C1orf226		2	0	0	0	0	0	0	0	0	0.20751	0.739284	0.430673	1	0.770057	0.875888	0.945919	0.793475	0.999982	2	0	-0.419639	-0.787991	0.113477	0.0575516	0.0241462	0.113477	-0.419639	None	No selection
1908	C1orf232		0	0	0	0	0	0	0	0	0	0.320343	0.787432	0.59129	1	0.770057	0.875888	0.945919	0.901982	0.999982	0	0	-0.419639	-0.787991	0.113477	0.0575516	0.0241462	0.113477	-0.419639	None	No selection
1915	C1orf56		0	0	0	0	0	0	0	0	0	0.224213	0.773445	0.461938	1	0.770057	0.875888	0.945919	0.818704	0.999982	0	0	-0.419639	-0.787991	0.113477	0.0575516	0.0241462	0.113477	-0.419639	None	No selection
1918	C1orf87		1	4	0	0	0	3.69672	0	0	0	0.068247	0.627831	0.158663	1	0.770057	0.875888	0.945919	0.450758	0.999982	5	0	-0.419639	0.586548	0.113477	0.0575516	0.0241462	0.113477	0.586548	None	No selection
1919	C1orf94		1	3	0	0	0	2.37245	0	0	0	0.265292	0.645983	0.468745	1	0.770057	0.875888	0.945919	0.823911	0.999982	4	0	-0.419639	0.404043	0.113477	0.0575516	0.0241462	0.113477	0.404043	None	No selection
1920	C1QA		1	0	0	0	0	0	0	0	0	0.273504	0.746238	0.524403	1	0.770057	0.875888	0.945919	0.862902	0.999982	1	0	-0.419639	-0.787991	0.113477	0.0575516	0.0241462	0.113477	-0.419639	None	No selection
1922	C1QBP		0	2	0	0	0	3.23917	0	0	0	0.217193	0.770179	0.441213	1	0.770057	0.875888	0.945919	0.802225	0.999982	2	0	-0.419639	0.531747	0.113477	0.0575516	0.0241462	0.113477	0.531747	None	No selection
1924	C1QL1		0	0	0	0	0	0	0	0	0	0.260793	0.821363	0.520151	1	0.770057	0.875888	0.945919	0.860141	0.999982	0	0	-0.419639	-0.787991	0.113477	0.0575516	0.0241462	0.113477	-0.419639	None	No selection
1925	C1QL2		0	2	1	0	0	2.68499	27.1205	27.1205	0	0.292895	0.0351619	0.0766069	1	0.770057	0.875888	0.945919	0.273415	0.999982	3	1	1.43935	0.454528	0.113477	0.0575516	0.0241462	0.113477	1.43935	None	No selection
1926	C1QL3		0	0	0	0	0	0	0	0	0	0.275941	0.809415	0.538952	1	0.770057	0.875888	0.945919	0.872094	0.999982	0	0	-0.419639	-0.787991	0.113477	0.0575516	0.0241462	0.113477	-0.419639	None	No selection
1927	C1QL4		0	0	0	0	0	0	0	0	0	0.265542	0.83226	0.527989	1	0.770057	0.875888	0.945919	0.865205	0.999982	0	0	-0.419639	-0.787991	0.113477	0.0575516	0.0241462	0.113477	-0.419639	None	No selection
1928	C1QTNF1		1	2	0	0	0	2.50473	0	0	0	0.312803	0.706608	0.550898	1	0.770057	0.875888	0.945919	0.879347	0.999982	3	0	-0.419639	0.426131	0.113477	0.0575516	0.0241462	0.113477	0.426131	None	No selection
1931	C1QTNF3		0	0	0	0	0	0	0	0	0	0.32098	0.737733	0.581956	1	0.770057	0.875888	0.945919	0.897004	0.999982	0	0	-0.419639	-0.787991	0.113477	0.0575516	0.0241462	0.113477	-0.419639	None	No selection
1934	C1QTNF5		0	0	0	0	0	0	0	0	0	0.282561	0.773978	0.54201	1	0.770057	0.875888	0.945919	0.873975	0.999982	0	0	-0.419639	-0.787991	0.113477	0.0575516	0.0241462	0.113477	-0.419639	None	No selection
1935	C1QTNF6		0	4	0	0	0	6.20209	0	0	0	0.0166484	0.790822	0.0534095	1	0.770057	0.875888	0.945919	0.209887	0.999982	4	0	-0.419639	0.8038	0.113477	0.0575516	0.0241462	0.113477	0.8038	None	No selection
1938	C1QTNF9		0	0	0	0	0	0	0	0	0	0.306848	0.733961	0.56437	1	0.770057	0.875888	0.945919	0.887215	0.999982	0	0	-0.419639	-0.787991	0.113477	0.0575516	0.0241462	0.113477	-0.419639	None	No selection
1939	C1QTNF9B		0	0	0	0	0	0	0	0	0	0.316041	0.732718	0.575027	1	0.770057	0.875888	0.945919	0.893212	0.999982	0	0	-0.419639	-0.787991	0.113477	0.0575516	0.0241462	0.113477	-0.419639	None	No selection
1943	C2		1	7	0	0	0	4.22726	0	0	0	0.0156548	0.552147	0.0387436	1	0.770057	0.875888	0.945919	0.164691	0.999982	8	0	-0.419639	0.642484	0.113477	0.0575516	0.0241462	0.113477	0.642484	None	No selection
1945	C20orf144		1	0	0	0	0	0	0	0	0	0.252104	0.833836	0.509223	1	0.770057	0.875888	0.945919	0.852882	0.999982	1	0	-0.419639	-0.787991	0.113477	0.0575516	0.0241462	0.113477	-0.419639	None	No selection
1946	C20orf173		0	2	0	0	0	5.68772	0	0	0	0.0810295	0.75779	0.203997	1	0.770057	0.875888	0.945919	0.52828	0.999982	2	0	-0.419639	0.767204	0.113477	0.0575516	0.0241462	0.113477	0.767204	None	No selection
1950	C20orf204		0	0	0	0	0	0	0	0	0	0.26129	0.818092	0.520414	1	0.770057	0.875888	0.945919	0.860312	0.999982	0	0	-0.419639	-0.787991	0.113477	0.0575516	0.0241462	0.113477	-0.419639	None	No selection
1951	C20orf27		3	3	0	0	0	3.55357	0	0	0	0.0989472	0.740071	0.238762	1	0.770057	0.875888	0.945919	0.580739	0.999982	6	0	-0.419639	0.570134	0.113477	0.0575516	0.0241462	0.113477	0.570134	None	No selection
1955	C21orf62		0	0	0	0	0	0	0	0	0	0.331756	0.746292	0.596353	1	0.770057	0.875888	0.945919	0.904621	0.999982	0	0	-0.419639	-0.787991	0.113477	0.0575516	0.0241462	0.113477	-0.419639	None	No selection
1956	C21orf91		0	4	0	0	0	9.05956	0	0	0	0.0046379	0.728916	0.0162251	1	0.770057	0.875888	0.945919	0.0830919	0.999982	4	0	-0.419639	0.964848	0.113477	0.0575516	0.0241462	0.113477	0.964848	None	No selection
1959	C22orf31		0	3	1	0	1	6.23061	16.2257	16.2257	20.5301	0.0315251	0.0623994	0.0258135	0.0464981	0.770057	0.875888	0.945919	0.0092724	0.999982	5	2	1.22027	0.805742	0.113477	0.0575516	0.0241462	0.113477	1.22027	None	No selection
1961	C22orf42		0	0	0	0	0	0	0	0	0	0.334997	0.717078	0.59307	1	0.770057	0.875888	0.945919	0.902915	0.999982	0	0	-0.419639	-0.787991	0.113477	0.0575516	0.0241462	0.113477	-0.419639	None	No selection
1966	C2CD4B		0	0	0	0	0	0	0	0	0	0.134277	0.795268	0.317972	1	0.770057	0.875888	0.945919	0.682302	0.999982	0	0	-0.419639	-0.787991	0.113477	0.0575516	0.0241462	0.113477	-0.419639	None	No selection
1968	C2CD4D		0	0	0	0	0	0	0	0	0	0.148531	0.824999	0.345799	1	0.770057	0.875888	0.945919	0.713002	0.999982	0	0	-0.419639	-0.787991	0.113477	0.0575516	0.0241462	0.113477	-0.419639	None	No selection
1969	C2CD5		0	4	2	0	1	2.56785	9.36485	9.36485	5.66279	0.199401	0.0312457	0.0696028	0.150604	0.770057	0.875888	0.945919	0.0582621	0.999982	7	3	0.988798	0.436287	0.113477	0.0575516	0.0241462	0.113477	0.988798	None	No selection
1970	C2CD6		1	8	0	1	1	2.85585	3.01956	3.01956	3.28075	0.0663323	0.375567	0.162884	0.234814	0.770057	0.875888	0.945919	0.163074	0.999982	11	1	0.531487	0.479831	0.113477	0.0575516	0.0241462	0.113477	0.531487	None	No selection
1973	C2orf42		1	4	1	0	1	3.20958	7.29443	7.29443	10.39	0.101283	0.147393	0.121385	0.0879774	0.770057	0.875888	0.945919	0.0591568	0.999982	7	2	0.885074	0.527953	0.113477	0.0575516	0.0241462	0.113477	0.885074	None	No selection
1977	C2orf68		0	0	0	0	0	0	0	0	0	0.347189	0.734506	0.610969	1	0.770057	0.875888	0.945919	0.911999	0.999982	0	0	-0.419639	-0.787991	0.113477	0.0575516	0.0241462	0.113477	-0.419639	None	No selection
1978	C2orf69		0	0	0	0	0	0	0	0	0	0.24294	0.746171	0.484296	1	0.770057	0.875888	0.945919	0.835439	0.999982	0	0	-0.419639	-0.787991	0.113477	0.0575516	0.0241462	0.113477	-0.419639	None	No selection
1979	C2orf72		0	0	0	0	0	0	0	0	0	0.17146	0.805303	0.383482	1	0.770057	0.875888	0.945919	0.751035	0.999982	0	0	-0.419639	-0.787991	0.113477	0.0575516	0.0241462	0.113477	-0.419639	None	No selection
1980	C2orf73		0	0	0	0	0	0	0	0	0	0.34874	0.746057	0.615436	1	0.770057	0.875888	0.945919	0.914184	0.999982	0	0	-0.419639	-0.787991	0.113477	0.0575516	0.0241462	0.113477	-0.419639	None	No selection
1993	C3orf22		0	1	0	0	0	3.26085	0	0	0	0.353722	0.795658	0.625267	1	0.770057	0.875888	0.945919	0.918878	0.999982	1	0	-0.419639	0.534506	0.113477	0.0575516	0.0241462	0.113477	0.534506	None	No selection
1997	C3orf52		1	0	0	0	0	0	0	0	0	0.311285	0.751258	0.572615	1	0.770057	0.875888	0.945919	0.891872	0.999982	1	0	-0.419639	-0.787991	0.113477	0.0575516	0.0241462	0.113477	-0.419639	None	No selection
1998	C3orf56		0	2	0	0	0	4.25811	0	0	0	0.136529	0.777184	0.312367	1	0.770057	0.875888	0.945919	0.67583	0.999982	2	0	-0.419639	0.645525	0.113477	0.0575516	0.0241462	0.113477	0.645525	None	No selection
1999	C3orf62		0	2	0	0	0	4.53338	0	0	0	0.122248	0.7785	0.28676	1	0.770057	0.875888	0.945919	0.644955	0.999982	2	0	-0.419639	0.671757	0.113477	0.0575516	0.0241462	0.113477	0.671757	None	No selection
2000	C3orf70		0	3	0	0	0	5.64633	0	0	0	0.0405683	0.770673	0.114739	1	0.770057	0.875888	0.945919	0.363159	0.999982	3	0	-0.419639	0.764121	0.113477	0.0575516	0.0241462	0.113477	0.764121	None	No selection
2001	C3orf80		0	0	0	0	1	0	0	0	24.0897	0.224911	0.797688	0.466205	0.0398949	0.770057	0.875888	0.945919	0.0927102	0.999982	1	1	-0.419639	-0.787991	0.113477	0.0575516	0.0241462	0.113477	-0.419639	None	No selection
2004	C4A		0	0	0	0	0	0	0	0	0	0.0473495	0.479529	0.120917	1	0.770057	0.875888	0.945919	0.376371	0.999982	0	0	-0.419639	-0.787991	0.113477	0.0575516	0.0241462	0.113477	-0.419639	None	No selection
2005	C4B		0	0	0	0	0	0	0	0	0	0.0470658	0.480015	0.120371	1	0.770057	0.875888	0.945919	0.375217	0.999982	0	0	-0.419639	-0.787991	0.113477	0.0575516	0.0241462	0.113477	-0.419639	None	No selection
2006	C4BPA		1	4	0	0	1	3.39964	0	0	9.99038	0.0864708	0.582942	0.183593	0.0911829	0.770057	0.875888	0.945919	0.085208	0.999982	6	1	-0.419639	0.551764	0.113477	0.0575516	0.0241462	0.113477	0.551764	None	No selection
2007	C4BPB		0	4	0	0	0	10.0569	0	0	0	0.0032087	0.721268	0.0115166	1	0.770057	0.875888	0.945919	0.0629263	0.999982	4	0	-0.419639	1.00945	0.113477	0.0575516	0.0241462	0.113477	1.00945	None	No selection
2009	C4orf19		1	0	0	0	0	0	0	0	0	0.277464	0.7594	0.53207	1	0.770057	0.875888	0.945919	0.867795	0.999982	1	0	-0.419639	-0.787991	0.113477	0.0575516	0.0241462	0.113477	-0.419639	None	No selection
2010	C4orf3		1	0	0	0	0	0	0	0	0	0.295707	0.721729	0.547147	1	0.770057	0.875888	0.945919	0.877097	0.999982	1	0	-0.419639	-0.787991	0.113477	0.0575516	0.0241462	0.113477	-0.419639	None	No selection
2016	C4orf48		0	0	0	0	0	0	0	0	0	0.310473	0.838883	0.587291	1	0.770057	0.875888	0.945919	0.899868	0.999982	0	0	-0.419639	-0.787991	0.113477	0.0575516	0.0241462	0.113477	-0.419639	None	No selection
2017	C4orf50		3	2	0	0	0	0.448997	0	0	0	0.291324	0.421978	0.44493	1	0.770057	0.875888	0.945919	0.805252	0.999982	5	0	-0.419639	-0.213298	0.113477	0.0575516	0.0241462	0.113477	-0.213298	None	No selection
2019	C4orf54		7	12	0	0	0	1.53916	0	0	0	0.306324	0.371945	0.361695	1	0.770057	0.875888	0.945919	0.729523	0.999982	19	0	-0.419639	0.230983	0.113477	0.0575516	0.0241462	0.113477	0.230983	None	No selection
2020	C5		1	6	0	0	0	2.23923	0	0	0	0.19207	0.38398	0.2437	1	0.770057	0.875888	0.945919	0.58776	0.999982	7	0	-0.419639	0.380602	0.113477	0.0575516	0.0241462	0.113477	0.380602	None	No selection
2021	C5AR1		0	4	0	0	0	5.2362	0	0	0	0.028456	0.751195	0.0830733	1	0.770057	0.875888	0.945919	0.289762	0.999982	4	0	-0.419639	0.732324	0.113477	0.0575516	0.0241462	0.113477	0.732324	None	No selection
2022	C5AR2		0	3	0	0	0	3.79498	0	0	0	0.105833	0.784469	0.255612	1	0.770057	0.875888	0.945919	0.604291	0.999982	3	0	-0.419639	0.597466	0.113477	0.0575516	0.0241462	0.113477	0.597466	None	No selection
2024	C5orf22		0	2	0	0	0	2.87765	0	0	0	0.262802	0.701135	0.485139	1	0.770057	0.875888	0.945919	0.83605	0.999982	2	0	-0.419639	0.482956	0.113477	0.0575516	0.0241462	0.113477	0.482956	None	No selection
2026	C5orf34		0	2	1	0	0	2.35392	7.36915	7.36915	0	0.357359	0.149396	0.271627	1	0.770057	0.875888	0.945919	0.625646	0.999982	3	1	0.889283	0.400857	0.113477	0.0575516	0.0241462	0.113477	0.889283	None	No selection
2036	C6orf120		0	0	0	0	0	0	0	0	0	0.317357	0.834037	0.595119	1	0.770057	0.875888	0.945919	0.903982	0.999982	0	0	-0.419639	-0.787991	0.113477	0.0575516	0.0241462	0.113477	-0.419639	None	No selection
2037	C6orf132		2	8	0	0	0	2.44202	0	0	0	0.102149	0.584001	0.20868	1	0.770057	0.875888	0.945919	0.535672	0.999982	10	0	-0.419639	0.415799	0.113477	0.0575516	0.0241462	0.113477	0.415799	None	No selection
2039	C6orf141		0	0	0	0	0	0	0	0	0	0.262959	0.756624	0.513303	1	0.770057	0.875888	0.945919	0.855619	0.999982	0	0	-0.419639	-0.787991	0.113477	0.0575516	0.0241462	0.113477	-0.419639	None	No selection
2041	C6orf163		0	0	0	0	0	0	0	0	0	0.326276	0.752244	0.591329	1	0.770057	0.875888	0.945919	0.902003	0.999982	0	0	-0.419639	-0.787991	0.113477	0.0575516	0.0241462	0.113477	-0.419639	None	No selection
2043	C6orf47		0	0	0	0	0	0	0	0	0	0.301841	0.776059	0.566718	1	0.770057	0.875888	0.945919	0.888554	0.999982	0	0	-0.419639	-0.787991	0.113477	0.0575516	0.0241462	0.113477	-0.419639	None	No selection
2045	C6orf58		1	2	1	0	0	3.30739	11.581	11.581	0	0.199285	0.0884263	0.124043	1	0.770057	0.875888	0.945919	0.382937	0.999982	4	1	1.07779	0.54037	0.113477	0.0575516	0.0241462	0.113477	1.07779	None	No selection
2047	C6orf89		0	2	0	0	0	3.38868	0	0	0	0.20162	0.718091	0.405487	1	0.770057	0.875888	0.945919	0.771506	0.999982	2	0	-0.419639	0.550426	0.113477	0.0575516	0.0241462	0.113477	0.550426	None	No selection
2050	C7orf26		1	0	0	0	0	0	0	0	0	0.135675	0.691324	0.308799	1	0.770057	0.875888	0.945919	0.671658	0.999982	1	0	-0.419639	-0.787991	0.113477	0.0575516	0.0241462	0.113477	-0.419639	None	No selection
2056	C8A		1	0	1	0	0	0	6.14342	6.14342	0	0.141953	0.177767	0.11281	1	0.770057	0.875888	0.945919	0.358967	0.999982	2	1	0.814509	-0.787991	0.113477	0.0575516	0.0241462	0.113477	0.814509	None	No selection
2058	C8G		0	0	0	0	0	0	0	0	0	0.340858	0.742075	0.605722	1	0.770057	0.875888	0.945919	0.909391	0.999982	0	0	-0.419639	-0.787991	0.113477	0.0575516	0.0241462	0.113477	-0.419639	None	No selection
2059	C8orf33		0	0	1	0	0	0	15.9692	15.9692	0	0.298338	0.0635181	0.0904647	1	0.770057	0.875888	0.945919	0.307833	0.999982	1	1	1.21351	-0.787991	0.113477	0.0575516	0.0241462	0.113477	1.21351	None	No selection
2060	C8orf34		0	0	0	0	0	0	0	0	0	0.18813	0.658855	0.389544	1	0.770057	0.875888	0.945919	0.756797	0.999982	0	0	-0.419639	-0.787991	0.113477	0.0575516	0.0241462	0.113477	-0.419639	None	No selection
2064	C8orf58		0	2	0	0	0	2.50993	0	0	0	0.3247	0.7147	0.565337	1	0.770057	0.875888	0.945919	0.887767	0.999982	2	0	-0.419639	0.426977	0.113477	0.0575516	0.0241462	0.113477	0.426977	None	No selection
2065	C8orf74		1	2	0	0	0	2.4248	0	0	0	0.328871	0.755979	0.585361	1	0.770057	0.875888	0.945919	0.898837	0.999982	3	0	-0.419639	0.412919	0.113477	0.0575516	0.0241462	0.113477	0.412919	None	No selection
2066	C8orf76		0	4	0	0	0	6.44365	0	0	0	0.0147038	0.696679	0.0444547	1	0.770057	0.875888	0.945919	0.182855	0.999982	4	0	-0.419639	0.819977	0.113477	0.0575516	0.0241462	0.113477	0.819977	None	No selection
2067	C8orf82		0	0	0	0	0	0	0	0	0	0.240272	0.798738	0.488549	1	0.770057	0.875888	0.945919	0.838504	0.999982	0	0	-0.419639	-0.787991	0.113477	0.0575516	0.0241462	0.113477	-0.419639	None	No selection
2070	C9		0	3	0	0	1	3.71125	0	0	10.6683	0.111337	0.618043	0.233463	0.0858749	0.770057	0.875888	0.945919	0.0984305	0.999982	4	1	-0.419639	0.58818	0.113477	0.0575516	0.0241462	0.113477	0.58818	None	No selection
2071	C9orf116		1	0	0	0	0	0	0	0	0	0.358049	0.801283	0.636834	1	0.770057	0.875888	0.945919	0.924203	0.999982	1	0	-0.419639	-0.787991	0.113477	0.0575516	0.0241462	0.113477	-0.419639	None	No selection
2078	C9orf40		1	0	0	0	0	0	0	0	0	0.223202	0.811577	0.464868	1	0.770057	0.875888	0.945919	0.820958	0.999982	1	0	-0.419639	-0.787991	0.113477	0.0575516	0.0241462	0.113477	-0.419639	None	No selection
2079	C9orf43		1	4	0	0	0	4.09338	0	0	0	0.0506714	0.602517	0.120077	1	0.770057	0.875888	0.945919	0.374595	0.999982	5	0	-0.419639	0.629034	0.113477	0.0575516	0.0241462	0.113477	0.629034	None	No selection
2082	C9orf64		0	3	0	0	0	4.56024	0	0	0	0.0687955	0.729019	0.173922	1	0.770057	0.875888	0.945919	0.478137	0.999982	3	0	-0.419639	0.674234	0.113477	0.0575516	0.0241462	0.113477	0.674234	None	No selection
2083	C9orf72		0	2	0	0	0	2.71758	0	0	0	0.287469	0.654115	0.498634	1	0.770057	0.875888	0.945919	0.845625	0.999982	2	0	-0.419639	0.45947	0.113477	0.0575516	0.0241462	0.113477	0.45947	None	No selection
2086	CA1		1	0	0	0	0	0	0	0	0	0.317263	0.707086	0.569253	1	0.770057	0.875888	0.945919	0.889988	0.999982	1	0	-0.419639	-0.787991	0.113477	0.0575516	0.0241462	0.113477	-0.419639	None	No selection
2088	CA11		0	0	0	0	0	0	0	0	0	0.25881	0.694149	0.495427	1	0.770057	0.875888	0.945919	0.843383	0.999982	0	0	-0.419639	-0.787991	0.113477	0.0575516	0.0241462	0.113477	-0.419639	None	No selection
2089	CA12		0	3	0	0	0	4.26862	0	0	0	0.0805396	0.714124	0.195865	1	0.770057	0.875888	0.945919	0.515189	0.999982	3	0	-0.419639	0.646556	0.113477	0.0575516	0.0241462	0.113477	0.646556	None	No selection
2091	CA14		0	0	0	0	0	0	0	0	0	0.304232	0.695758	0.552213	1	0.770057	0.875888	0.945919	0.880129	0.999982	0	0	-0.419639	-0.787991	0.113477	0.0575516	0.0241462	0.113477	-0.419639	None	No selection
2093	CA3		0	2	0	0	0	4.06787	0	0	0	0.147855	0.728224	0.323031	1	0.770057	0.875888	0.945919	0.688058	0.999982	2	0	-0.419639	0.626423	0.113477	0.0575516	0.0241462	0.113477	0.626423	None	No selection
2095	CA5A		0	2	0	0	0	3.06674	0	0	0	0.237395	0.729206	0.459711	1	0.770057	0.875888	0.945919	0.816978	0.999982	2	0	-0.419639	0.509159	0.113477	0.0575516	0.0241462	0.113477	0.509159	None	No selection
2096	CA5B		1	2	0	0	0	2.74947	0	0	0	0.270034	0.689031	0.492769	1	0.770057	0.875888	0.945919	0.841509	0.999982	3	0	-0.419639	0.464252	0.113477	0.0575516	0.0241462	0.113477	0.464252	None	No selection
2099	CA8		1	0	0	0	0	0	0	0	0	0.28591	0.687255	0.526763	1	0.770057	0.875888	0.945919	0.864421	0.999982	1	0	-0.419639	-0.787991	0.113477	0.0575516	0.0241462	0.113477	-0.419639	None	No selection
2101	CAAP1		0	0	0	0	0	0	0	0	0	0.261708	0.747307	0.509969	1	0.770057	0.875888	0.945919	0.853385	0.999982	0	0	-0.419639	-0.787991	0.113477	0.0575516	0.0241462	0.113477	-0.419639	None	No selection
2102	CAB39		0	3	0	0	0	5.76807	0	0	0	0.0384283	0.722882	0.106022	1	0.770057	0.875888	0.945919	0.343948	0.999982	3	0	-0.419639	0.773128	0.113477	0.0575516	0.0241462	0.113477	0.773128	None	No selection
2103	CAB39L		0	2	0	0	0	3.81291	0	0	0	0.16529	0.727981	0.351708	1	0.770057	0.875888	0.945919	0.719227	0.999982	2	0	-0.419639	0.599429	0.113477	0.0575516	0.0241462	0.113477	0.599429	None	No selection
2104	CABCOCO1		0	0	0	0	0	0	0	0	0	0.358196	0.721984	0.619777	1	0.770057	0.875888	0.945919	0.916275	0.999982	0	0	-0.419639	-0.787991	0.113477	0.0575516	0.0241462	0.113477	-0.419639	None	No selection
2105	CABIN1		2	2	0	1	0	0.419865	2.33912	2.33912	0	0.265469	0.47881	0.344693	1	0.770057	0.875888	0.945919	0.711826	0.999982	5	0	0.434509	-0.234482	0.113477	0.0575516	0.0241462	0.113477	0.434509	None	No selection
2106	CABLES1		0	4	0	0	0	2.7663	0	0	0	0.167112	0.668731	0.335205	1	0.770057	0.875888	0.945919	0.701589	0.999982	4	0	-0.419639	0.466754	0.113477	0.0575516	0.0241462	0.113477	0.466754	None	No selection
2107	CABLES2		1	0	0	0	0	0	0	0	0	0.106831	0.668067	0.254215	1	0.770057	0.875888	0.945919	0.602381	0.999982	1	0	-0.419639	-0.787991	0.113477	0.0575516	0.0241462	0.113477	-0.419639	None	No selection
2108	CABP1		0	0	1	0	0	0	9.24619	9.24619	0	0.159664	0.11648	0.0849959	1	0.770057	0.875888	0.945919	0.294524	0.999982	1	1	0.983477	-0.787991	0.113477	0.0575516	0.0241462	0.113477	0.983477	None	No selection
2109	CABP2		0	2	0	0	0	3.56461	0	0	0	0.185278	0.738264	0.38568	1	0.770057	0.875888	0.945919	0.753136	0.999982	2	0	-0.419639	0.571422	0.113477	0.0575516	0.0241462	0.113477	0.571422	None	No selection
2112	CABP7		0	0	0	0	0	0	0	0	0	0.331647	0.781689	0.603567	1	0.770057	0.875888	0.945919	0.908307	0.999982	0	0	-0.419639	-0.787991	0.113477	0.0575516	0.0241462	0.113477	-0.419639	None	No selection
2115	CACFD1		0	0	1	0	0	0	20.0835	20.0835	0	0.30505	0.0491801	0.0743202	1	0.770057	0.875888	0.945919	0.267506	0.999982	1	1	1.31099	-0.787991	0.113477	0.0575516	0.0241462	0.113477	1.31099	None	No selection
2116	CACHD1		2	6	0	0	0	1.94148	0	0	0	0.261895	0.430121	0.350177	1	0.770057	0.875888	0.945919	0.717624	0.999982	8	0	-0.419639	0.323131	0.113477	0.0575516	0.0241462	0.113477	0.323131	None	No selection
2120	CACNA1D		2	14	0	1	0	3.12117	2.03649	2.03649	0	0.0159679	0.546881	0.0547946	1	0.770057	0.875888	0.945919	0.213927	0.999982	17	0	0.383275	0.516417	0.113477	0.0575516	0.0241462	0.113477	0.516417	None	No selection
2121	CACNA1E		7	21	2	2	0	2.24115	4.30249	4.30249	0	0.0271348	0.0288317	0.0219826	1	0.770057	0.875888	0.945919	0.105901	0.999982	32	2	0.670524	0.38095	0.113477	0.0575516	0.0241462	0.113477	0.670524	None	No selection
2126	CACNA1S		1	9	0	0	1	2.81874	0	0	3.18796	0.0615614	0.42741	0.0996852	0.240041	0.770057	0.875888	0.945919	0.113246	0.999982	11	1	-0.419639	0.474461	0.113477	0.0575516	0.0241462	0.113477	0.474461	None	No selection
2135	CACNG1		1	0	0	0	0	0	0	0	0	0.274932	0.71262	0.51914	1	0.770057	0.875888	0.945919	0.859479	0.999982	1	0	-0.419639	-0.787991	0.113477	0.0575516	0.0241462	0.113477	-0.419639	None	No selection
2136	CACNG2		0	0	0	0	0	0	0	0	0	0.252703	0.740762	0.4967	1	0.770057	0.875888	0.945919	0.844275	0.999982	0	0	-0.419639	-0.787991	0.113477	0.0575516	0.0241462	0.113477	-0.419639	None	No selection
2137	CACNG3		0	5	0	0	0	7.93064	0	0	0	0.00358248	0.705798	0.0124291	1	0.770057	0.875888	0.945919	0.0669644	0.999982	5	0	-0.419639	0.90814	0.113477	0.0575516	0.0241462	0.113477	0.90814	None	No selection
2139	CACNG5		0	0	0	0	0	0	0	0	0	0.302828	0.765943	0.566054	1	0.770057	0.875888	0.945919	0.888176	0.999982	0	0	-0.419639	-0.787991	0.113477	0.0575516	0.0241462	0.113477	-0.419639	None	No selection
2140	CACNG6		0	0	0	0	0	0	0	0	0	0.265618	0.776938	0.520281	1	0.770057	0.875888	0.945919	0.860226	0.999982	0	0	-0.419639	-0.787991	0.113477	0.0575516	0.0241462	0.113477	-0.419639	None	No selection
2141	CACNG7		1	0	0	0	0	0	0	0	0	0.200298	0.706682	0.415055	1	0.770057	0.875888	0.945919	0.780031	0.999982	1	0	-0.419639	-0.787991	0.113477	0.0575516	0.0241462	0.113477	-0.419639	None	No selection
2144	CACUL1		0	0	0	0	0	0	0	0	0	0.257105	0.704805	0.495504	1	0.770057	0.875888	0.945919	0.843437	0.999982	0	0	-0.419639	-0.787991	0.113477	0.0575516	0.0241462	0.113477	-0.419639	None	No selection
2149	CADM3		0	0	0	0	0	0	0	0	0	0.227665	0.684998	0.45161	1	0.770057	0.875888	0.945919	0.810611	0.999982	0	0	-0.419639	-0.787991	0.113477	0.0575516	0.0241462	0.113477	-0.419639	None	No selection
2150	CADM4		0	0	0	0	0	0	0	0	0	0.181437	0.719213	0.389331	1	0.770057	0.875888	0.945919	0.756596	0.999982	0	0	-0.419639	-0.787991	0.113477	0.0575516	0.0241462	0.113477	-0.419639	None	No selection
2154	CALB1		0	2	0	0	0	5.20458	0	0	0	0.0953646	0.699253	0.224038	1	0.770057	0.875888	0.945919	0.559186	0.999982	2	0	-0.419639	0.729773	0.113477	0.0575516	0.0241462	0.113477	0.729773	None	No selection
2155	CALB2		4	0	0	0	0	0	0	0	0	0.159589	0.599533	0.329508	1	0.770057	0.875888	0.945919	0.695313	0.999982	4	0	-0.419639	-0.787991	0.113477	0.0575516	0.0241462	0.113477	-0.419639	None	No selection
2159	CALCOCO2		0	4	0	0	0	6.02227	0	0	0	0.0183051	0.646093	0.0511848	1	0.770057	0.875888	0.945919	0.203322	0.999982	4	0	-0.419639	0.791354	0.113477	0.0575516	0.0241462	0.113477	0.791354	None	No selection
2163	CALHM1		1	0	0	0	0	0	0	0	0	0.152733	0.737983	0.343984	1	0.770057	0.875888	0.945919	0.71107	0.999982	1	0	-0.419639	-0.787991	0.113477	0.0575516	0.0241462	0.113477	-0.419639	None	No selection
2165	CALHM3		2	0	0	0	0	0	0	0	0	0.12326	0.689718	0.285881	1	0.770057	0.875888	0.945919	0.643856	0.999982	2	0	-0.419639	-0.787991	0.113477	0.0575516	0.0241462	0.113477	-0.419639	None	No selection
2166	CALHM4		2	2	0	0	0	2.54646	0	0	0	0.296257	0.681867	0.52432	1	0.770057	0.875888	0.945919	0.862849	0.999982	4	0	-0.419639	0.432872	0.113477	0.0575516	0.0241462	0.113477	0.432872	None	No selection
2168	CALHM6		0	0	0	0	0	0	0	0	0	0.227187	0.749325	0.462613	1	0.770057	0.875888	0.945919	0.819225	0.999982	0	0	-0.419639	-0.787991	0.113477	0.0575516	0.0241462	0.113477	-0.419639	None	No selection
2173	CALML4		0	1	0	0	0	3.51955	0	0	0	0.327326	0.813906	0.598945	1	0.770057	0.875888	0.945919	0.905956	0.999982	1	0	-0.419639	0.566141	0.113477	0.0575516	0.0241462	0.113477	0.566141	None	No selection
2177	CALR		0	3	0	0	0	4.10782	0	0	0	0.0881445	0.711272	0.210385	1	0.770057	0.875888	0.945919	0.538337	0.999982	3	0	-0.419639	0.630505	0.113477	0.0575516	0.0241462	0.113477	0.630505	None	No selection
2178	CALR3		1	3	0	0	0	3.63514	0	0	0	0.105776	0.633868	0.230484	1	0.770057	0.875888	0.945919	0.568737	0.999982	4	0	-0.419639	0.579563	0.113477	0.0575516	0.0241462	0.113477	0.579563	None	No selection
2182	CAMK1D		0	0	0	0	0	0	0	0	0	0.256235	0.702775	0.493929	1	0.770057	0.875888	0.945919	0.842328	0.999982	0	0	-0.419639	-0.787991	0.113477	0.0575516	0.0241462	0.113477	-0.419639	None	No selection
2183	CAMK1G		0	3	0	0	0	3.78989	0	0	0	0.106157	0.661588	0.234586	1	0.770057	0.875888	0.945919	0.57472	0.999982	3	0	-0.419639	0.596908	0.113477	0.0575516	0.0241462	0.113477	0.596908	None	No selection
2187	CAMK2G		1	4	0	0	0	2.6659	0	0	0	0.164367	0.548798	0.294704	1	0.770057	0.875888	0.945919	0.654769	0.999982	5	0	-0.419639	0.451607	0.113477	0.0575516	0.0241462	0.113477	0.451607	None	No selection
2190	CAMK4		0	0	0	0	0	0	0	0	0	0.224607	0.688155	0.447986	1	0.770057	0.875888	0.945919	0.807716	0.999982	0	0	-0.419639	-0.787991	0.113477	0.0575516	0.0241462	0.113477	-0.419639	None	No selection
2193	CAMKMT		0	2	0	0	0	3.54312	0	0	0	0.18717	0.655726	0.3664	1	0.770057	0.875888	0.945919	0.734277	0.999982	2	0	-0.419639	0.568912	0.113477	0.0575516	0.0241462	0.113477	0.568912	None	No selection
2194	CAMKV		1	3	0	0	0	2.44327	0	0	0	0.250234	0.653163	0.45242	1	0.770057	0.875888	0.945919	0.811255	0.999982	4	0	-0.419639	0.416008	0.113477	0.0575516	0.0241462	0.113477	0.416008	None	No selection
2200	CAMTA1		5	3	0	1	1	0.505361	1.9732	1.9732	3.56884	0.285944	0.556065	0.421145	0.219943	0.770057	0.875888	0.945919	0.313005	0.999982	10	1	0.371752	-0.175032	0.113477	0.0575516	0.0241462	0.113477	0.371752	None	No selection
2206	CAP1		0	0	0	0	0	0	0	0	0	0.237848	0.657913	0.459556	1	0.770057	0.875888	0.945919	0.816858	0.999982	0	0	-0.419639	-0.787991	0.113477	0.0575516	0.0241462	0.113477	-0.419639	None	No selection
2207	CAP2		0	4	0	0	0	5.07828	0	0	0	0.0312713	0.675713	0.0844701	1	0.770057	0.875888	0.945919	0.293226	0.999982	4	0	-0.419639	0.719432	0.113477	0.0575516	0.0241462	0.113477	0.719432	None	No selection
2208	CAPG		0	2	0	0	0	2.946	0	0	0	0.253186	0.699166	0.471951	1	0.770057	0.875888	0.945919	0.82633	0.999982	2	0	-0.419639	0.492612	0.113477	0.0575516	0.0241462	0.113477	0.492612	None	No selection
2209	CAPN1		0	0	0	0	0	0	0	0	0	0.120023	0.570495	0.266083	1	0.770057	0.875888	0.945919	0.618363	0.999982	0	0	-0.419639	-0.787991	0.113477	0.0575516	0.0241462	0.113477	-0.419639	None	No selection
2211	CAPN11		1	4	0	0	0	2.59755	0	0	0	0.175312	0.551458	0.310846	1	0.770057	0.875888	0.945919	0.674056	0.999982	5	0	-0.419639	0.440985	0.113477	0.0575516	0.0241462	0.113477	0.440985	None	No selection
2212	CAPN12		1	6	0	0	0	2.9736	0	0	0	0.0791779	0.61031	0.173751	1	0.770057	0.875888	0.945919	0.477838	0.999982	7	0	-0.419639	0.49645	0.113477	0.0575516	0.0241462	0.113477	0.49645	None	No selection
2213	CAPN13		0	3	0	0	0	2.51918	0	0	0	0.252176	0.600367	0.429174	1	0.770057	0.875888	0.945919	0.792209	0.999982	3	0	-0.419639	0.428477	0.113477	0.0575516	0.0241462	0.113477	0.428477	None	No selection
2217	CAPN3		1	4	0	0	1	2.22358	0	0	7.26794	0.253314	0.540359	0.404076	0.121289	0.770057	0.875888	0.945919	0.196811	0.999982	6	1	-0.419639	0.377764	0.113477	0.0575516	0.0241462	0.113477	0.377764	None	No selection
2218	CAPN5		0	3	0	0	0	2.1575	0	0	0	0.337183	0.617705	0.534545	1	0.770057	0.875888	0.945919	0.869352	0.999982	3	0	-0.419639	0.365569	0.113477	0.0575516	0.0241462	0.113477	0.365569	None	No selection
2219	CAPN6		1	3	0	0	0	2.2316	0	0	0	0.298829	0.594286	0.485821	1	0.770057	0.875888	0.945919	0.836542	0.999982	4	0	-0.419639	0.37922	0.113477	0.0575516	0.0241462	0.113477	0.37922	None	No selection
2222	CAPN9		2	4	0	0	1	2.16353	0	0	8.6458	0.254114	0.523573	0.400964	0.103923	0.770057	0.875888	0.945919	0.174094	0.999982	7	1	-0.419639	0.366697	0.113477	0.0575516	0.0241462	0.113477	0.366697	None	No selection
2225	CAPRIN1		2	5	0	0	0	2.52308	0	0	0	0.142909	0.474697	0.238599	1	0.770057	0.875888	0.945919	0.580505	0.999982	7	0	-0.419639	0.429109	0.113477	0.0575516	0.0241462	0.113477	0.429109	None	No selection
2227	CAPS		0	0	0	0	0	0	0	0	0	0.321406	0.829005	0.599333	1	0.770057	0.875888	0.945919	0.906154	0.999982	0	0	-0.419639	-0.787991	0.113477	0.0575516	0.0241462	0.113477	-0.419639	None	No selection
2228	CAPS2		1	3	0	0	0	2.95042	0	0	0	0.168954	0.540543	0.300953	1	0.770057	0.875888	0.945919	0.662338	0.999982	4	0	-0.419639	0.493228	0.113477	0.0575516	0.0241462	0.113477	0.493228	None	No selection
2230	CAPZA1		1	0	0	0	1	0	0	0	20.8162	0.266413	0.721669	0.510157	0.0458876	0.770057	0.875888	0.945919	0.111304	0.999982	2	1	-0.419639	-0.787991	0.113477	0.0575516	0.0241462	0.113477	-0.419639	None	No selection
2231	CAPZA2		0	0	0	0	0	0	0	0	0	0.355202	0.724562	0.617225	1	0.770057	0.875888	0.945919	0.915049	0.999982	0	0	-0.419639	-0.787991	0.113477	0.0575516	0.0241462	0.113477	-0.419639	None	No selection
2235	CARD11		0	4	0	0	0	1.97472	0	0	0	0.351576	0.532612	0.496638	1	0.770057	0.875888	0.945919	0.844232	0.999982	4	0	-0.419639	0.329938	0.113477	0.0575516	0.0241462	0.113477	0.329938	None	No selection
2238	CARD19		0	0	0	0	0	0	0	0	0	0.314654	0.790734	0.585028	1	0.770057	0.875888	0.945919	0.898659	0.999982	0	0	-0.419639	-0.787991	0.113477	0.0575516	0.0241462	0.113477	-0.419639	None	No selection
2239	CARD6		0	4	0	0	0	2.83208	0	0	0	0.157825	0.608562	0.301867	1	0.770057	0.875888	0.945919	0.663434	0.999982	4	0	-0.419639	0.476398	0.113477	0.0575516	0.0241462	0.113477	0.476398	None	No selection
2241	CARD9		0	0	0	0	0	0	0	0	0	0.139298	0.670354	0.313559	1	0.770057	0.875888	0.945919	0.677215	0.999982	0	0	-0.419639	-0.787991	0.113477	0.0575516	0.0241462	0.113477	-0.419639	None	No selection
2244	CARM1		1	0	0	0	0	0	0	0	0	0.0901224	0.585598	0.213289	1	0.770057	0.875888	0.945919	0.542843	0.999982	1	0	-0.419639	-0.787991	0.113477	0.0575516	0.0241462	0.113477	-0.419639	None	No selection
2245	CARMIL1		1	6	0	0	0	2.39029	0	0	0	0.158827	0.439512	0.236005	1	0.770057	0.875888	0.945919	0.576774	0.999982	7	0	-0.419639	0.407088	0.113477	0.0575516	0.0241462	0.113477	0.407088	None	No selection
2248	CARNMT1		0	0	0	0	0	0	0	0	0	0.239655	0.686585	0.468363	1	0.770057	0.875888	0.945919	0.823622	0.999982	0	0	-0.419639	-0.787991	0.113477	0.0575516	0.0241462	0.113477	-0.419639	None	No selection
2250	CARS1		0	3	0	0	0	2.10095	0	0	0	0.353591	0.598959	0.541691	1	0.770057	0.875888	0.945919	0.87378	0.999982	3	0	-0.419639	0.354854	0.113477	0.0575516	0.0241462	0.113477	0.354854	None	No selection
2251	CARS2		1	0	0	0	0	0	0	0	0	0.108139	0.61124	0.249491	1	0.770057	0.875888	0.945919	0.595867	0.999982	1	0	-0.419639	-0.787991	0.113477	0.0575516	0.0241462	0.113477	-0.419639	None	No selection
2254	CASD1		1	3	0	0	0	2.03361	0	0	0	0.355596	0.541544	0.516229	1	0.770057	0.875888	0.945919	0.857562	0.999982	4	0	-0.419639	0.341739	0.113477	0.0575516	0.0241462	0.113477	0.341739	None	No selection
2258	CASP1		0	0	0	0	0	0	0	0	0	0.261296	0.696777	0.499241	1	0.770057	0.875888	0.945919	0.846047	0.999982	0	0	-0.419639	-0.787991	0.113477	0.0575516	0.0241462	0.113477	-0.419639	None	No selection
2263	CASP3		0	0	0	0	0	0	0	0	0	0.348691	0.746866	0.615571	1	0.770057	0.875888	0.945919	0.914249	0.999982	0	0	-0.419639	-0.787991	0.113477	0.0575516	0.0241462	0.113477	-0.419639	None	No selection
2264	CASP4		1	0	0	0	0	0	0	0	0	0.223848	0.666707	0.440978	1	0.770057	0.875888	0.945919	0.802033	0.999982	1	0	-0.419639	-0.787991	0.113477	0.0575516	0.0241462	0.113477	-0.419639	None	No selection
2268	CASP8		0	0	0	0	0	0	0	0	0	0.243328	0.660227	0.467369	1	0.770057	0.875888	0.945919	0.822867	0.999982	0	0	-0.419639	-0.787991	0.113477	0.0575516	0.0241462	0.113477	-0.419639	None	No selection
2269	CASP8AP2		2	7	0	0	2	1.95123	0	0	6.08375	0.237501	0.37712	0.289269	0.0606457	0.770057	0.875888	0.945919	0.0884707	0.999982	11	2	-0.419639	0.325139	0.113477	0.0575516	0.0241462	0.113477	0.325139	None	No selection
2271	CASQ1		2	0	0	0	0	0	0	0	0	0.176871	0.638598	0.365814	1	0.770057	0.875888	0.945919	0.733688	0.999982	2	0	-0.419639	-0.787991	0.113477	0.0575516	0.0241462	0.113477	-0.419639	None	No selection
2273	CASR		2	6	0	0	0	2.20716	0	0	0	0.181928	0.490576	0.293774	1	0.770057	0.875888	0.945919	0.653631	0.999982	8	0	-0.419639	0.374766	0.113477	0.0575516	0.0241462	0.113477	0.374766	None	No selection
2276	CASTOR1		1	4	0	0	0	3.94899	0	0	0	0.0563437	0.725756	0.147269	1	0.770057	0.875888	0.945919	0.429361	0.999982	5	0	-0.419639	0.614045	0.113477	0.0575516	0.0241462	0.113477	0.614045	None	No selection
2280	CATIP		0	2	0	0	0	2.54234	0	0	0	0.318452	0.690496	0.549245	1	0.770057	0.875888	0.945919	0.878359	0.999982	2	0	-0.419639	0.432211	0.113477	0.0575516	0.0241462	0.113477	0.432211	None	No selection
2282	CATSPER2		0	0	0	0	0	0	0	0	0	0.196891	0.645341	0.399808	1	0.770057	0.875888	0.945919	0.766341	0.999982	0	0	-0.419639	-0.787991	0.113477	0.0575516	0.0241462	0.113477	-0.419639	None	No selection
2284	CATSPER4		2	3	0	0	0	2.03415	0	0	0	0.342412	0.588463	0.532991	1	0.770057	0.875888	0.945919	0.868376	0.999982	5	0	-0.419639	0.341847	0.113477	0.0575516	0.0241462	0.113477	0.341847	None	No selection
2285	CATSPERB		1	4	0	0	0	1.98947	0	0	0	0.323339	0.485078	0.445893	1	0.770057	0.875888	0.945919	0.80603	0.999982	5	0	-0.419639	0.332924	0.113477	0.0575516	0.0241462	0.113477	0.332924	None	No selection
2288	CATSPERG		0	5	0	1	1	2.66595	5.14287	5.14287	5.15021	0.153957	0.220243	0.227657	0.1632	0.770057	0.875888	0.945919	0.159489	0.999982	7	1	0.742204	0.451615	0.113477	0.0575516	0.0241462	0.113477	0.742204	None	No selection
2289	CATSPERZ		1	0	0	0	0	0	0	0	0	0.28118	0.732411	0.531419	1	0.770057	0.875888	0.945919	0.867385	0.999982	1	0	-0.419639	-0.787991	0.113477	0.0575516	0.0241462	0.113477	-0.419639	None	No selection
2292	CAV3		0	1	0	0	0	3.24421	0	0	0	0.355554	0.792262	0.626469	1	0.770057	0.875888	0.945919	0.919441	0.999982	1	0	-0.419639	0.53239	0.113477	0.0575516	0.0241462	0.113477	0.53239	None	No selection
2293	CAVIN1		0	0	0	0	0	0	0	0	0	0.165164	0.813109	0.373624	1	0.770057	0.875888	0.945919	0.741459	0.999982	0	0	-0.419639	-0.787991	0.113477	0.0575516	0.0241462	0.113477	-0.419639	None	No selection
2295	CAVIN3		1	0	0	0	0	0	0	0	0	0.156765	0.771842	0.354741	1	0.770057	0.875888	0.945919	0.722383	0.999982	1	0	-0.419639	-0.787991	0.113477	0.0575516	0.0241462	0.113477	-0.419639	None	No selection
2296	CAVIN4		2	0	0	0	1	0	0	0	16.3678	0.197388	0.701467	0.408957	0.0576565	0.770057	0.875888	0.945919	0.111939	0.999982	3	1	-0.419639	-0.787991	0.113477	0.0575516	0.0241462	0.113477	-0.419639	None	No selection
2299	CBFA2T3		4	0	0	1	1	0	4.48609	4.48609	9.13493	0.0176289	0.241343	0.0224088	0.0988964	0.770057	0.875888	0.945919	0.0157612	0.999982	6	1	0.687225	-0.787991	0.113477	0.0575516	0.0241462	0.113477	0.687225	None	No selection
2303	CBLC		0	3	1	0	0	3.01571	9.97245	9.97245	0	0.175192	0.107157	0.142769	1	0.770057	0.875888	0.945919	0.420672	0.999982	4	1	1.01506	0.502241	0.113477	0.0575516	0.0241462	0.113477	1.01506	None	No selection
2306	CBLL2		2	4	0	0	1	3.11894	0	0	14.024	0.0999365	0.60784	0.214901	0.0666647	0.770057	0.875888	0.945919	0.075151	0.999982	7	1	-0.419639	0.516121	0.113477	0.0575516	0.0241462	0.113477	0.516121	None	No selection
2307	CBLN1		0	2	0	0	0	4.28243	0	0	0	0.135173	0.810797	0.31487	1	0.770057	0.875888	0.945919	0.678733	0.999982	2	0	-0.419639	0.647908	0.113477	0.0575516	0.0241462	0.113477	0.647908	None	No selection
2308	CBLN2		0	0	0	0	0	0	0	0	0	0.306269	0.822292	0.579761	1	0.770057	0.875888	0.945919	0.895811	0.999982	0	0	-0.419639	-0.787991	0.113477	0.0575516	0.0241462	0.113477	-0.419639	None	No selection
2309	CBLN3		0	3	0	0	0	6.87399	0	0	0	0.024389	0.769262	0.0739778	1	0.770057	0.875888	0.945919	0.266615	0.999982	3	0	-0.419639	0.847383	0.113477	0.0575516	0.0241462	0.113477	0.847383	None	No selection
2311	CBR1		3	0	0	0	0	0	0	0	0	0.141833	0.71012	0.320575	1	0.770057	0.875888	0.945919	0.685274	0.999982	3	0	-0.419639	-0.787991	0.113477	0.0575516	0.0241462	0.113477	-0.419639	None	No selection
2312	CBR3		0	0	0	0	0	0	0	0	0	0.284301	0.78541	0.546185	1	0.770057	0.875888	0.945919	0.876516	0.999982	0	0	-0.419639	-0.787991	0.113477	0.0575516	0.0241462	0.113477	-0.419639	None	No selection
2313	CBR4		0	2	0	0	0	5.05101	0	0	0	0.100697	0.7689	0.244657	1	0.770057	0.875888	0.945919	0.589109	0.999982	2	0	-0.419639	0.717166	0.113477	0.0575516	0.0241462	0.113477	0.717166	None	No selection
2314	CBS		0	0	0	0	0	0	0	0	0	0.151944	0.674721	0.335354	1	0.770057	0.875888	0.945919	0.701751	0.999982	0	0	-0.419639	-0.787991	0.113477	0.0575516	0.0241462	0.113477	-0.419639	None	No selection
2315	CBSL		0	0	0	0	0	0	0	0	0	0.148132	0.669095	0.328229	1	0.770057	0.875888	0.945919	0.69389	0.999982	0	0	-0.419639	-0.787991	0.113477	0.0575516	0.0241462	0.113477	-0.419639	None	No selection
2316	CBWD1		0	0	0	0	0	0	0	0	0	0.297402	0.68091	0.540294	1	0.770057	0.875888	0.945919	0.872922	0.999982	0	0	-0.419639	-0.787991	0.113477	0.0575516	0.0241462	0.113477	-0.419639	None	No selection
2317	CBWD2		0	0	0	0	0	0	0	0	0	0.302424	0.681031	0.546269	1	0.770057	0.875888	0.945919	0.876567	0.999982	0	0	-0.419639	-0.787991	0.113477	0.0575516	0.0241462	0.113477	-0.419639	None	No selection
2318	CBWD3		0	0	0	0	0	0	0	0	0	0.305492	0.687668	0.551622	1	0.770057	0.875888	0.945919	0.879777	0.999982	0	0	-0.419639	-0.787991	0.113477	0.0575516	0.0241462	0.113477	-0.419639	None	No selection
2302	CBLB		0	0	0	0	0	0	0	0	0	0.111668	0.535783	0.246406	1	0.770057	0.875888	0.945919	0.591566	0.999982	0	0	-0.419639	-0.787991	0.113477	0.0575516	0.0241462	0.113477	-0.419639	None	No selection
2319	CBWD5		0	0	0	0	0	0	0	0	0	0.306044	0.687693	0.552275	1	0.770057	0.875888	0.945919	0.880166	0.999982	0	0	-0.419639	-0.787991	0.113477	0.0575516	0.0241462	0.113477	-0.419639	None	No selection
2320	CBWD6		0	0	0	0	0	0	0	0	0	0.300667	0.672003	0.541782	1	0.770057	0.875888	0.945919	0.873835	0.999982	0	0	-0.419639	-0.787991	0.113477	0.0575516	0.0241462	0.113477	-0.419639	None	No selection
2323	CBX3		7	5	0	0	0	6.37435	0	0	0	0.00319881	0.671427	0.0114629	1	0.770057	0.875888	0.945919	0.0626865	0.999982	12	0	-0.419639	0.815397	0.113477	0.0575516	0.0241462	0.113477	0.815397	None	No selection
2325	CBX5		0	2	0	0	0	7.02856	0	0	0	0.0544584	0.822396	0.151721	1	0.770057	0.875888	0.945919	0.437822	0.999982	2	0	-0.419639	0.856819	0.113477	0.0575516	0.0241462	0.113477	0.856819	None	No selection
2326	CBX6		1	3	0	0	0	2.09488	0	0	0	0.336678	0.739299	0.587745	1	0.770057	0.875888	0.945919	0.900109	0.999982	4	0	-0.419639	0.353688	0.113477	0.0575516	0.0241462	0.113477	0.353688	None	No selection
2327	CBX7		1	0	0	0	0	0	0	0	0	0.220256	0.701375	0.443172	1	0.770057	0.875888	0.945919	0.803824	0.999982	1	0	-0.419639	-0.787991	0.113477	0.0575516	0.0241462	0.113477	-0.419639	None	No selection
2328	CBX8		0	0	1	0	0	0	11.0183	11.0183	0	0.210307	0.0959636	0.093685	1	0.770057	0.875888	0.945919	0.315514	0.999982	1	1	1.05686	-0.787991	0.113477	0.0575516	0.0241462	0.113477	1.05686	None	No selection
2331	CBY3		0	0	0	0	0	0	0	0	0	0.224866	0.772231	0.462718	1	0.770057	0.875888	0.945919	0.819306	0.999982	0	0	-0.419639	-0.787991	0.113477	0.0575516	0.0241462	0.113477	-0.419639	None	No selection
2332	CC2D1A		0	5	0	2	0	2.65202	12.2119	12.2119	0	0.156142	0.0184425	0.040663	1	0.770057	0.875888	0.945919	0.170884	0.999982	7	0	1.10011	0.449471	0.113477	0.0575516	0.0241462	0.113477	1.10011	None	No selection
2336	CCAR1		1	5	0	0	1	2.25916	0	0	5.19048	0.211364	0.406662	0.280076	0.162135	0.770057	0.875888	0.945919	0.185819	0.999982	7	1	-0.419639	0.384192	0.113477	0.0575516	0.0241462	0.113477	0.384192	None	No selection
2338	CCBE1		0	0	0	0	0	0	0	0	0	0.23568	0.670521	0.459506	1	0.770057	0.875888	0.945919	0.816819	0.999982	0	0	-0.419639	-0.787991	0.113477	0.0575516	0.0241462	0.113477	-0.419639	None	No selection
2340	CCDC102B		0	2	0	0	0	2.73173	0	0	0	0.285157	0.652969	0.495405	1	0.770057	0.875888	0.945919	0.843368	0.999982	2	0	-0.419639	0.461599	0.113477	0.0575516	0.0241462	0.113477	0.461599	None	No selection
2341	CCDC103		0	3	0	0	0	6.16559	0	0	0	0.0323915	0.76455	0.0942749	1	0.770057	0.875888	0.945919	0.316909	0.999982	3	0	-0.419639	0.801303	0.113477	0.0575516	0.0241462	0.113477	0.801303	None	No selection
2343	CCDC106		0	0	0	0	0	0	0	0	0	0.252629	0.777944	0.50284	1	0.770057	0.875888	0.945919	0.848534	0.999982	0	0	-0.419639	-0.787991	0.113477	0.0575516	0.0241462	0.113477	-0.419639	None	No selection
2345	CCDC110		1	4	0	0	0	2.92869	0	0	0	0.129271	0.56044	0.247496	1	0.770057	0.875888	0.945919	0.59309	0.999982	5	0	-0.419639	0.490187	0.113477	0.0575516	0.0241462	0.113477	0.490187	None	No selection
2346	CCDC112		0	3	0	0	0	3.72767	0	0	0	0.110229	0.660031	0.241439	1	0.770057	0.875888	0.945919	0.584558	0.999982	3	0	-0.419639	0.590017	0.113477	0.0575516	0.0241462	0.113477	0.590017	None	No selection
2347	CCDC113		0	3	0	0	0	4.43805	0	0	0	0.0734248	0.655582	0.172623	1	0.770057	0.875888	0.945919	0.47586	0.999982	3	0	-0.419639	0.662851	0.113477	0.0575516	0.0241462	0.113477	0.662851	None	No selection
2351	CCDC117		1	0	0	0	0	0	0	0	0	0.242745	0.756354	0.484918	1	0.770057	0.875888	0.945919	0.835889	0.999982	1	0	-0.419639	-0.787991	0.113477	0.0575516	0.0241462	0.113477	-0.419639	None	No selection
2354	CCDC121		0	0	0	0	0	0	0	0	0	0.232183	0.685221	0.457893	1	0.770057	0.875888	0.945919	0.815563	0.999982	0	0	-0.419639	-0.787991	0.113477	0.0575516	0.0241462	0.113477	-0.419639	None	No selection
2359	CCDC127		0	0	0	0	0	0	0	0	0	0.328862	0.749203	0.593667	1	0.770057	0.875888	0.945919	0.903227	0.999982	0	0	-0.419639	-0.787991	0.113477	0.0575516	0.0241462	0.113477	-0.419639	None	No selection
2364	CCDC137		1	3	0	0	0	3.28635	0	0	0	0.133198	0.653579	0.281752	1	0.770057	0.875888	0.945919	0.638655	0.999982	4	0	-0.419639	0.537728	0.113477	0.0575516	0.0241462	0.113477	0.537728	None	No selection
2365	CCDC138		1	0	0	0	0	0	0	0	0	0.141411	0.581875	0.300792	1	0.770057	0.875888	0.945919	0.662144	0.999982	1	0	-0.419639	-0.787991	0.113477	0.0575516	0.0241462	0.113477	-0.419639	None	No selection
2367	CCDC141		2	8	0	0	0	2.53324	0	0	0	0.0889056	0.387823	0.130838	1	0.770057	0.875888	0.945919	0.396935	0.999982	10	0	-0.419639	0.430748	0.113477	0.0575516	0.0241462	0.113477	0.430748	None	No selection
2368	CCDC142		0	0	1	0	0	0	7.29348	7.29348	0	0.109007	0.151087	0.0725537	1	0.770057	0.875888	0.945919	0.262893	0.999982	1	1	0.885021	-0.787991	0.113477	0.0575516	0.0241462	0.113477	0.885021	None	No selection
2369	CCDC144A		0	0	0	0	0	0	0	0	0	0.0885038	0.514532	0.203204	1	0.770057	0.875888	0.945919	0.527018	0.999982	0	0	-0.419639	-0.787991	0.113477	0.0575516	0.0241462	0.113477	-0.419639	None	No selection
2372	CCDC149		0	0	0	0	0	0	0	0	0	0.203111	0.645957	0.408905	1	0.770057	0.875888	0.945919	0.774577	0.999982	0	0	-0.419639	-0.787991	0.113477	0.0575516	0.0241462	0.113477	-0.419639	None	No selection
2374	CCDC150		1	4	0	0	0	2.01262	0	0	0	0.315479	0.437901	0.406184	1	0.770057	0.875888	0.945919	0.772135	0.999982	5	0	-0.419639	0.33757	0.113477	0.0575516	0.0241462	0.113477	0.33757	None	No selection
2379	CCDC157		1	0	0	0	0	0	0	0	0	0.0710531	0.595146	0.177541	1	0.770057	0.875888	0.945919	0.48443	0.999982	1	0	-0.419639	-0.787991	0.113477	0.0575516	0.0241462	0.113477	-0.419639	None	No selection
2381	CCDC159		1	2	0	0	0	2.78139	0	0	0	0.265083	0.650589	0.473013	1	0.770057	0.875888	0.945919	0.827126	0.999982	3	0	-0.419639	0.468985	0.113477	0.0575516	0.0241462	0.113477	0.468985	None	No selection
2382	CCDC160		0	2	1	0	0	4.65172	26.6857	26.6857	0	0.116769	0.0358023	0.0424518	1	0.770057	0.875888	0.945919	0.176573	0.999982	3	1	1.43243	0.682565	0.113477	0.0575516	0.0241462	0.113477	1.43243	None	No selection
2388	CCDC169-SOHLH2		0	0	0	0	1	0	0	0	11.8772	0.227225	0.648682	0.443125	0.0777986	0.770057	0.875888	0.945919	0.150569	0.999982	1	1	-0.419639	-0.787991	0.113477	0.0575516	0.0241462	0.113477	-0.419639	None	No selection
2390	CCDC170		1	6	0	1	0	4.27753	6.10517	6.10517	0	0.0204552	0.178976	0.0411026	1	0.770057	0.875888	0.945919	0.172289	0.999982	8	0	0.811955	0.647429	0.113477	0.0575516	0.0241462	0.113477	0.811955	None	No selection
2391	CCDC171		0	8	0	0	0	4.27344	0	0	0	0.0161746	0.478282	0.0322938	1	0.770057	0.875888	0.945919	0.143155	0.999982	8	0	-0.419639	0.647028	0.113477	0.0575516	0.0241462	0.113477	0.647028	None	No selection
2393	CCDC173		0	3	0	0	0	3.6884	0	0	0	0.112903	0.620779	0.236786	1	0.770057	0.875888	0.945919	0.5779	0.999982	3	0	-0.419639	0.585611	0.113477	0.0575516	0.0241462	0.113477	0.585611	None	No selection
2397	CCDC178		1	6	0	0	0	4.03791	0	0	0	0.0257392	0.520958	0.0579432	1	0.770057	0.875888	0.945919	0.222982	0.999982	7	0	-0.419639	0.623336	0.113477	0.0575516	0.0241462	0.113477	0.623336	None	No selection
2400	CCDC180		2	1	3	0	0	0.291615	7.19971	7.19971	0	0.196351	0.0170098	0.0107333	1	0.770057	0.875888	0.945919	0.0594023	0.999982	6	3	0.879681	-0.34242	0.113477	0.0575516	0.0241462	0.113477	0.879681	None	No selection
2401	CCDC181		0	4	0	0	0	5.54442	0	0	0	0.0238064	0.627993	0.0631634	1	0.770057	0.875888	0.945919	0.237623	0.999982	4	0	-0.419639	0.756435	0.113477	0.0575516	0.0241462	0.113477	0.756435	None	No selection
2403	CCDC183		0	0	0	0	0	0	0	0	0	0.164429	0.668774	0.354686	1	0.770057	0.875888	0.945919	0.722326	0.999982	0	0	-0.419639	-0.787991	0.113477	0.0575516	0.0241462	0.113477	-0.419639	None	No selection
2405	CCDC185		1	0	0	0	0	0	0	0	0	0.0782171	0.625963	0.194817	1	0.770057	0.875888	0.945919	0.513479	0.999982	1	0	-0.419639	-0.787991	0.113477	0.0575516	0.0241462	0.113477	-0.419639	None	No selection
2407	CCDC187		4	3	0	0	0	0.472929	0	0	0	0.251121	0.318897	0.35292	1	0.770057	0.875888	0.945919	0.720491	0.999982	7	0	-0.419639	-0.196637	0.113477	0.0575516	0.0241462	0.113477	-0.196637	None	No selection
2408	CCDC188		0	0	0	0	0	0	0	0	0	0.235935	0.699474	0.465953	1	0.770057	0.875888	0.945919	0.821788	0.999982	0	0	-0.419639	-0.787991	0.113477	0.0575516	0.0241462	0.113477	-0.419639	None	No selection
2410	CCDC190		0	2	0	0	0	4.38645	0	0	0	0.129586	0.771311	0.299028	1	0.770057	0.875888	0.945919	0.66002	0.999982	2	0	-0.419639	0.657953	0.113477	0.0575516	0.0241462	0.113477	0.657953	None	No selection
2413	CCDC194		0	0	0	0	0	0	0	0	0	0.206586	0.774479	0.435849	1	0.770057	0.875888	0.945919	0.797804	0.999982	0	0	-0.419639	-0.787991	0.113477	0.0575516	0.0241462	0.113477	-0.419639	None	No selection
2416	CCDC197		0	0	0	0	0	0	0	0	0	0.325219	0.741999	0.587851	1	0.770057	0.875888	0.945919	0.900165	0.999982	0	0	-0.419639	-0.787991	0.113477	0.0575516	0.0241462	0.113477	-0.419639	None	No selection
2417	CCDC198		0	0	0	0	0	0	0	0	0	0.323025	0.683576	0.570708	1	0.770057	0.875888	0.945919	0.890805	0.999982	0	0	-0.419639	-0.787991	0.113477	0.0575516	0.0241462	0.113477	-0.419639	None	No selection
2421	CCDC24		0	0	0	0	0	0	0	0	0	0.268672	0.71599	0.512941	1	0.770057	0.875888	0.945919	0.855378	0.999982	0	0	-0.419639	-0.787991	0.113477	0.0575516	0.0241462	0.113477	-0.419639	None	No selection
2424	CCDC28A		0	1	1	0	0	3.59174	24.9029	24.9029	0	0.3206	0.0386769	0.0827522	1	0.770057	0.875888	0.945919	0.288963	0.999982	2	1	1.40284	0.574572	0.113477	0.0575516	0.0241462	0.113477	1.40284	None	No selection
2425	CCDC28B		0	2	0	0	0	4.34875	0	0	0	0.131571	0.809572	0.308175	1	0.770057	0.875888	0.945919	0.670924	0.999982	2	0	-0.419639	0.654339	0.113477	0.0575516	0.0241462	0.113477	0.654339	None	No selection
2429	CCDC33		2	0	0	0	0	0	0	0	0	0.0623526	0.501263	0.14908	1	0.770057	0.875888	0.945919	0.43282	0.999982	2	0	-0.419639	-0.787991	0.113477	0.0575516	0.0241462	0.113477	-0.419639	None	No selection
2431	CCDC38		0	4	0	0	0	5.03909	0	0	0	0.0320222	0.63241	0.0822725	1	0.770057	0.875888	0.945919	0.287766	0.999982	4	0	-0.419639	0.716173	0.113477	0.0575516	0.0241462	0.113477	0.716173	None	No selection
2433	CCDC40		5	2	0	0	0	0.431908	0	0	0	0.247036	0.381627	0.37575	1	0.770057	0.875888	0.945919	0.743546	0.999982	7	0	-0.419639	-0.225599	0.113477	0.0575516	0.0241462	0.113477	-0.225599	None	No selection
2434	CCDC42		0	0	0	0	0	0	0	0	0	0.250218	0.722618	0.489943	1	0.770057	0.875888	0.945919	0.839501	0.999982	0	0	-0.419639	-0.787991	0.113477	0.0575516	0.0241462	0.113477	-0.419639	None	No selection
2436	CCDC47		1	0	0	0	0	0	0	0	0	0.190003	0.61076	0.380453	1	0.770057	0.875888	0.945919	0.74812	0.999982	1	0	-0.419639	-0.787991	0.113477	0.0575516	0.0241462	0.113477	-0.419639	None	No selection
2437	CCDC50		1	4	0	0	0	3.76716	0	0	0	0.0646369	0.568044	0.141426	1	0.770057	0.875888	0.945919	0.418053	0.999982	5	0	-0.419639	0.594403	0.113477	0.0575516	0.0241462	0.113477	0.594403	None	No selection
2438	CCDC51		0	0	0	0	0	0	0	0	0	0.235403	0.677731	0.460706	1	0.770057	0.875888	0.945919	0.817751	0.999982	0	0	-0.419639	-0.787991	0.113477	0.0575516	0.0241462	0.113477	-0.419639	None	No selection
2447	CCDC63		0	0	0	0	0	0	0	0	0	0.196359	0.631147	0.396077	1	0.770057	0.875888	0.945919	0.762902	0.999982	0	0	-0.419639	-0.787991	0.113477	0.0575516	0.0241462	0.113477	-0.419639	None	No selection
2449	CCDC66		0	6	1	0	0	4.7548	4.5842	4.5842	0	0.0176693	0.248777	0.0464367	1	0.770057	0.875888	0.945919	0.188982	0.999982	7	1	0.695893	0.691765	0.113477	0.0575516	0.0241462	0.113477	0.695893	None	No selection
2450	CCDC68		0	2	0	0	0	4.18989	0	0	0	0.140442	0.714859	0.307737	1	0.770057	0.875888	0.945919	0.670408	0.999982	2	0	-0.419639	0.638771	0.113477	0.0575516	0.0241462	0.113477	0.638771	None	No selection
2451	CCDC69		0	0	0	0	0	0	0	0	0	0.309525	0.690279	0.557023	1	0.770057	0.875888	0.945919	0.882964	0.999982	0	0	-0.419639	-0.787991	0.113477	0.0575516	0.0241462	0.113477	-0.419639	None	No selection
2453	CCDC70		1	0	0	0	0	0	0	0	0	0.333434	0.770305	0.602751	1	0.770057	0.875888	0.945919	0.907895	0.999982	1	0	-0.419639	-0.787991	0.113477	0.0575516	0.0241462	0.113477	-0.419639	None	No selection
2454	CCDC71		0	0	0	0	0	0	0	0	0	0.188092	0.689971	0.395024	1	0.770057	0.875888	0.945919	0.761926	0.999982	0	0	-0.419639	-0.787991	0.113477	0.0575516	0.0241462	0.113477	-0.419639	None	No selection
2456	CCDC73		1	4	0	0	0	2.34265	0	0	0	0.224656	0.501487	0.350758	1	0.770057	0.875888	0.945919	0.718232	0.999982	5	0	-0.419639	0.398908	0.113477	0.0575516	0.0241462	0.113477	0.398908	None	No selection
2457	CCDC74A		0	0	0	0	0	0	0	0	0	0.206774	0.726601	0.429166	1	0.770057	0.875888	0.945919	0.792203	0.999982	0	0	-0.419639	-0.787991	0.113477	0.0575516	0.0241462	0.113477	-0.419639	None	No selection
2458	CCDC74B		0	0	0	0	0	0	0	0	0	0.20372	0.725978	0.424513	1	0.770057	0.875888	0.945919	0.788242	0.999982	0	0	-0.419639	-0.787991	0.113477	0.0575516	0.0241462	0.113477	-0.419639	None	No selection
2463	CCDC81		1	4	0	1	0	3.02522	4.95396	4.95396	0	0.118703	0.224177	0.181077	1	0.770057	0.875888	0.945919	0.490508	0.999982	6	0	0.727091	0.503539	0.113477	0.0575516	0.0241462	0.113477	0.727091	None	No selection
2468	CCDC85C		0	0	0	0	0	0	0	0	0	0.148646	0.746223	0.338845	1	0.770057	0.875888	0.945919	0.705547	0.999982	0	0	-0.419639	-0.787991	0.113477	0.0575516	0.0241462	0.113477	-0.419639	None	No selection
2471	CCDC88A		0	7	1	0	0	3.08437	2.94374	2.94374	0	0.0725562	0.39191	0.181462	1	0.770057	0.875888	0.945919	0.491165	0.999982	8	1	0.521693	0.511523	0.113477	0.0575516	0.0241462	0.113477	0.521693	None	No selection
2473	CCDC88C		1	9	0	0	1	2.44835	0	0	2.94443	0.107036	0.453739	0.170858	0.254934	0.770057	0.875888	0.945919	0.180052	0.999982	11	1	-0.419639	0.416854	0.113477	0.0575516	0.0241462	0.113477	0.416854	None	No selection
2479	CCDC93		1	0	1	0	1	0	4.55009	4.55009	9.45292	0.123082	0.245436	0.126852	0.0958813	0.770057	0.875888	0.945919	0.0657927	0.999982	3	2	0.692899	-0.787991	0.113477	0.0575516	0.0241462	0.113477	0.692899	None	No selection
2480	CCDC96		0	0	0	0	0	0	0	0	0	0.150568	0.705209	0.337246	1	0.770057	0.875888	0.945919	0.703813	0.999982	0	0	-0.419639	-0.787991	0.113477	0.0575516	0.0241462	0.113477	-0.419639	None	No selection
2481	CCDC97		0	0	0	0	0	0	0	0	0	0.217557	0.733662	0.446168	1	0.770057	0.875888	0.945919	0.806253	0.999982	0	0	-0.419639	-0.787991	0.113477	0.0575516	0.0241462	0.113477	-0.419639	None	No selection
2482	CCDC9B		0	0	0	0	1	0	0	0	11.1668	0.169141	0.649897	0.358948	0.0823497	0.770057	0.875888	0.945919	0.133648	0.999982	1	1	-0.419639	-0.787991	0.113477	0.0575516	0.0241462	0.113477	-0.419639	None	No selection
2483	CCER1		2	4	0	0	0	3.09366	0	0	0	0.102211	0.651783	0.228185	1	0.770057	0.875888	0.945919	0.56535	0.999982	6	0	-0.419639	0.512763	0.113477	0.0575516	0.0241462	0.113477	0.512763	None	No selection
2484	CCER2		1	2	0	0	0	2.91055	0	0	0	0.246319	0.756547	0.480882	1	0.770057	0.875888	0.945919	0.832952	0.999982	3	0	-0.419639	0.487631	0.113477	0.0575516	0.0241462	0.113477	0.487631	None	No selection
2489	CCKBR		0	3	0	0	0	2.42308	0	0	0	0.271812	0.654573	0.476607	1	0.770057	0.875888	0.945919	0.829803	0.999982	3	0	-0.419639	0.412631	0.113477	0.0575516	0.0241462	0.113477	0.412631	None	No selection
2494	CCL15		0	1	0	0	0	5.01101	0	0	0	0.226412	0.815549	0.465509	1	0.770057	0.875888	0.945919	0.821448	0.999982	1	0	-0.419639	0.713822	0.113477	0.0575516	0.0241462	0.113477	0.713822	None	No selection
2495	CCL15-CCL14		0	1	0	0	0	5.01101	0	0	0	0.226412	0.815549	0.465509	1	0.770057	0.875888	0.945919	0.821448	0.999982	1	0	-0.419639	0.713822	0.113477	0.0575516	0.0241462	0.113477	0.713822	None	No selection
2498	CCL18		0	2	0	0	0	13.4669	0	0	0	0.0151472	0.837537	0.0507355	1	0.770057	0.875888	0.945919	0.201984	0.999982	2	0	-0.419639	1.13449	0.113477	0.0575516	0.0241462	0.113477	1.13449	None	No selection
2501	CCL20		0	1	0	0	0	5.40712	0	0	0	0.208775	0.827468	0.440933	1	0.770057	0.875888	0.945919	0.801996	0.999982	1	0	-0.419639	0.745859	0.113477	0.0575516	0.0241462	0.113477	0.745859	None	No selection
2512	CCL4		0	1	0	0	0	5.54605	0	0	0	0.203182	0.831274	0.432859	1	0.770057	0.875888	0.945919	0.795311	0.999982	1	0	-0.419639	0.756559	0.113477	0.0575516	0.0241462	0.113477	0.756559	None	No selection
2514	CCL5		0	1	0	0	0	3.22447	0	0	0	0.357751	0.802309	0.631401	1	0.770057	0.875888	0.945919	0.921728	0.999982	1	0	-0.419639	0.529866	0.113477	0.0575516	0.0241462	0.113477	0.529866	None	No selection
2519	CCN1		2	0	0	0	0	0	0	0	0	0.146589	0.60148	0.311361	1	0.770057	0.875888	0.945919	0.674658	0.999982	2	0	-0.419639	-0.787991	0.113477	0.0575516	0.0241462	0.113477	-0.419639	None	No selection
2520	CCN2		0	0	1	0	0	0	12.3136	12.3136	0	0.228127	0.0848322	0.0910888	1	0.770057	0.875888	0.945919	0.30933	0.999982	1	1	1.1036	-0.787991	0.113477	0.0575516	0.0241462	0.113477	1.1036	None	No selection
2522	CCN4		0	2	0	0	0	2.38476	0	0	0	0.350544	0.670379	0.57668	1	0.770057	0.875888	0.945919	0.894124	0.999982	2	0	-0.419639	0.406146	0.113477	0.0575516	0.0241462	0.113477	0.406146	None	No selection
2523	CCN5		0	0	0	0	0	0	0	0	0	0.301413	0.728812	0.556674	1	0.770057	0.875888	0.945919	0.88276	0.999982	0	0	-0.419639	-0.787991	0.113477	0.0575516	0.0241462	0.113477	-0.419639	None	No selection
2524	CCN6		0	2	0	0	0	3.90145	0	0	0	0.158914	0.694078	0.333553	1	0.770057	0.875888	0.945919	0.699779	0.999982	2	0	-0.419639	0.608994	0.113477	0.0575516	0.0241462	0.113477	0.608994	None	No selection
2525	CCNA1		0	2	1	1	0	2.68914	17.0944	17.0944	0	0.292196	0.0093302	0.0272979	1	0.770057	0.875888	0.945919	0.125596	0.999982	4	1	1.24241	0.455161	0.113477	0.0575516	0.0241462	0.113477	1.24241	None	No selection
2528	CCNB1IP1		0	0	0	0	0	0	0	0	0	0.334664	0.728971	0.595635	1	0.770057	0.875888	0.945919	0.90425	0.999982	0	0	-0.419639	-0.787991	0.113477	0.0575516	0.0241462	0.113477	-0.419639	None	No selection
2533	CCND2		0	5	0	0	0	7.50025	0	0	0	0.00449239	0.738552	0.015773	1	0.770057	0.875888	0.945919	0.0812226	0.999982	5	0	-0.419639	0.884409	0.113477	0.0575516	0.0241462	0.113477	0.884409	None	No selection
2534	CCND3		1	0	0	0	0	0	0	0	0	0.194264	0.695096	0.403954	1	0.770057	0.875888	0.945919	0.770119	0.999982	1	0	-0.419639	-0.787991	0.113477	0.0575516	0.0241462	0.113477	-0.419639	None	No selection
2537	CCNE2		0	0	0	0	0	0	0	0	0	0.309797	0.672046	0.552418	1	0.770057	0.875888	0.945919	0.88025	0.999982	0	0	-0.419639	-0.787991	0.113477	0.0575516	0.0241462	0.113477	-0.419639	None	No selection
2538	CCNF		1	4	0	0	0	2.27617	0	0	0	0.240151	0.537957	0.387422	1	0.770057	0.875888	0.945919	0.754791	0.999982	5	0	-0.419639	0.38723	0.113477	0.0575516	0.0241462	0.113477	0.38723	None	No selection
2540	CCNG2		3	0	0	0	0	0	0	0	0	0.189674	0.624226	0.380812	1	0.770057	0.875888	0.945919	0.748466	0.999982	3	0	-0.419639	-0.787991	0.113477	0.0575516	0.0241462	0.113477	-0.419639	None	No selection
2541	CCNH		1	0	0	0	0	0	0	0	0	0.248933	0.670102	0.475589	1	0.770057	0.875888	0.945919	0.829047	0.999982	1	0	-0.419639	-0.787991	0.113477	0.0575516	0.0241462	0.113477	-0.419639	None	No selection
2542	CCNI		0	0	0	0	0	0	0	0	0	0.297414	0.753446	0.556947	1	0.770057	0.875888	0.945919	0.88292	0.999982	0	0	-0.419639	-0.787991	0.113477	0.0575516	0.0241462	0.113477	-0.419639	None	No selection
2544	CCNJ		0	2	0	0	0	2.77897	0	0	0	0.277631	0.69021	0.500242	1	0.770057	0.875888	0.945919	0.846742	0.999982	2	0	-0.419639	0.468629	0.113477	0.0575516	0.0241462	0.113477	0.468629	None	No selection
2548	CCNL2		0	0	1	0	0	0	8.82207	8.82207	0	0.146512	0.12266	0.0816842	1	0.770057	0.875888	0.945919	0.286295	0.999982	1	1	0.963909	-0.787991	0.113477	0.0575516	0.0241462	0.113477	0.963909	None	No selection
2549	CCNO		0	0	0	0	0	0	0	0	0	0.182222	0.73661	0.393032	1	0.770057	0.875888	0.945919	0.760071	0.999982	0	0	-0.419639	-0.787991	0.113477	0.0575516	0.0241462	0.113477	-0.419639	None	No selection
2554	CCNY		0	0	0	0	0	0	0	0	0	0.254387	0.715325	0.494084	1	0.770057	0.875888	0.945919	0.842437	0.999982	0	0	-0.419639	-0.787991	0.113477	0.0575516	0.0241462	0.113477	-0.419639	None	No selection
2556	CCP110		0	3	1	0	0	2.08394	5.68749	5.68749	0	0.35872	0.197768	0.340669	1	0.770057	0.875888	0.945919	0.707517	0.999982	4	1	0.783045	0.351579	0.113477	0.0575516	0.0241462	0.113477	0.783045	None	No selection
2558	CCR1		0	2	0	0	0	3.18875	0	0	0	0.222836	0.749003	0.444408	1	0.770057	0.875888	0.945919	0.804829	0.999982	2	0	-0.419639	0.525262	0.113477	0.0575516	0.0241462	0.113477	0.525262	None	No selection
2561	CCR3		0	2	0	0	0	3.17834	0	0	0	0.224028	0.744975	0.445105	1	0.770057	0.875888	0.945919	0.805393	0.999982	2	0	-0.419639	0.523912	0.113477	0.0575516	0.0241462	0.113477	0.523912	None	No selection
2563	CCR5		0	0	0	0	0	0	0	0	0	0.303589	0.729523	0.559464	1	0.770057	0.875888	0.945919	0.884387	0.999982	0	0	-0.419639	-0.787991	0.113477	0.0575516	0.0241462	0.113477	-0.419639	None	No selection
2564	CCR6		0	2	0	0	1	3.08817	0	0	15.9313	0.23474	0.727593	0.45558	0.0591448	0.770057	0.875888	0.945919	0.124324	0.999982	3	1	-0.419639	0.512031	0.113477	0.0575516	0.0241462	0.113477	0.512031	None	No selection
2566	CCR8		1	2	0	0	0	2.93627	0	0	0	0.242811	0.730039	0.469231	1	0.770057	0.875888	0.945919	0.82428	0.999982	3	0	-0.419639	0.49125	0.113477	0.0575516	0.0241462	0.113477	0.49125	None	No selection
2567	CCR9		0	2	0	0	0	3.4394	0	0	0	0.196703	0.743278	0.404386	1	0.770057	0.875888	0.945919	0.770511	0.999982	2	0	-0.419639	0.556583	0.113477	0.0575516	0.0241462	0.113477	0.556583	None	No selection
2569	CCS		1	0	0	0	0	0	0	0	0	0.230607	0.679075	0.453036	1	0.770057	0.875888	0.945919	0.811743	0.999982	1	0	-0.419639	-0.787991	0.113477	0.0575516	0.0241462	0.113477	-0.419639	None	No selection
2570	CCSAP		0	4	0	0	0	5.58339	0	0	0	0.0232875	0.711136	0.0675571	1	0.770057	0.875888	0.945919	0.249609	0.999982	4	0	-0.419639	0.75939	0.113477	0.0575516	0.0241462	0.113477	0.75939	None	No selection
2571	CCSER1		0	3	0	0	0	2.17968	0	0	0	0.33101	0.58451	0.510578	1	0.770057	0.875888	0.945919	0.853795	0.999982	3	0	-0.419639	0.3697	0.113477	0.0575516	0.0241462	0.113477	0.3697	None	No selection
2572	CCSER2		1	4	1	0	0	2.12236	4.87844	4.87844	0	0.281138	0.227887	0.32462	1	0.770057	0.875888	0.945919	0.68985	0.999982	6	1	0.720899	0.358942	0.113477	0.0575516	0.0241462	0.113477	0.720899	None	No selection
2575	CCT4		0	5	0	0	0	5.85364	0	0	0	0.0118245	0.632248	0.0336736	1	0.770057	0.875888	0.945919	0.147862	0.999982	5	0	-0.419639	0.779349	0.113477	0.0575516	0.0241462	0.113477	0.779349	None	No selection
2577	CCT6A		0	4	0	0	0	4.62274	0	0	0	0.0415492	0.677878	0.108139	1	0.770057	0.875888	0.945919	0.348677	0.999982	4	0	-0.419639	0.679943	0.113477	0.0575516	0.0241462	0.113477	0.679943	None	No selection
2578	CCT6B		1	4	0	0	0	3.815	0	0	0	0.062318	0.606352	0.143651	1	0.770057	0.875888	0.945919	0.422387	0.999982	5	0	-0.419639	0.599657	0.113477	0.0575516	0.0241462	0.113477	0.599657	None	No selection
2582	CCZ1		0	0	0	0	0	0	0	0	0	0.219894	0.67513	0.438749	1	0.770057	0.875888	0.945919	0.800203	0.999982	0	0	-0.419639	-0.787991	0.113477	0.0575516	0.0241462	0.113477	-0.419639	None	No selection
2583	CCZ1B		0	0	0	0	0	0	0	0	0	0.220174	0.674911	0.439097	1	0.770057	0.875888	0.945919	0.800489	0.999982	0	0	-0.419639	-0.787991	0.113477	0.0575516	0.0241462	0.113477	-0.419639	None	No selection
2586	CD14		1	0	0	0	0	0	0	0	0	0.13283	0.761004	0.311698	1	0.770057	0.875888	0.945919	0.675051	0.999982	1	0	-0.419639	-0.787991	0.113477	0.0575516	0.0241462	0.113477	-0.419639	None	No selection
2587	CD151		2	3	0	0	0	3.81659	0	0	0	0.0878421	0.63115	0.199419	1	0.770057	0.875888	0.945919	0.520952	0.999982	5	0	-0.419639	0.599831	0.113477	0.0575516	0.0241462	0.113477	0.599831	None	No selection
2591	CD164		2	0	0	0	0	0	0	0	0	0.247121	0.678038	0.474152	1	0.770057	0.875888	0.945919	0.827977	0.999982	2	0	-0.419639	-0.787991	0.113477	0.0575516	0.0241462	0.113477	-0.419639	None	No selection
2593	CD177		1	0	0	0	1	0	0	0	13.6398	0.173317	0.638848	0.36164	0.0684171	0.770057	0.875888	0.945919	0.11627	0.999982	2	1	-0.419639	-0.787991	0.113477	0.0575516	0.0241462	0.113477	-0.419639	None	No selection
2594	CD180		1	3	1	0	0	2.36179	11.3014	11.3014	0	0.267657	0.0908629	0.157972	1	0.770057	0.875888	0.945919	0.449483	0.999982	5	1	1.06751	0.402214	0.113477	0.0575516	0.0241462	0.113477	1.06751	None	No selection
2596	CD1A		0	3	0	0	0	4.87286	0	0	0	0.0585667	0.72701	0.151899	1	0.770057	0.875888	0.945919	0.438158	0.999982	3	0	-0.419639	0.702068	0.113477	0.0575516	0.0241462	0.113477	0.702068	None	No selection
2597	CD1B		0	0	0	0	0	0	0	0	0	0.314568	0.703346	0.566256	1	0.770057	0.875888	0.945919	0.888291	0.999982	0	0	-0.419639	-0.787991	0.113477	0.0575516	0.0241462	0.113477	-0.419639	None	No selection
2598	CD1C		0	0	0	0	0	0	0	0	0	0.32213	0.71175	0.577113	1	0.770057	0.875888	0.945919	0.894362	0.999982	0	0	-0.419639	-0.787991	0.113477	0.0575516	0.0241462	0.113477	-0.419639	None	No selection
2600	CD1E		0	4	0	0	0	5.89482	0	0	0	0.0196035	0.69235	0.0570876	1	0.770057	0.875888	0.945919	0.220539	0.999982	4	0	-0.419639	0.782312	0.113477	0.0575516	0.0241462	0.113477	0.782312	None	No selection
2601	CD2		0	2	0	0	0	3.55635	0	0	0	0.186001	0.75097	0.38967	1	0.770057	0.875888	0.945919	0.756917	0.999982	2	0	-0.419639	0.57046	0.113477	0.0575516	0.0241462	0.113477	0.57046	None	No selection
2603	CD200R1		0	0	0	0	0	0	0	0	0	0.312262	0.717095	0.566937	1	0.770057	0.875888	0.945919	0.888678	0.999982	0	0	-0.419639	-0.787991	0.113477	0.0575516	0.0241462	0.113477	-0.419639	None	No selection
2605	CD207		0	0	0	0	0	0	0	0	0	0.303267	0.711581	0.554947	1	0.770057	0.875888	0.945919	0.881746	0.999982	0	0	-0.419639	-0.787991	0.113477	0.0575516	0.0241462	0.113477	-0.419639	None	No selection
2606	CD209		0	0	1	0	0	0	12.6972	12.6972	0	0.259744	0.0819896	0.0993179	1	0.770057	0.875888	0.945919	0.328686	0.999982	1	1	1.11653	-0.787991	0.113477	0.0575516	0.0241462	0.113477	1.11653	None	No selection
2613	CD27		1	0	0	0	0	0	0	0	0	0.261549	0.67579	0.493345	1	0.770057	0.875888	0.945919	0.841916	0.999982	1	0	-0.419639	-0.787991	0.113477	0.0575516	0.0241462	0.113477	-0.419639	None	No selection
2618	CD2BP2		0	0	0	0	0	0	0	0	0	0.271071	0.738205	0.520559	1	0.770057	0.875888	0.945919	0.860407	0.999982	0	0	-0.419639	-0.787991	0.113477	0.0575516	0.0241462	0.113477	-0.419639	None	No selection
2619	CD300A		1	2	0	1	0	3.01405	12.7161	12.7161	0	0.232629	0.0796838	0.126423	1	0.770057	0.875888	0.945919	0.387881	0.999982	4	0	1.11716	0.502015	0.113477	0.0575516	0.0241462	0.113477	1.11716	None	No selection
2620	CD300C		0	2	0	0	0	4.51905	0	0	0	0.122937	0.771058	0.286916	1	0.770057	0.875888	0.945919	0.645149	0.999982	2	0	-0.419639	0.67043	0.113477	0.0575516	0.0241462	0.113477	0.67043	None	No selection
2624	CD300LD		0	2	0	0	0	6.27494	0	0	0	0.0674805	0.789034	0.178542	1	0.770057	0.875888	0.945919	0.486157	0.999982	2	0	-0.419639	0.808743	0.113477	0.0575516	0.0241462	0.113477	0.808743	None	No selection
2625	CD300LF		1	0	0	0	0	0	0	0	0	0.246568	0.693217	0.477792	1	0.770057	0.875888	0.945919	0.83068	0.999982	1	0	-0.419639	-0.787991	0.113477	0.0575516	0.0241462	0.113477	-0.419639	None	No selection
2627	CD302		1	0	0	0	0	0	0	0	0	0.321493	0.750215	0.584521	1	0.770057	0.875888	0.945919	0.898387	0.999982	1	0	-0.419639	-0.787991	0.113477	0.0575516	0.0241462	0.113477	-0.419639	None	No selection
2628	CD320		1	0	0	0	0	0	0	0	0	0.218664	0.704815	0.441563	1	0.770057	0.875888	0.945919	0.802512	0.999982	1	0	-0.419639	-0.787991	0.113477	0.0575516	0.0241462	0.113477	-0.419639	None	No selection
2631	CD36		1	0	0	0	0	0	0	0	0	0.208788	0.645358	0.415134	1	0.770057	0.875888	0.945919	0.780101	0.999982	1	0	-0.419639	-0.787991	0.113477	0.0575516	0.0241462	0.113477	-0.419639	None	No selection
2632	CD37		0	0	0	0	0	0	0	0	0	0.285909	0.702864	0.531789	1	0.770057	0.875888	0.945919	0.867618	0.999982	0	0	-0.419639	-0.787991	0.113477	0.0575516	0.0241462	0.113477	-0.419639	None	No selection
2633	CD38		0	3	0	0	0	5.38258	0	0	0	0.0457685	0.71414	0.122213	1	0.770057	0.875888	0.945919	0.379103	0.999982	3	0	-0.419639	0.743942	0.113477	0.0575516	0.0241462	0.113477	0.743942	None	No selection
2637	CD4		0	0	0	0	0	0	0	0	0	0.238915	0.710899	0.472298	1	0.770057	0.875888	0.945919	0.82659	0.999982	0	0	-0.419639	-0.787991	0.113477	0.0575516	0.0241462	0.113477	-0.419639	None	No selection
2638	CD40		0	0	0	0	0	0	0	0	0	0.338228	0.704103	0.593293	1	0.770057	0.875888	0.945919	0.903032	0.999982	0	0	-0.419639	-0.787991	0.113477	0.0575516	0.0241462	0.113477	-0.419639	None	No selection
2639	CD40LG		0	2	0	0	0	4.71541	0	0	0	0.113966	0.763295	0.269157	1	0.770057	0.875888	0.945919	0.622415	0.999982	2	0	-0.419639	0.688272	0.113477	0.0575516	0.0241462	0.113477	0.688272	None	No selection
2640	CD44		2	0	0	0	0	0	0	0	0	0.0714268	0.515363	0.168007	1	0.770057	0.875888	0.945919	0.46769	0.999982	2	0	-0.419639	-0.787991	0.113477	0.0575516	0.0241462	0.113477	-0.419639	None	No selection
2641	CD46		0	0	0	0	0	0	0	0	0	0.275504	0.671956	0.511395	1	0.770057	0.875888	0.945919	0.854343	0.999982	0	0	-0.419639	-0.787991	0.113477	0.0575516	0.0241462	0.113477	-0.419639	None	No selection
2643	CD48		0	3	0	0	0	8.10777	0	0	0	0.0156877	0.776122	0.0504766	1	0.770057	0.875888	0.945919	0.201212	0.999982	3	0	-0.419639	0.917542	0.113477	0.0575516	0.0241462	0.113477	0.917542	None	No selection
2650	CD5L		1	2	0	0	0	2.5069	0	0	0	0.312384	0.636394	0.523451	1	0.770057	0.875888	0.945919	0.862287	0.999982	3	0	-0.419639	0.426483	0.113477	0.0575516	0.0241462	0.113477	0.426483	None	No selection
2651	CD6		0	3	1	0	0	2.23161	8.64826	8.64826	0	0.317104	0.125373	0.229723	1	0.770057	0.875888	0.945919	0.567618	0.999982	4	1	0.955628	0.379223	0.113477	0.0575516	0.0241462	0.113477	0.955628	None	No selection
2653	CD68		1	0	0	0	0	0	0	0	0	0.206508	0.684655	0.420118	1	0.770057	0.875888	0.945919	0.784453	0.999982	1	0	-0.419639	-0.787991	0.113477	0.0575516	0.0241462	0.113477	-0.419639	None	No selection
2658	CD74		1	2	0	0	0	2.54964	0	0	0	0.304264	0.691659	0.535617	1	0.770057	0.875888	0.945919	0.870022	0.999982	3	0	-0.419639	0.433381	0.113477	0.0575516	0.0241462	0.113477	0.433381	None	No selection
2660	CD79B		1	0	0	0	0	0	0	0	0	0.276678	0.726017	0.52432	1	0.770057	0.875888	0.945919	0.862849	0.999982	1	0	-0.419639	-0.787991	0.113477	0.0575516	0.0241462	0.113477	-0.419639	None	No selection
2661	CD80		0	0	0	0	0	0	0	0	0	0.340481	0.764372	0.610247	1	0.770057	0.875888	0.945919	0.911643	0.999982	0	0	-0.419639	-0.787991	0.113477	0.0575516	0.0241462	0.113477	-0.419639	None	No selection
2662	CD81		0	2	0	0	0	3.77797	0	0	0	0.167909	0.728713	0.356087	1	0.770057	0.875888	0.945919	0.723776	0.999982	2	0	-0.419639	0.595595	0.113477	0.0575516	0.0241462	0.113477	0.595595	None	No selection
2663	CD82		2	3	0	0	0	3.91242	0	0	0	0.0827381	0.641006	0.191599	1	0.770057	0.875888	0.945919	0.508188	0.999982	5	0	-0.419639	0.610165	0.113477	0.0575516	0.0241462	0.113477	0.610165	None	No selection
2664	CD83		1	0	0	0	0	0	0	0	0	0.319556	0.710399	0.572763	1	0.770057	0.875888	0.945919	0.891954	0.999982	1	0	-0.419639	-0.787991	0.113477	0.0575516	0.0241462	0.113477	-0.419639	None	No selection
2665	CD84		1	0	0	0	0	0	0	0	0	0.23148	0.682995	0.455091	1	0.770057	0.875888	0.945919	0.813365	0.999982	1	0	-0.419639	-0.787991	0.113477	0.0575516	0.0241462	0.113477	-0.419639	None	No selection
2666	CD86		0	2	0	0	0	3.73207	0	0	0	0.171441	0.744168	0.365144	1	0.770057	0.875888	0.945919	0.733013	0.999982	2	0	-0.419639	0.590507	0.113477	0.0575516	0.0241462	0.113477	0.590507	None	No selection
2667	CD8A		0	0	0	0	0	0	0	0	0	0.265006	0.71529	0.508044	1	0.770057	0.875888	0.945919	0.852085	0.999982	0	0	-0.419639	-0.787991	0.113477	0.0575516	0.0241462	0.113477	-0.419639	None	No selection
2668	CD8B		0	0	0	0	0	0	0	0	0	0.330361	0.766102	0.598986	1	0.770057	0.875888	0.945919	0.905977	0.999982	0	0	-0.419639	-0.787991	0.113477	0.0575516	0.0241462	0.113477	-0.419639	None	No selection
2669	CD8B2		0	0	0	0	0	0	0	0	0	0.347974	0.780323	0.622001	1	0.770057	0.875888	0.945919	0.917336	0.999982	0	0	-0.419639	-0.787991	0.113477	0.0575516	0.0241462	0.113477	-0.419639	None	No selection
2670	CD9		0	2	0	0	0	4.13807	0	0	0	0.143523	0.737909	0.317619	1	0.770057	0.875888	0.945919	0.681897	0.999982	2	0	-0.419639	0.63357	0.113477	0.0575516	0.0241462	0.113477	0.63357	None	No selection
2671	CD93		1	0	0	0	0	0	0	0	0	0.104441	0.605352	0.242053	1	0.770057	0.875888	0.945919	0.585429	0.999982	1	0	-0.419639	-0.787991	0.113477	0.0575516	0.0241462	0.113477	-0.419639	None	No selection
2674	CD99L2		0	2	0	0	0	3.65964	0	0	0	0.177236	0.665788	0.354595	1	0.770057	0.875888	0.945919	0.722232	0.999982	2	0	-0.419639	0.582356	0.113477	0.0575516	0.0241462	0.113477	0.582356	None	No selection
2675	CDA		0	2	0	0	0	7.13815	0	0	0	0.0528757	0.795487	0.146235	1	0.770057	0.875888	0.945919	0.427378	0.999982	2	0	-0.419639	0.863387	0.113477	0.0575516	0.0241462	0.113477	0.863387	None	No selection
2677	CDAN1		5	2	0	0	0	0.383123	0	0	0	0.18162	0.343225	0.289433	1	0.770057	0.875888	0.945919	0.648281	0.999982	7	0	-0.419639	-0.262763	0.113477	0.0575516	0.0241462	0.113477	-0.262763	None	No selection
2679	CDC14A		1	0	0	0	0	0	0	0	0	0.132248	0.561981	0.282326	1	0.770057	0.875888	0.945919	0.639381	0.999982	1	0	-0.419639	-0.787991	0.113477	0.0575516	0.0241462	0.113477	-0.419639	None	No selection
2680	CDC14B		1	3	0	0	0	2.52608	0	0	0	0.23398	0.607493	0.413861	1	0.770057	0.875888	0.945919	0.77898	0.999982	4	0	-0.419639	0.429593	0.113477	0.0575516	0.0241462	0.113477	0.429593	None	No selection
2681	CDC14C		0	0	0	0	0	0	0	0	0	0.193424	0.683349	0.401934	1	0.770057	0.875888	0.945919	0.768284	0.999982	0	0	-0.419639	-0.787991	0.113477	0.0575516	0.0241462	0.113477	-0.419639	None	No selection
2682	CDC16		2	4	0	0	0	2.5101	0	0	0	0.177433	0.522505	0.306119	1	0.770057	0.875888	0.945919	0.668497	0.999982	6	0	-0.419639	0.427005	0.113477	0.0575516	0.0241462	0.113477	0.427005	None	No selection
2685	CDC23		0	0	0	0	1	0	0	0	9.99038	0.177348	0.631966	0.368225	0.0911829	0.770057	0.875888	0.945919	0.14753	0.999982	1	1	-0.419639	-0.787991	0.113477	0.0575516	0.0241462	0.113477	-0.419639	None	No selection
2688	CDC25C		0	2	0	0	0	2.64953	0	0	0	0.298966	0.683477	0.523784	1	0.770057	0.875888	0.945919	0.862503	0.999982	2	0	-0.419639	0.449087	0.113477	0.0575516	0.0241462	0.113477	0.449087	None	No selection
2690	CDC27		0	5	0	0	0	4.09658	0	0	0	0.0420857	0.5517	0.0921066	1	0.770057	0.875888	0.945919	0.311763	0.999982	5	0	-0.419639	0.62936	0.113477	0.0575516	0.0241462	0.113477	0.62936	None	No selection
2691	CDC34		1	0	0	0	0	0	0	0	0	0.240759	0.747207	0.480566	1	0.770057	0.875888	0.945919	0.83272	0.999982	1	0	-0.419639	-0.787991	0.113477	0.0575516	0.0241462	0.113477	-0.419639	None	No selection
2692	CDC37		1	0	0	0	0	0	0	0	0	0.166724	0.678238	0.358435	1	0.770057	0.875888	0.945919	0.726193	0.999982	1	0	-0.419639	-0.787991	0.113477	0.0575516	0.0241462	0.113477	-0.419639	None	No selection
2696	CDC42BPA		1	6	0	0	0	2.04818	0	0	0	0.24561	0.371581	0.287579	1	0.770057	0.875888	0.945919	0.645977	0.999982	7	0	-0.419639	0.344611	0.113477	0.0575516	0.0241462	0.113477	0.344611	None	No selection
2697	CDC42BPB		0	9	0	0	0	3.52149	0	0	0	0.0322	0.458239	0.0568393	1	0.770057	0.875888	0.945919	0.219828	0.999982	9	0	-0.419639	0.56637	0.113477	0.0575516	0.0241462	0.113477	0.56637	None	No selection
2698	CDC42BPG		1	7	0	0	0	1.99574	0	0	0	0.243728	0.476726	0.351177	1	0.770057	0.875888	0.945919	0.718671	0.999982	8	0	-0.419639	0.334186	0.113477	0.0575516	0.0241462	0.113477	0.334186	None	No selection
2699	CDC42EP1		0	3	0	0	0	3.34364	0	0	0	0.140418	0.798276	0.321497	1	0.770057	0.875888	0.945919	0.686321	0.999982	3	0	-0.419639	0.544883	0.113477	0.0575516	0.0241462	0.113477	0.544883	None	No selection
2702	CDC42EP4		1	3	0	0	0	2.77026	0	0	0	0.193295	0.783481	0.407888	1	0.770057	0.875888	0.945919	0.773666	0.999982	4	0	-0.419639	0.467341	0.113477	0.0575516	0.0241462	0.113477	0.467341	None	No selection
2708	CDC6		0	3	0	0	1	3.58832	0	0	10.6493	0.120109	0.652671	0.256819	0.0860154	0.770057	0.875888	0.945919	0.106312	0.999982	4	1	-0.419639	0.574177	0.113477	0.0575516	0.0241462	0.113477	0.574177	None	No selection
2710	CDC73		0	4	0	0	0	4.42095	0	0	0	0.0474135	0.570107	0.106523	1	0.770057	0.875888	0.945919	0.34507	0.999982	4	0	-0.419639	0.661234	0.113477	0.0575516	0.0241462	0.113477	0.661234	None	No selection
2711	CDCA2		0	4	1	0	0	2.72927	6.06259	6.06259	0	0.172629	0.184633	0.214968	1	0.770057	0.875888	0.945919	0.545431	0.999982	5	1	0.809095	0.46123	0.113477	0.0575516	0.0241462	0.113477	0.809095	None	No selection
2713	CDCA4		0	2	0	0	0	3.70099	0	0	0	0.173893	0.766278	0.373645	1	0.770057	0.875888	0.945919	0.74148	0.999982	2	0	-0.419639	0.587029	0.113477	0.0575516	0.0241462	0.113477	0.587029	None	No selection
2714	CDCA5		1	2	0	0	1	2.44085	0	0	19.3969	0.325552	0.730326	0.573641	0.0490842	0.770057	0.875888	0.945919	0.128675	0.999982	4	1	-0.419639	0.415604	0.113477	0.0575516	0.0241462	0.113477	0.415604	None	No selection
2715	CDCA7		0	0	0	0	0	0	0	0	0	0.213421	0.641381	0.422482	1	0.770057	0.875888	0.945919	0.786496	0.999982	0	0	-0.419639	-0.787991	0.113477	0.0575516	0.0241462	0.113477	-0.419639	None	No selection
2716	CDCA7L		1	0	0	0	0	0	0	0	0	0.158398	0.582758	0.327428	1	0.770057	0.875888	0.945919	0.692997	0.999982	1	0	-0.419639	-0.787991	0.113477	0.0575516	0.0241462	0.113477	-0.419639	None	No selection
2718	CDCP1		1	0	0	0	0	0	0	0	0	0.0785013	0.579328	0.190547	1	0.770057	0.875888	0.945919	0.506446	0.999982	1	0	-0.419639	-0.787991	0.113477	0.0575516	0.0241462	0.113477	-0.419639	None	No selection
2724	CDH13		0	5	0	0	0	3.86544	0	0	0	0.0509419	0.650885	0.124154	1	0.770057	0.875888	0.945919	0.383169	0.999982	5	0	-0.419639	0.60513	0.113477	0.0575516	0.0241462	0.113477	0.60513	None	No selection
2726	CDH16		2	6	0	0	0	2.72565	0	0	0	0.092923	0.550736	0.1868	1	0.770057	0.875888	0.945919	0.500197	0.999982	8	0	-0.419639	0.460685	0.113477	0.0575516	0.0241462	0.113477	0.460685	None	No selection
2727	CDH17		2	4	0	0	0	2.08757	0	0	0	0.275855	0.53573	0.431745	1	0.770057	0.875888	0.945919	0.794377	0.999982	6	0	-0.419639	0.352279	0.113477	0.0575516	0.0241462	0.113477	0.352279	None	No selection
2729	CDH19		1	6	0	0	0	4.18188	0	0	0	0.0223993	0.592335	0.0572363	1	0.770057	0.875888	0.945919	0.220965	0.999982	7	0	-0.419639	0.637971	0.113477	0.0575516	0.0241462	0.113477	0.637971	None	No selection
2730	CDH2		0	5	0	1	0	3.52143	7.12161	7.12161	0	0.0685335	0.155065	0.10122	1	0.770057	0.875888	0.945919	0.333061	0.999982	6	0	0.875184	0.566362	0.113477	0.0575516	0.0241462	0.113477	0.875184	None	No selection
2731	CDH20		1	8	0	0	0	4.45017	0	0	0	0.00917235	0.617586	0.0262132	1	0.770057	0.875888	0.945919	0.121668	0.999982	9	0	-0.419639	0.663993	0.113477	0.0575516	0.0241462	0.113477	0.663993	None	No selection
2733	CDH23		4	14	2	0	1	1.81195	3.89795	3.89795	1.7807	0.177706	0.137137	0.196027	0.362311	0.770057	0.875888	0.945919	0.25886	0.999982	21	3	0.631287	0.295542	0.113477	0.0575516	0.0241462	0.113477	0.631287	None	No selection
2734	CDH24		1	0	0	0	1	0	0	0	7.28566	0.0650612	0.600427	0.165851	0.121028	0.770057	0.875888	0.945919	0.0985244	0.999982	2	1	-0.419639	-0.787991	0.113477	0.0575516	0.0241462	0.113477	-0.419639	None	No selection
2738	CDH5		0	7	0	0	0	4.80923	0	0	0	0.012287	0.639179	0.0345025	1	0.770057	0.875888	0.945919	0.150663	0.999982	7	0	-0.419639	0.696545	0.113477	0.0575516	0.0241462	0.113477	0.696545	None	No selection
2739	CDH6		2	4	0	0	0	2.07477	0	0	0	0.279731	0.507078	0.420426	1	0.770057	0.875888	0.945919	0.784719	0.999982	6	0	-0.419639	0.349802	0.113477	0.0575516	0.0241462	0.113477	0.349802	None	No selection
2745	CDHR3		1	0	0	0	0	0	0	0	0	0.0926792	0.557932	0.214339	1	0.770057	0.875888	0.945919	0.544463	0.999982	1	0	-0.419639	-0.787991	0.113477	0.0575516	0.0241462	0.113477	-0.419639	None	No selection
2746	CDHR4		0	0	0	0	0	0	0	0	0	0.126045	0.629706	0.285252	1	0.770057	0.875888	0.945919	0.643066	0.999982	0	0	-0.419639	-0.787991	0.113477	0.0575516	0.0241462	0.113477	-0.419639	None	No selection
2747	CDHR5		0	6	0	0	0	3.70692	0	0	0	0.0453735	0.656079	0.112358	1	0.770057	0.875888	0.945919	0.35798	0.999982	6	0	-0.419639	0.587695	0.113477	0.0575516	0.0241462	0.113477	0.587695	None	No selection
2748	CDIN1		0	3	0	0	0	6.0236	0	0	0	0.0343949	0.711484	0.0955509	1	0.770057	0.875888	0.945919	0.319913	0.999982	3	0	-0.419639	0.791447	0.113477	0.0575516	0.0241462	0.113477	0.791447	None	No selection
2751	CDK1		0	2	0	0	0	4.91199	0	0	0	0.105906	0.732837	0.249373	1	0.770057	0.875888	0.945919	0.595703	0.999982	2	0	-0.419639	0.705429	0.113477	0.0575516	0.0241462	0.113477	0.705429	None	No selection
2752	CDK10		0	2	0	0	0	2.4318	0	0	0	0.340499	0.66791	0.564811	1	0.770057	0.875888	0.945919	0.887467	0.999982	2	0	-0.419639	0.414093	0.113477	0.0575516	0.0241462	0.113477	0.414093	None	No selection
2753	CDK11A		0	0	0	0	0	0	0	0	0	0.116047	0.595676	0.263129	1	0.770057	0.875888	0.945919	0.614436	0.999982	0	0	-0.419639	-0.787991	0.113477	0.0575516	0.0241462	0.113477	-0.419639	None	No selection
2754	CDK11B		5	0	0	0	0	0	0	0	0	0.0132766	0.425614	0.0372881	1	0.770057	0.875888	0.945919	0.159932	0.999982	5	0	-0.419639	-0.787991	0.113477	0.0575516	0.0241462	0.113477	-0.419639	None	No selection
2755	CDK12		1	9	0	0	0	3.08423	0	0	0	0.0419649	0.444024	0.0738425	1	0.770057	0.875888	0.945919	0.266263	0.999982	10	0	-0.419639	0.511505	0.113477	0.0575516	0.0241462	0.113477	0.511505	None	No selection
2757	CDK14		0	2	1	0	0	2.55361	10.3449	10.3449	0	0.31632	0.102901	0.191774	1	0.770057	0.875888	0.945919	0.508477	0.999982	3	1	1.03041	0.434016	0.113477	0.0575516	0.0241462	0.113477	1.03041	None	No selection
2758	CDK15		1	0	0	0	0	0	0	0	0	0.187894	0.637859	0.383336	1	0.770057	0.875888	0.945919	0.750895	0.999982	1	0	-0.419639	-0.787991	0.113477	0.0575516	0.0241462	0.113477	-0.419639	None	No selection
2759	CDK16		2	4	0	0	0	2.25584	0	0	0	0.230367	0.53943	0.380714	1	0.770057	0.875888	0.945919	0.748372	0.999982	6	0	-0.419639	0.383595	0.113477	0.0575516	0.0241462	0.113477	0.383595	None	No selection
2760	CDK17		0	2	0	0	0	2.54781	0	0	0	0.317414	0.601332	0.509169	1	0.770057	0.875888	0.945919	0.852845	0.999982	2	0	-0.419639	0.433089	0.113477	0.0575516	0.0241462	0.113477	0.433089	None	No selection
2763	CDK2		2	0	0	0	0	0	0	0	0	0.177953	0.611196	0.36157	1	0.770057	0.875888	0.945919	0.729395	0.999982	2	0	-0.419639	-0.787991	0.113477	0.0575516	0.0241462	0.113477	-0.419639	None	No selection
2765	CDK2AP1		0	2	0	0	0	6.33682	0	0	0	0.066249	0.826011	0.178807	1	0.770057	0.875888	0.945919	0.486615	0.999982	2	0	-0.419639	0.812897	0.113477	0.0575516	0.0241462	0.113477	0.812897	None	No selection
2769	CDK5		0	2	0	0	0	3.45701	0	0	0	0.195035	0.718024	0.395644	1	0.770057	0.875888	0.945919	0.762501	0.999982	2	0	-0.419639	0.558702	0.113477	0.0575516	0.0241462	0.113477	0.558702	None	No selection
2772	CDK5RAP1		1	4	1	0	0	3.02455	7.5792	7.5792	0	0.118772	0.141329	0.132233	1	0.770057	0.875888	0.945919	0.399766	0.999982	6	1	0.900897	0.503448	0.113477	0.0575516	0.0241462	0.113477	0.900897	None	No selection
2773	CDK5RAP2		0	7	0	0	0	2.85285	0	0	0	0.0949514	0.447092	0.148125	1	0.770057	0.875888	0.945919	0.431	0.999982	7	0	-0.419639	0.4794	0.113477	0.0575516	0.0241462	0.113477	0.4794	None	No selection
2774	CDK5RAP3		0	0	0	0	0	0	0	0	0	0.199942	0.63388	0.401806	1	0.770057	0.875888	0.945919	0.768167	0.999982	0	0	-0.419639	-0.787991	0.113477	0.0575516	0.0241462	0.113477	-0.419639	None	No selection
2778	CDK9		0	0	0	0	0	0	0	0	0	0.233292	0.732036	0.46839	1	0.770057	0.875888	0.945919	0.823642	0.999982	0	0	-0.419639	-0.787991	0.113477	0.0575516	0.0241462	0.113477	-0.419639	None	No selection
2779	CDKAL1		0	0	0	0	0	0	0	0	0	0.208035	0.629515	0.412298	1	0.770057	0.875888	0.945919	0.777597	0.999982	0	0	-0.419639	-0.787991	0.113477	0.0575516	0.0241462	0.113477	-0.419639	None	No selection
2783	CDKL4		0	2	0	0	0	3.55424	0	0	0	0.186187	0.707601	0.379573	1	0.770057	0.875888	0.945919	0.747268	0.999982	2	0	-0.419639	0.570213	0.113477	0.0575516	0.0241462	0.113477	0.570213	None	No selection
2784	CDKL5		1	6	0	0	0	2.81596	0	0	0	0.095003	0.506358	0.174693	1	0.770057	0.875888	0.945919	0.479484	0.999982	7	0	-0.419639	0.474055	0.113477	0.0575516	0.0241462	0.113477	0.474055	None	No selection
2785	CDKN1A		0	0	0	0	0	0	0	0	0	0.358731	0.770515	0.631916	1	0.770057	0.875888	0.945919	0.921965	0.999982	0	0	-0.419639	-0.787991	0.113477	0.0575516	0.0241462	0.113477	-0.419639	None	No selection
2786	CDKN1B		0	3	1	0	1	6.14361	22.0476	22.0476	29.0012	0.0326915	0.0443129	0.0201641	0.0333586	0.770057	0.875888	0.945919	0.00558584	0.999982	5	2	1.35079	0.799791	0.113477	0.0575516	0.0241462	0.113477	1.35079	None	No selection
2788	CDKN2A		0	0	0	0	0	0	0	0	0	0.296279	0.824224	0.567443	1	0.770057	0.875888	0.945919	0.888965	0.999982	0	0	-0.419639	-0.787991	0.113477	0.0575516	0.0241462	0.113477	-0.419639	None	No selection
2791	CDKN2B		0	0	0	0	0	0	0	0	0	0.334618	0.835301	0.616037	1	0.770057	0.875888	0.945919	0.914475	0.999982	0	0	-0.419639	-0.787991	0.113477	0.0575516	0.0241462	0.113477	-0.419639	None	No selection
2802	CDRT1		0	0	0	0	0	0	0	0	0	0.152598	0.596228	0.323379	1	0.770057	0.875888	0.945919	0.688451	0.999982	0	0	-0.419639	-0.787991	0.113477	0.0575516	0.0241462	0.113477	-0.419639	None	No selection
2804	CDRT15L2		0	0	0	0	0	0	0	0	0	0.30977	0.76726	0.574784	1	0.770057	0.875888	0.945919	0.893077	0.999982	0	0	-0.419639	-0.787991	0.113477	0.0575516	0.0241462	0.113477	-0.419639	None	No selection
2806	CDS1		1	4	0	0	1	4.49875	0	0	12.9313	0.0381067	0.628222	0.0968514	0.0719026	0.770057	0.875888	0.945919	0.0415535	0.999982	6	1	-0.419639	0.668543	0.113477	0.0575516	0.0241462	0.113477	0.668543	None	No selection
2807	CDS2		2	3	1	0	0	2.53065	6.00158	6.00158	0	0.221771	0.179512	0.228212	1	0.770057	0.875888	0.945919	0.565391	0.999982	6	1	0.804963	0.43033	0.113477	0.0575516	0.0241462	0.113477	0.804963	None	No selection
2809	CDT1		2	6	0	0	0	2.58974	0	0	0	0.110246	0.63378	0.236375	1	0.770057	0.875888	0.945919	0.577308	0.999982	8	0	-0.419639	0.439755	0.113477	0.0575516	0.0241462	0.113477	0.439755	None	No selection
2810	CDV3		1	0	1	0	0	0	22.6262	22.6262	0	0.245069	0.0418573	0.0557638	1	0.770057	0.875888	0.945919	0.216733	0.999982	2	1	1.36185	-0.787991	0.113477	0.0575516	0.0241462	0.113477	1.36185	None	No selection
2811	CDX1		0	2	0	0	0	2.57814	0	0	0	0.311748	0.797566	0.574745	1	0.770057	0.875888	0.945919	0.893055	0.999982	2	0	-0.419639	0.437921	0.113477	0.0575516	0.0241462	0.113477	0.437921	None	No selection
2813	CDX4		0	3	0	0	0	5.00729	0	0	0	0.054779	0.774582	0.148216	1	0.770057	0.875888	0.945919	0.431172	0.999982	3	0	-0.419639	0.71351	0.113477	0.0575516	0.0241462	0.113477	0.71351	None	No selection
2814	CDY1		0	0	0	0	0	0	0	0	0	0.21438	0.688853	0.433644	1	0.770057	0.875888	0.945919	0.795967	0.999982	0	0	-0.419639	-0.787991	0.113477	0.0575516	0.0241462	0.113477	-0.419639	None	No selection
2815	CDY1B		0	0	0	0	0	0	0	0	0	0.21438	0.688853	0.433644	1	0.770057	0.875888	0.945919	0.795967	0.999982	0	0	-0.419639	-0.787991	0.113477	0.0575516	0.0241462	0.113477	-0.419639	None	No selection
2816	CDY2A		0	0	0	0	0	0	0	0	0	0.22534	0.697106	0.450774	1	0.770057	0.875888	0.945919	0.809946	0.999982	0	0	-0.419639	-0.787991	0.113477	0.0575516	0.0241462	0.113477	-0.419639	None	No selection
2817	CDY2B		0	0	0	0	0	0	0	0	0	0.22534	0.697106	0.450774	1	0.770057	0.875888	0.945919	0.809946	0.999982	0	0	-0.419639	-0.787991	0.113477	0.0575516	0.0241462	0.113477	-0.419639	None	No selection
2818	CDYL		0	4	0	0	1	3.80004	0	0	9.9737	0.073096	0.682827	0.174971	0.0913217	0.770057	0.875888	0.945919	0.0820744	0.999982	5	1	-0.419639	0.598021	0.113477	0.0575516	0.0241462	0.113477	0.598021	None	No selection
2819	CDYL2		0	4	0	0	0	4.20183	0	0	0	0.0549762	0.657667	0.13449	1	0.770057	0.875888	0.945919	0.404312	0.999982	4	0	-0.419639	0.639961	0.113477	0.0575516	0.0241462	0.113477	0.639961	None	No selection
2820	CEACAM1		0	0	0	0	0	0	0	0	0	0.206879	0.689893	0.423	1	0.770057	0.875888	0.945919	0.786942	0.999982	0	0	-0.419639	-0.787991	0.113477	0.0575516	0.0241462	0.113477	-0.419639	None	No selection
2825	CEACAM21		2	0	0	0	0	0	0	0	0	0.212383	0.670921	0.424801	1	0.770057	0.875888	0.945919	0.788487	0.999982	2	0	-0.419639	-0.787991	0.113477	0.0575516	0.0241462	0.113477	-0.419639	None	No selection
2827	CEACAM4		0	0	0	0	0	0	0	0	0	0.33852	0.723342	0.598589	1	0.770057	0.875888	0.945919	0.905773	0.999982	0	0	-0.419639	-0.787991	0.113477	0.0575516	0.0241462	0.113477	-0.419639	None	No selection
2828	CEACAM5		0	3	0	0	0	2.57586	0	0	0	0.241438	0.667023	0.442666	1	0.770057	0.875888	0.945919	0.803412	0.999982	3	0	-0.419639	0.437559	0.113477	0.0575516	0.0241462	0.113477	0.437559	None	No selection
2829	CEACAM6		0	0	0	0	0	0	0	0	0	0.283292	0.74168	0.536922	1	0.770057	0.875888	0.945919	0.870835	0.999982	0	0	-0.419639	-0.787991	0.113477	0.0575516	0.0241462	0.113477	-0.419639	None	No selection
2830	CEACAM7		1	0	1	0	0	0	17.1028	17.1028	0	0.290581	0.0572385	0.0837073	1	0.770057	0.875888	0.945919	0.291337	0.999982	2	1	1.24262	-0.787991	0.113477	0.0575516	0.0241462	0.113477	1.24262	None	No selection
2831	CEACAM8		0	0	0	0	0	0	0	0	0	0.284416	0.724518	0.534784	1	0.770057	0.875888	0.945919	0.869501	0.999982	0	0	-0.419639	-0.787991	0.113477	0.0575516	0.0241462	0.113477	-0.419639	None	No selection
2834	CEBPD		0	0	0	0	0	0	0	0	0	0.197065	0.836609	0.427906	1	0.770057	0.875888	0.945919	0.791135	0.999982	0	0	-0.419639	-0.787991	0.113477	0.0575516	0.0241462	0.113477	-0.419639	None	No selection
2842	CELA2A		0	0	0	0	0	0	0	0	0	0.304626	0.721792	0.558963	1	0.770057	0.875888	0.945919	0.884096	0.999982	0	0	-0.419639	-0.787991	0.113477	0.0575516	0.0241462	0.113477	-0.419639	None	No selection
2843	CELA2B		0	2	0	0	0	3.67448	0	0	0	0.176025	0.712553	0.365152	1	0.770057	0.875888	0.945919	0.733022	0.999982	2	0	-0.419639	0.584039	0.113477	0.0575516	0.0241462	0.113477	0.584039	None	No selection
2845	CELA3B		0	0	0	0	0	0	0	0	0	0.297293	0.719824	0.549654	1	0.770057	0.875888	0.945919	0.878603	0.999982	0	0	-0.419639	-0.787991	0.113477	0.0575516	0.0241462	0.113477	-0.419639	None	No selection
2846	CELF1		1	0	0	0	0	0	0	0	0	0.154381	0.620984	0.328778	1	0.770057	0.875888	0.945919	0.694501	0.999982	1	0	-0.419639	-0.787991	0.113477	0.0575516	0.0241462	0.113477	-0.419639	None	No selection
2847	CELF2		1	0	0	0	0	0	0	0	0	0.129306	0.634685	0.289847	1	0.770057	0.875888	0.945919	0.648794	0.999982	1	0	-0.419639	-0.787991	0.113477	0.0575516	0.0241462	0.113477	-0.419639	None	No selection
2849	CELF4		1	4	0	0	0	2.8194	0	0	0	0.142644	0.61259	0.284024	1	0.770057	0.875888	0.945919	0.641525	0.999982	5	0	-0.419639	0.474556	0.113477	0.0575516	0.0241462	0.113477	0.474556	None	No selection
2852	CELSR1		5	14	0	1	2	1.61154	1.96685	1.96685	3.95645	0.26425	0.557778	0.499694	0.112252	0.770057	0.875888	0.945919	0.217678	0.999982	22	2	0.370579	0.24907	0.113477	0.0575516	0.0241462	0.113477	0.370579	None	No selection
2853	CELSR2		3	14	0	1	0	2.07243	2.00515	2.00515	0	0.110834	0.551788	0.272176	1	0.770057	0.875888	0.945919	0.626361	0.999982	18	0	0.377608	0.349348	0.113477	0.0575516	0.0241462	0.113477	0.377608	None	No selection
2854	CELSR3		3	17	0	0	1	2.19581	0	0	1.80327	0.0725096	0.325282	0.0884495	0.359376	0.770057	0.875888	0.945919	0.14141	0.999982	21	1	-0.419639	0.372681	0.113477	0.0575516	0.0241462	0.113477	0.372681	None	No selection
2857	CEMP1		0	0	0	0	0	0	0	0	0	0.334173	0.780833	0.606338	1	0.770057	0.875888	0.945919	0.9097	0.999982	0	0	-0.419639	-0.787991	0.113477	0.0575516	0.0241462	0.113477	-0.419639	None	No selection
2858	CENATAC		0	0	0	0	0	0	0	0	0	0.264095	0.663864	0.495078	1	0.770057	0.875888	0.945919	0.843138	0.999982	0	0	-0.419639	-0.787991	0.113477	0.0575516	0.0241462	0.113477	-0.419639	None	No selection
2862	CENPC		0	0	2	0	0	0	10.0293	10.0293	0	0.135852	0.0272979	0.0167064	1	0.770057	0.875888	0.945919	0.0850682	0.999982	2	2	1.01744	-0.787991	0.113477	0.0575516	0.0241462	0.113477	1.01744	None	No selection
2863	CENPE		2	9	0	0	1	2.03245	0	0	2.21105	0.18056	0.265183	0.161479	0.313496	0.770057	0.875888	0.945919	0.201649	0.999982	12	1	-0.419639	0.341511	0.113477	0.0575516	0.0241462	0.113477	0.341511	None	No selection
2864	CENPF		2	12	2	0	1	2.38065	3.31611	3.31611	1.9179	0.0785766	0.191414	0.148367	0.345179	0.770057	0.875888	0.945919	0.203406	0.999982	17	3	0.567805	0.405446	0.113477	0.0575516	0.0241462	0.113477	0.567805	None	No selection
2867	CENPJ		0	4	0	0	0	2.14096	0	0	0	0.298097	0.507068	0.427027	1	0.770057	0.875888	0.945919	0.790388	0.999982	4	0	-0.419639	0.362462	0.113477	0.0575516	0.0241462	0.113477	0.362462	None	No selection
2868	CENPK		0	2	0	0	0	5.40839	0	0	0	0.0889003	0.737324	0.217257	1	0.770057	0.875888	0.945919	0.548937	0.999982	2	0	-0.419639	0.745958	0.113477	0.0575516	0.0241462	0.113477	0.745958	None	No selection
2869	CENPL		0	5	0	0	0	8.68162	0	0	0	0.00246703	0.699018	0.00876307	1	0.770057	0.875888	0.945919	0.0502755	0.999982	5	0	-0.419639	0.946676	0.113477	0.0575516	0.0241462	0.113477	0.946676	None	No selection
2872	CENPO		0	2	0	0	0	3.76365	0	0	0	0.169	0.69413	0.349564	1	0.770057	0.875888	0.945919	0.716979	0.999982	2	0	-0.419639	0.594015	0.113477	0.0575516	0.0241462	0.113477	0.594015	None	No selection
2879	CENPV		2	0	0	0	0	0	0	0	0	0.133529	0.684112	0.303248	1	0.770057	0.875888	0.945919	0.665084	0.999982	2	0	-0.419639	-0.787991	0.113477	0.0575516	0.0241462	0.113477	-0.419639	None	No selection
2880	CENPVL1		0	0	0	0	0	0	0	0	0	0.206282	0.77085	0.434909	1	0.770057	0.875888	0.945919	0.797023	0.999982	0	0	-0.419639	-0.787991	0.113477	0.0575516	0.0241462	0.113477	-0.419639	None	No selection
2881	CENPVL2		0	0	0	0	0	0	0	0	0	0.206282	0.77085	0.434909	1	0.770057	0.875888	0.945919	0.797023	0.999982	0	0	-0.419639	-0.787991	0.113477	0.0575516	0.0241462	0.113477	-0.419639	None	No selection
2882	CENPVL3		0	0	0	0	0	0	0	0	0	0.20721	0.787373	0.438435	1	0.770057	0.875888	0.945919	0.799944	0.999982	0	0	-0.419639	-0.787991	0.113477	0.0575516	0.0241462	0.113477	-0.419639	None	No selection
2884	CENPX		0	2	0	0	1	5.68956	0	0	45.2594	0.0809811	0.800166	0.208445	0.0216284	0.770057	0.875888	0.945919	0.0288616	0.999982	3	1	-0.419639	0.767341	0.113477	0.0575516	0.0241462	0.113477	0.767341	None	No selection
2885	CEP104		0	4	0	0	0	2.41404	0	0	0	0.229672	0.550594	0.374758	1	0.770057	0.875888	0.945919	0.742574	0.999982	4	0	-0.419639	0.411109	0.113477	0.0575516	0.0241462	0.113477	0.411109	None	No selection
2886	CEP112		0	4	0	0	0	2.83106	0	0	0	0.157964	0.497439	0.25931	1	0.770057	0.875888	0.945919	0.609309	0.999982	4	0	-0.419639	0.476251	0.113477	0.0575516	0.0241462	0.113477	0.476251	None	No selection
2893	CEP162		2	6	2	0	0	2.22373	5.54216	5.54216	0	0.17792	0.0756978	0.125411	1	0.770057	0.875888	0.945919	0.385785	0.999982	10	2	0.772517	0.37779	0.113477	0.0575516	0.0241462	0.113477	0.772517	None	No selection
2894	CEP164		2	1	1	0	1	0.288253	2.56514	2.56514	4.08915	0.191716	0.437339	0.256553	0.197366	0.770057	0.875888	0.945919	0.201685	0.999982	5	2	0.46918	-0.345644	0.113477	0.0575516	0.0241462	0.113477	0.46918	None	No selection
2895	CEP170		0	0	0	0	1	0	0	0	3.76924	0.062501	0.480575	0.151086	0.210662	0.770057	0.875888	0.945919	0.141553	0.999982	1	1	-0.419639	-0.787991	0.113477	0.0575516	0.0241462	0.113477	-0.419639	None	No selection
2901	CEP290		1	7	0	1	0	1.81041	1.65032	1.65032	0	0.317088	0.667495	0.597244	1	0.770057	0.875888	0.945919	0.905081	0.999982	9	0	0.307672	0.295203	0.113477	0.0575516	0.0241462	0.113477	0.307672	None	No selection
2902	CEP295		2	12	1	1	1	2.54421	3.21384	3.21384	2.29602	0.0578191	0.201926	0.122046	0.30537	0.770057	0.875888	0.945919	0.15987	0.999982	17	2	0.555619	0.432512	0.113477	0.0575516	0.0241462	0.113477	0.555619	None	No selection
2904	CEP350		1	10	0	0	0	2.19814	0	0	0	0.147527	0.290704	0.139757	1	0.770057	0.875888	0.945919	0.414777	0.999982	11	0	-0.419639	0.37311	0.113477	0.0575516	0.0241462	0.113477	0.37311	None	No selection
2905	CEP41		0	3	0	0	1	4.5776	0	0	15.358	0.068169	0.686696	0.16696	0.0612209	0.770057	0.875888	0.945919	0.0570689	0.999982	4	1	-0.419639	0.675827	0.113477	0.0575516	0.0241462	0.113477	0.675827	None	No selection
2906	CEP43		0	0	0	1	0	0	13.1177	13.1177	0	0.270222	0.0790734	0.0997512	1	0.770057	0.875888	0.945919	0.329685	0.999982	1	0	1.13027	-0.787991	0.113477	0.0575516	0.0241462	0.113477	1.13027	None	No selection
2908	CEP55		0	0	0	1	0	0	8.53144	8.53144	0	0.262785	0.127261	0.143408	1	0.770057	0.875888	0.945919	0.421916	0.999982	1	0	0.949973	-0.787991	0.113477	0.0575516	0.0241462	0.113477	0.949973	None	No selection
2909	CEP57		0	0	1	0	0	0	7.49036	7.49036	0	0.236634	0.146759	0.146626	1	0.770057	0.875888	0.945919	0.428128	0.999982	1	1	0.896023	-0.787991	0.113477	0.0575516	0.0241462	0.113477	0.896023	None	No selection
2913	CEP70		1	4	0	0	1	4.05964	0	0	9.99038	0.0519319	0.542262	0.11344	0.0911829	0.770057	0.875888	0.945919	0.0576291	0.999982	6	1	-0.419639	0.625577	0.113477	0.0575516	0.0241462	0.113477	0.625577	None	No selection
2914	CEP72		0	3	0	0	0	2.35953	0	0	0	0.285877	0.636473	0.485938	1	0.770057	0.875888	0.945919	0.836627	0.999982	3	0	-0.419639	0.401825	0.113477	0.0575516	0.0241462	0.113477	0.401825	None	No selection
2916	CEP78		0	3	0	0	0	2.54792	0	0	0	0.246656	0.620925	0.431263	1	0.770057	0.875888	0.945919	0.793971	0.999982	3	0	-0.419639	0.433106	0.113477	0.0575516	0.0241462	0.113477	0.433106	None	No selection
2918	CEP85		0	0	0	0	0	0	0	0	0	0.140386	0.576077	0.300355	1	0.770057	0.875888	0.945919	0.66162	0.999982	0	0	-0.419639	-0.787991	0.113477	0.0575516	0.0241462	0.113477	-0.419639	None	No selection
2920	CEP89		1	4	1	0	0	2.45013	4.78279	4.78279	0	0.20205	0.232753	0.268075	1	0.770057	0.875888	0.945919	0.620992	0.999982	6	1	0.712927	0.41715	0.113477	0.0575516	0.0241462	0.113477	0.712927	None	No selection
2921	CEP95		1	7	0	0	0	4.46033	0	0	0	0.012289	0.498739	0.0282026	1	0.770057	0.875888	0.945919	0.128839	0.999982	8	0	-0.419639	0.664948	0.113477	0.0575516	0.0241462	0.113477	0.664948	None	No selection
2923	CEPT1		0	0	0	0	0	0	0	0	0	0.263301	0.7062	0.5039	1	0.770057	0.875888	0.945919	0.849262	0.999982	0	0	-0.419639	-0.787991	0.113477	0.0575516	0.0241462	0.113477	-0.419639	None	No selection
2924	CER1		0	0	0	0	0	0	0	0	0	0.348466	0.808381	0.627803	1	0.770057	0.875888	0.945919	0.920064	0.999982	0	0	-0.419639	-0.787991	0.113477	0.0575516	0.0241462	0.113477	-0.419639	None	No selection
2926	CERK		0	0	1	0	0	0	8.39802	8.39802	0	0.163044	0.129483	0.0944641	1	0.770057	0.875888	0.945919	0.317355	0.999982	1	1	0.943422	-0.787991	0.113477	0.0575516	0.0241462	0.113477	0.943422	None	No selection
2929	CERS2		1	0	0	0	0	0	0	0	0	0.187027	0.62096	0.37843	1	0.770057	0.875888	0.945919	0.746159	0.999982	1	0	-0.419639	-0.787991	0.113477	0.0575516	0.0241462	0.113477	-0.419639	None	No selection
2930	CERS3		0	3	1	0	1	4.90606	13.0863	13.0863	15.5579	0.0576004	0.0792838	0.0504514	0.0604805	0.770057	0.875888	0.945919	0.0207251	0.999982	5	2	1.12927	0.704921	0.113477	0.0575516	0.0241462	0.113477	1.12927	None	No selection
2931	CERS4		0	0	0	0	1	0	0	0	15.1247	0.228182	0.672708	0.449758	0.0621079	0.770057	0.875888	0.945919	0.127878	0.999982	1	1	-0.419639	-0.787991	0.113477	0.0575516	0.0241462	0.113477	-0.419639	None	No selection
2932	CERS5		0	0	0	0	0	0	0	0	0	0.252996	0.655215	0.478763	1	0.770057	0.875888	0.945919	0.831396	0.999982	0	0	-0.419639	-0.787991	0.113477	0.0575516	0.0241462	0.113477	-0.419639	None	No selection
2933	CERS6		0	0	0	0	0	0	0	0	0	0.267503	0.654649	0.497007	1	0.770057	0.875888	0.945919	0.84449	0.999982	0	0	-0.419639	-0.787991	0.113477	0.0575516	0.0241462	0.113477	-0.419639	None	No selection
2936	CES2		1	3	0	0	0	2.23704	0	0	0	0.297436	0.661523	0.51383	1	0.770057	0.875888	0.945919	0.85597	0.999982	4	0	-0.419639	0.380206	0.113477	0.0575516	0.0241462	0.113477	0.380206	None	No selection
2937	CES3		0	5	0	1	0	4.90717	10.8406	10.8406	0	0.0225854	0.097707	0.0304138	1	0.770057	0.875888	0.945919	0.136645	0.999982	6	0	1.05004	0.705017	0.113477	0.0575516	0.0241462	0.113477	1.05004	None	No selection
2938	CES4A		0	4	0	0	0	3.66268	0	0	0	0.0809203	0.643579	0.183121	1	0.770057	0.875888	0.945919	0.493989	0.999982	4	0	-0.419639	0.582701	0.113477	0.0575516	0.0241462	0.113477	0.582701	None	No selection
2942	CETN3		0	1	0	0	0	3.94004	0	0	0	0.291439	0.77969	0.547027	1	0.770057	0.875888	0.945919	0.877025	0.999982	1	0	-0.419639	0.613098	0.113477	0.0575516	0.0241462	0.113477	0.613098	None	No selection
2943	CETP		1	0	0	1	0	0	7.1684	7.1684	0	0.171542	0.150233	0.117228	1	0.770057	0.875888	0.945919	0.368521	0.999982	2	0	0.877884	-0.787991	0.113477	0.0575516	0.0241462	0.113477	0.877884	None	No selection
2950	CFAP20DC		0	3	0	0	0	2.46036	0	0	0	0.263972	0.564025	0.425911	1	0.770057	0.875888	0.945919	0.789436	0.999982	3	0	-0.419639	0.418846	0.113477	0.0575516	0.0241462	0.113477	0.418846	None	No selection
2953	CFAP298		0	0	0	0	0	0	0	0	0	0.32188	0.69572	0.5727	1	0.770057	0.875888	0.945919	0.891919	0.999982	0	0	-0.419639	-0.787991	0.113477	0.0575516	0.0241462	0.113477	-0.419639	None	No selection
2957	CFAP36		0	0	0	0	0	0	0	0	0	0.328168	0.676572	0.574492	1	0.770057	0.875888	0.945919	0.892915	0.999982	0	0	-0.419639	-0.787991	0.113477	0.0575516	0.0241462	0.113477	-0.419639	None	No selection
2958	CFAP410		0	0	0	0	0	0	0	0	0	0.189342	0.728503	0.403017	1	0.770057	0.875888	0.945919	0.769269	0.999982	0	0	-0.419639	-0.787991	0.113477	0.0575516	0.0241462	0.113477	-0.419639	None	No selection
2961	CFAP45		0	3	0	0	0	2.79367	0	0	0	0.205232	0.608893	0.372187	1	0.770057	0.875888	0.945919	0.740041	0.999982	3	0	-0.419639	0.470794	0.113477	0.0575516	0.0241462	0.113477	0.470794	None	No selection
2962	CFAP46		8	7	2	2	0	0.639431	3.55344	3.55344	0	0.343428	0.0516198	0.0503071	1	0.770057	0.875888	0.945919	0.200706	0.999982	19	2	0.594828	-0.0956283	0.113477	0.0575516	0.0241462	0.113477	0.594828	None	No selection
2963	CFAP47		3	3	0	0	0	0.46124	0	0	0	0.249043	0.228969	0.298647	1	0.770057	0.875888	0.945919	0.65956	0.999982	6	0	-0.419639	-0.204695	0.113477	0.0575516	0.0241462	0.113477	-0.204695	None	No selection
2965	CFAP53		0	0	0	0	0	0	0	0	0	0.204536	0.621036	0.405469	1	0.770057	0.875888	0.945919	0.771491	0.999982	0	0	-0.419639	-0.787991	0.113477	0.0575516	0.0241462	0.113477	-0.419639	None	No selection
2966	CFAP54		2	9	1	1	0	1.69653	2.74521	2.74521	0	0.319536	0.262504	0.417626	1	0.770057	0.875888	0.945919	0.782284	0.999982	13	1	0.494949	0.269389	0.113477	0.0575516	0.0241462	0.113477	0.494949	None	No selection
2967	CFAP57		3	1	1	0	0	0.295132	2.27256	2.27256	0	0.190878	0.4892	0.284278	1	0.770057	0.875888	0.945919	0.641843	0.999982	5	1	0.423749	-0.339073	0.113477	0.0575516	0.0241462	0.113477	0.423749	None	No selection
2968	CFAP58		2	7	1	0	1	3.4081	3.57776	3.57776	6.84335	0.0320626	0.311773	0.0802928	0.127873	0.770057	0.875888	0.945919	0.057279	0.999982	11	2	0.597505	0.552794	0.113477	0.0575516	0.0241462	0.113477	0.597505	None	No selection
2971	CFAP69		1	4	1	0	0	2.41573	4.52865	4.52865	0	0.208976	0.246668	0.28439	1	0.770057	0.875888	0.945919	0.641984	0.999982	6	1	0.691007	0.411395	0.113477	0.0575516	0.0241462	0.113477	0.691007	None	No selection
2975	CFAP77		0	2	0	0	0	2.40739	0	0	0	0.345659	0.73877	0.597409	1	0.770057	0.875888	0.945919	0.905166	0.999982	2	0	-0.419639	0.409988	0.113477	0.0575516	0.0241462	0.113477	0.409988	None	No selection
2978	CFAP94		0	0	0	0	1	0	0	0	8.26313	0.199401	0.576645	0.387646	0.108227	0.770057	0.875888	0.945919	0.174996	0.999982	1	1	-0.419639	-0.787991	0.113477	0.0575516	0.0241462	0.113477	-0.419639	None	No selection
2979	CFAP97		0	4	0	0	0	5.00032	0	0	0	0.0327873	0.679259	0.0883146	1	0.770057	0.875888	0.945919	0.302641	0.999982	4	0	-0.419639	0.712923	0.113477	0.0575516	0.0241462	0.113477	0.712923	None	No selection
2980	CFAP97D1		0	2	0	0	0	6.27772	0	0	0	0.0674246	0.792505	0.178726	1	0.770057	0.875888	0.945919	0.486474	0.999982	2	0	-0.419639	0.80893	0.113477	0.0575516	0.0241462	0.113477	0.80893	None	No selection
2983	CFB		0	0	0	0	0	0	0	0	0	0.14665	0.597498	0.314223	1	0.770057	0.875888	0.945919	0.677984	0.999982	0	0	-0.419639	-0.787991	0.113477	0.0575516	0.0241462	0.113477	-0.419639	None	No selection
2984	CFC1		0	0	0	0	0	0	0	0	0	0.274046	0.759712	0.528461	1	0.770057	0.875888	0.945919	0.865506	0.999982	0	0	-0.419639	-0.787991	0.113477	0.0575516	0.0241462	0.113477	-0.419639	None	No selection
2985	CFC1B		0	0	0	0	0	0	0	0	0	0.276534	0.758043	0.531391	1	0.770057	0.875888	0.945919	0.867367	0.999982	0	0	-0.419639	-0.787991	0.113477	0.0575516	0.0241462	0.113477	-0.419639	None	No selection
2988	CFH		0	4	0	0	0	2.37813	0	0	0	0.237512	0.475168	0.343231	1	0.770057	0.875888	0.945919	0.710265	0.999982	4	0	-0.419639	0.405015	0.113477	0.0575516	0.0241462	0.113477	0.405015	None	No selection
2989	CFHR1		0	0	0	0	0	0	0	0	0	0.310216	0.670232	0.552393	1	0.770057	0.875888	0.945919	0.880236	0.999982	0	0	-0.419639	-0.787991	0.113477	0.0575516	0.0241462	0.113477	-0.419639	None	No selection
2990	CFHR2		0	0	0	0	0	0	0	0	0	0.319891	0.701096	0.571831	1	0.770057	0.875888	0.945919	0.891434	0.999982	0	0	-0.419639	-0.787991	0.113477	0.0575516	0.0241462	0.113477	-0.419639	None	No selection
2991	CFHR3		1	0	0	0	0	0	0	0	0	0.281341	0.653217	0.512061	1	0.770057	0.875888	0.945919	0.854789	0.999982	1	0	-0.419639	-0.787991	0.113477	0.0575516	0.0241462	0.113477	-0.419639	None	No selection
2992	CFHR4		1	0	0	0	0	0	0	0	0	0.17276	0.55469	0.342227	1	0.770057	0.875888	0.945919	0.70919	0.999982	1	0	-0.419639	-0.787991	0.113477	0.0575516	0.0241462	0.113477	-0.419639	None	No selection
2998	CFP		2	3	0	0	0	2.04675	0	0	0	0.338442	0.498479	0.477876	1	0.770057	0.875888	0.945919	0.830742	0.999982	5	0	-0.419639	0.34433	0.113477	0.0575516	0.0241462	0.113477	0.34433	None	No selection
3000	CGA		0	1	0	0	0	3.6611	0	0	0	0.314373	0.759577	0.570168	1	0.770057	0.875888	0.945919	0.890502	0.999982	1	0	-0.419639	0.582522	0.113477	0.0575516	0.0241462	0.113477	0.582522	None	No selection
3010	CGNL1		1	9	0	0	0	3.54342	0	0	0	0.0222224	0.479995	0.0452799	1	0.770057	0.875888	0.945919	0.185416	0.999982	10	0	-0.419639	0.568947	0.113477	0.0575516	0.0241462	0.113477	0.568947	None	No selection
3012	CGRRF1		0	0	0	0	0	0	0	0	0	0.330966	0.715106	0.58803	1	0.770057	0.875888	0.945919	0.900261	0.999982	0	0	-0.419639	-0.787991	0.113477	0.0575516	0.0241462	0.113477	-0.419639	None	No selection
3013	CH25H		1	2	0	0	0	2.44391	0	0	0	0.324924	0.757052	0.581058	1	0.770057	0.875888	0.945919	0.896517	0.999982	3	0	-0.419639	0.416115	0.113477	0.0575516	0.0241462	0.113477	0.416115	None	No selection
3014	CHAC1		1	0	0	0	0	0	0	0	0	0.251089	0.734154	0.492341	1	0.770057	0.875888	0.945919	0.841206	0.999982	1	0	-0.419639	-0.787991	0.113477	0.0575516	0.0241462	0.113477	-0.419639	None	No selection
3016	CHAD		1	0	0	0	0	0	0	0	0	0.164704	0.751616	0.365738	1	0.770057	0.875888	0.945919	0.733611	0.999982	1	0	-0.419639	-0.787991	0.113477	0.0575516	0.0241462	0.113477	-0.419639	None	No selection
3021	CHAT		1	6	0	0	1	3.2672	0	0	7.97629	0.0570359	0.554655	0.122418	0.111693	0.770057	0.875888	0.945919	0.0723633	0.999982	8	1	-0.419639	0.535311	0.113477	0.0575516	0.0241462	0.113477	0.535311	None	No selection
3023	CHCHD10		1	0	0	0	0	0	0	0	0	0.314173	0.800937	0.585678	1	0.770057	0.875888	0.945919	0.899007	0.999982	1	0	-0.419639	-0.787991	0.113477	0.0575516	0.0241462	0.113477	-0.419639	None	No selection
3028	CHCHD6		1	2	0	0	0	2.83237	0	0	0	0.25744	0.702817	0.480963	1	0.770057	0.875888	0.945919	0.833011	0.999982	3	0	-0.419639	0.47644	0.113477	0.0575516	0.0241462	0.113477	0.47644	None	No selection
3032	CHD2		3	8	2	0	1	1.79541	3.20298	3.20298	3.2664	0.265181	0.197952	0.309492	0.235607	0.770057	0.875888	0.945919	0.263849	0.999982	14	3	0.554305	0.291888	0.113477	0.0575516	0.0241462	0.113477	0.554305	None	No selection
3033	CHD3		2	11	0	0	1	2.42419	0	0	2.90012	0.0783329	0.32828	0.0955584	0.257845	0.770057	0.875888	0.945919	0.115889	0.999982	14	1	-0.419639	0.412818	0.113477	0.0575516	0.0241462	0.113477	0.412818	None	No selection
3035	CHD5		0	0	0	0	0	0	0	0	0	0.045237	0.497488	0.1179	1	0.770057	0.875888	0.945919	0.36996	0.999982	0	0	-0.419639	-0.787991	0.113477	0.0575516	0.0241462	0.113477	-0.419639	None	No selection
3036	CHD6		2	16	4	0	1	3.16212	7.47312	7.47312	2.19965	0.0119965	0.00621465	0.00511041	0.314619	0.770057	0.875888	0.945919	0.0119508	0.999982	23	5	0.89507	0.521798	0.113477	0.0575516	0.0241462	0.113477	0.89507	None	No selection
3038	CHD8		2	10	0	0	0	1.8394	0	0	0	0.238828	0.268154	0.205024	1	0.770057	0.875888	0.945919	0.529911	0.999982	12	0	-0.419639	0.301536	0.113477	0.0575516	0.0241462	0.113477	0.301536	None	No selection
3039	CHD9		1	11	2	1	1	2.54176	5.04976	5.04976	2.06151	0.0783999	0.0475661	0.0702086	0.328896	0.770057	0.875888	0.945919	0.110106	0.999982	16	3	0.734821	0.432118	0.113477	0.0575516	0.0241462	0.113477	0.734821	None	No selection
3040	CHDH		1	0	0	0	0	0	0	0	0	0.0934663	0.639926	0.225939	1	0.770057	0.875888	0.945919	0.562021	0.999982	1	0	-0.419639	-0.787991	0.113477	0.0575516	0.0241462	0.113477	-0.419639	None	No selection
3041	CHEK1		0	0	1	0	0	0	8.74976	8.74976	0	0.22258	0.123775	0.121241	1	0.770057	0.875888	0.945919	0.377057	0.999982	1	1	0.960484	-0.787991	0.113477	0.0575516	0.0241462	0.113477	0.960484	None	No selection
3045	CHGA		0	3	0	0	0	3.52032	0	0	0	0.125349	0.680859	0.272382	1	0.770057	0.875888	0.945919	0.626629	0.999982	3	0	-0.419639	0.566231	0.113477	0.0575516	0.0241462	0.113477	0.566231	None	No selection
3049	CHIA		0	2	0	0	0	2.45618	0	0	0	0.335453	0.678301	0.563603	1	0.770057	0.875888	0.945919	0.886776	0.999982	2	0	-0.419639	0.418155	0.113477	0.0575516	0.0241462	0.113477	0.418155	None	No selection
3054	CHKA		1	0	0	0	0	0	0	0	0	0.152656	0.633844	0.328352	1	0.770057	0.875888	0.945919	0.694028	0.999982	1	0	-0.419639	-0.787991	0.113477	0.0575516	0.0241462	0.113477	-0.419639	None	No selection
3055	CHKB		0	2	0	0	1	2.41485	0	0	15.0865	0.34407	0.666186	0.56794	0.0622555	0.770057	0.875888	0.945919	0.153531	0.999982	3	1	-0.419639	0.411247	0.113477	0.0575516	0.0241462	0.113477	0.411247	None	No selection
3057	CHL1		4	6	0	0	0	1.73004	0	0	0	0.323913	0.379227	0.380745	1	0.770057	0.875888	0.945919	0.748402	0.999982	10	0	-0.419639	0.277144	0.113477	0.0575516	0.0241462	0.113477	0.277144	None	No selection
3062	CHMP2A		0	0	0	0	0	0	0	0	0	0.337114	0.780559	0.609683	1	0.770057	0.875888	0.945919	0.911364	0.999982	0	0	-0.419639	-0.787991	0.113477	0.0575516	0.0241462	0.113477	-0.419639	None	No selection
3064	CHMP3		0	2	0	0	0	5.90776	0	0	0	0.0755239	0.75337	0.1921	1	0.770057	0.875888	0.945919	0.509015	0.999982	2	0	-0.419639	0.783238	0.113477	0.0575516	0.0241462	0.113477	0.783238	None	No selection
3065	CHMP4A		0	2	0	0	0	5.42401	0	0	0	0.0884315	0.787485	0.222514	1	0.770057	0.875888	0.945919	0.556901	0.999982	2	0	-0.419639	0.747174	0.113477	0.0575516	0.0241462	0.113477	0.747174	None	No selection
3066	CHMP4B		1	0	0	0	0	0	0	0	0	0.289411	0.761581	0.547765	1	0.770057	0.875888	0.945919	0.877469	0.999982	1	0	-0.419639	-0.787991	0.113477	0.0575516	0.0241462	0.113477	-0.419639	None	No selection
3067	CHMP4C		1	0	0	0	1	0	0	0	25.531	0.318493	0.676395	0.562279	0.0377257	0.770057	0.875888	0.945919	0.102947	0.999982	2	1	-0.419639	-0.787991	0.113477	0.0575516	0.0241462	0.113477	-0.419639	None	No selection
3073	CHODL		0	0	0	1	0	0	17.5951	17.5951	0	0.349477	0.0570063	0.0941125	1	0.770057	0.875888	0.945919	0.316525	0.999982	1	0	1.25468	-0.787991	0.113477	0.0575516	0.0241462	0.113477	1.25468	None	No selection
3079	CHPT1		0	0	0	0	0	0	0	0	0	0.244767	0.701537	0.47839	1	0.770057	0.875888	0.945919	0.831121	0.999982	0	0	-0.419639	-0.787991	0.113477	0.0575516	0.0241462	0.113477	-0.419639	None	No selection
3081	CHRD		0	6	0	0	0	3.04758	0	0	0	0.0883232	0.554683	0.172651	1	0.770057	0.875888	0.945919	0.47591	0.999982	6	0	-0.419639	0.506574	0.113477	0.0575516	0.0241462	0.113477	0.506574	None	No selection
3083	CHRDL2		0	3	0	0	0	3.3325	0	0	0	0.141445	0.649025	0.291197	1	0.770057	0.875888	0.945919	0.650463	0.999982	3	0	-0.419639	0.543501	0.113477	0.0575516	0.0241462	0.113477	0.543501	None	No selection
3084	CHRFAM7A		0	0	0	0	0	0	0	0	0	0.2098	0.691149	0.427478	1	0.770057	0.875888	0.945919	0.790771	0.999982	0	0	-0.419639	-0.787991	0.113477	0.0575516	0.0241462	0.113477	-0.419639	None	No selection
3085	CHRM1		1	0	0	0	0	0	0	0	0	0.134196	0.6856	0.305481	1	0.770057	0.875888	0.945919	0.667741	0.999982	1	0	-0.419639	-0.787991	0.113477	0.0575516	0.0241462	0.113477	-0.419639	None	No selection
3086	CHRM2		1	0	0	0	0	0	0	0	0	0.200551	0.720854	0.417864	1	0.770057	0.875888	0.945919	0.782492	0.999982	1	0	-0.419639	-0.787991	0.113477	0.0575516	0.0241462	0.113477	-0.419639	None	No selection
3087	CHRM3		1	3	0	0	0	2.25527	0	0	0	0.292832	0.638813	0.499079	1	0.770057	0.875888	0.945919	0.845934	0.999982	4	0	-0.419639	0.383492	0.113477	0.0575516	0.0241462	0.113477	0.383492	None	No selection
3089	CHRM5		0	0	0	0	0	0	0	0	0	0.214317	0.678035	0.43145	1	0.770057	0.875888	0.945919	0.794129	0.999982	0	0	-0.419639	-0.787991	0.113477	0.0575516	0.0241462	0.113477	-0.419639	None	No selection
3094	CHRNA4		1	8	0	0	0	4.49045	0	0	0	0.00876856	0.656416	0.0264861	1	0.770057	0.875888	0.945919	0.122661	0.999982	9	0	-0.419639	0.667769	0.113477	0.0575516	0.0241462	0.113477	0.667769	None	No selection
3097	CHRNA7		0	0	0	0	0	0	0	0	0	0.165654	0.669699	0.356783	1	0.770057	0.875888	0.945919	0.724493	0.999982	0	0	-0.419639	-0.787991	0.113477	0.0575516	0.0241462	0.113477	-0.419639	None	No selection
3102	CHRNB4		0	5	0	0	0	4.95241	0	0	0	0.0218578	0.700916	0.0628564	1	0.770057	0.875888	0.945919	0.236774	0.999982	5	0	-0.419639	0.708874	0.113477	0.0575516	0.0241462	0.113477	0.708874	None	No selection
3106	CHST1		3	0	0	0	0	0	0	0	0	0.0621268	0.616675	0.159425	1	0.770057	0.875888	0.945919	0.452158	0.999982	3	0	-0.419639	-0.787991	0.113477	0.0575516	0.0241462	0.113477	-0.419639	None	No selection
3107	CHST10		2	0	0	1	0	0	8.6936	8.6936	0	0.173316	0.119484	0.101763	1	0.770057	0.875888	0.945919	0.334302	0.999982	3	0	0.957804	-0.787991	0.113477	0.0575516	0.0241462	0.113477	0.957804	None	No selection
3108	CHST11		0	2	0	0	0	2.70979	0	0	0	0.288753	0.7241	0.52551	1	0.770057	0.875888	0.945919	0.863616	0.999982	2	0	-0.419639	0.458293	0.113477	0.0575516	0.0241462	0.113477	0.458293	None	No selection
3109	CHST12		2	0	0	0	0	0	0	0	0	0.0758454	0.707773	0.196146	1	0.770057	0.875888	0.945919	0.515647	0.999982	2	0	-0.419639	-0.787991	0.113477	0.0575516	0.0241462	0.113477	-0.419639	None	No selection
3111	CHST14		0	0	0	0	0	0	0	0	0	0.186619	0.772707	0.404637	1	0.770057	0.875888	0.945919	0.770738	0.999982	0	0	-0.419639	-0.787991	0.113477	0.0575516	0.0241462	0.113477	-0.419639	None	No selection
3114	CHST3		1	6	0	0	0	3.79004	0	0	0	0.032922	0.716339	0.0917636	1	0.770057	0.875888	0.945919	0.310945	0.999982	7	0	-0.419639	0.596924	0.113477	0.0575516	0.0241462	0.113477	0.596924	None	No selection
3115	CHST4		0	3	0	0	0	3.76177	0	0	0	0.107973	0.722145	0.2498	1	0.770057	0.875888	0.945919	0.596296	0.999982	3	0	-0.419639	0.593807	0.113477	0.0575516	0.0241462	0.113477	0.593807	None	No selection
3117	CHST6		0	0	0	0	0	0	0	0	0	0.14792	0.741936	0.337127	1	0.770057	0.875888	0.945919	0.703684	0.999982	0	0	-0.419639	-0.787991	0.113477	0.0575516	0.0241462	0.113477	-0.419639	None	No selection
3127	CHURC1		0	1	0	0	0	3.49769	0	0	0	0.329415	0.795341	0.597211	1	0.770057	0.875888	0.945919	0.905064	0.999982	1	0	-0.419639	0.563555	0.113477	0.0575516	0.0241462	0.113477	0.563555	None	No selection
[truncated: 18,008 more rows]

## Sheet: Table S3
Gene name	Reported mutations used for variant calling	Accession	References
[truncated: 74 more rows]

[truncated: 11 more sheets: Sheet3, Table S4, Table S5, Table S6, Table S7, Table S8, Table S9, Table S10, Table S11, Table S12, Table S13]
