# Supplementary material for: Analysis of somatic mutations in whole blood from 200,618 individuals identifies pervasive positive selection and novel drivers of clonal hematopoiesis
Source: Nat Genet. 2024 May 14;56(6):1147–55. doi: 10.1038/s41588-024-01755-1 (PMC11176083; doi:10.1038/s41588-024-01755-1)
Supplement: Supplementary file 5 — These are the source data files for plots in Fig. 1. Those not included here are already present in the supplementary tables. [file 41588_2024_1755_MOESM5_ESM.xlsx]

## Sheet: Fig1A_toppanel_sourcedata
sex	age	Detectable mutation
Female	40	0.128617
Female	41	0.112161
Female	42	0.117113
Female	43	0.122095
Female	44	0.123792
Female	45	0.117832
Female	46	0.121067
Female	47	0.131704
Female	48	0.129188
Female	49	0.127087
Female	50	0.123568
Female	51	0.11981
Female	52	0.124642
Female	53	0.137875
Female	54	0.126674
Female	55	0.137471
Female	56	0.136516
Female	57	0.137245
Female	58	0.138612
Female	59	0.140433
Female	60	0.131268
Female	61	0.143897
Female	62	0.140288
Female	63	0.147791
Female	64	0.154286
Female	65	0.152279
Female	66	0.155189
Female	67	0.146082
Female	68	0.156627
Female	69	0.152347
Female	70	0.150562
Male	40	0.121382
Male	41	0.112641
Male	42	0.123967
Male	43	0.112779
Male	44	0.113051
Male	45	0.11859
Male	46	0.112287
Male	47	0.130623
Male	48	0.118519
Male	49	0.113509
Male	50	0.117013
Male	51	0.126502
Male	52	0.125144
Male	53	0.133612
Male	54	0.131569
Male	55	0.141204
Male	56	0.140564
Male	57	0.133026
Male	58	0.135791
Male	59	0.137255
Male	60	0.135424
Male	61	0.139204
Male	62	0.13803
Male	63	0.156455
Male	64	0.156825
Male	65	0.170602
Male	66	0.17094
Male	67	0.172579
Male	68	0.168521
Male	69	0.169768
Male	70	0.162272

## Sheet: Fig1A_middlepanel_sourcedata
sex	age	vaf
Female	40	0.001293
Female	41	0.001323
Female	42	0.000821
Female	43	0.001579
Female	44	0.001647
Female	45	0.00163
Female	46	0.001764
Female	47	0.001343
Female	48	0.001859
Female	49	0.001812
Female	50	0.001852
Female	51	0.001648
Female	52	0.002732
Female	53	0.002989
Female	54	0.002305
Female	55	0.002446
Female	56	0.003275
Female	57	0.00355
Female	58	0.003198
Female	59	0.004058
Female	60	0.004432
Female	61	0.00475
Female	62	0.004211
Female	63	0.004718
Female	64	0.005124
Female	65	0.005459
Female	66	0.007178
Female	67	0.006379
Female	68	0.007393
Female	69	0.008428
Female	70	0.008465
Male	40	0.001444
Male	41	0.001412
Male	42	0.001416
Male	43	0.00159
Male	44	0.00126
Male	45	0.001601
Male	46	0.0019
Male	47	0.001295
Male	48	0.0013
Male	49	0.001853
Male	50	0.001497
Male	51	0.002366
Male	52	0.001725
Male	53	0.002027
Male	54	0.002502
Male	55	0.003032
Male	56	0.003914
Male	57	0.002951
Male	58	0.003999
Male	59	0.003991
Male	60	0.004965
Male	61	0.005014
Male	62	0.005829
Male	63	0.006285
Male	64	0.006201
Male	65	0.007509
Male	66	0.0075
Male	67	0.007659
Male	68	0.008287
Male	69	0.009205
Male	70	0.007247

## Sheet: Fig1A_lowerpanel_sourcedata
sex	age	log counts
Female	40	0.095711
Female	41	0.085064
Female	42	0.08643
Female	43	0.091635
Female	44	0.091699
Female	45	0.08714
Female	46	0.091204
Female	47	0.098323
Female	48	0.097612
Female	49	0.095431
Female	50	0.092873
Female	51	0.091362
Female	52	0.094105
Female	53	0.103593
Female	54	0.097805
Female	55	0.106261
Female	56	0.105172
Female	57	0.105928
Female	58	0.10886
Female	59	0.109328
Female	60	0.102164
Female	61	0.111291
Female	62	0.109743
Female	63	0.11537
Female	64	0.124749
Female	65	0.122386
Female	66	0.12867
Female	67	0.116184
Female	68	0.125852
Female	69	0.126078
Female	70	0.124998
Male	40	0.09327
Male	41	0.084646
Male	42	0.093066
Male	43	0.086458
Male	44	0.086103
Male	45	0.089603
Male	46	0.08497
Male	47	0.097347
Male	48	0.090842
Male	49	0.086771
Male	50	0.088316
Male	51	0.095746
Male	52	0.094606
Male	53	0.101819
Male	54	0.098749
Male	55	0.109793
Male	56	0.108526
Male	57	0.102487
Male	58	0.104762
Male	59	0.105583
Male	60	0.107525
Male	61	0.109873
Male	62	0.110092
Male	63	0.12296
Male	64	0.125186
Male	65	0.138057
Male	66	0.140682
Male	67	0.143024
Male	68	0.136876
Male	69	0.140344
Male	70	0.142774

## Sheet: Fig1B_sourcedata
name	mle	cilow	cihigh
Missense	1.12205	1.09881	1.14578
Nonsynonymous	1.19066	1.13982	1.24378
Splicing	1.55117	1.44928	1.66023
Truncating	1.27348	1.22576	1.32306
All	1.13433	1.11119	1.15796

## Sheet: Fig1E_sourcedata
age	Novel FI-CH		age	Canonical FI-CH		age	Canonical non-FI CH
40	0.00172786		40	0.00388769		40	0.00172786
41	0.00223864		41	0.00358182		41	0.000895456
42	0.00133869		42	0.00423918		42	0.000446229
43	0.00203666		43	0.00427699		43	0.00244399
44	0.00308261		44	0.00411015		44	0.00102754
45	0.00198255		45	0.00515464		45	0.00118953
46	0.00176574		46	0.0064744		46	0.00156955
47	0.000570559		47	0.00532522		47	0.00190186
48	0.00185219		48	0.00592702		48	0.00111132
49	0.00174338		49	0.00749651		49	0.00122036
50	0.00139543		50	0.00732601		50	0.000872144
51	0.00149105		51	0.00894632		51	0.00115971
52	0.0026251		52	0.00836751		52	0.00164069
53	0.00254089		53	0.00921074		53	0.00174686
54	0.00277222		54	0.00862467		54	0.00169413
55	0.00177567		55	0.0115419		55	0.0016277
56	0.0023098		56	0.0132814		56	0.00259853
57	0.00325825		57	0.0137413		57	0.00127497
58	0.00361882		58	0.0143412		58	0.00174239
59	0.00437609		59	0.0165041		59	0.00162541
60	0.00498442		60	0.0185877		60	0.00228453
61	0.00350706		61	0.0214321		61	0.00165611
62	0.00384426		62	0.0200099		62	0.00295712
63	0.00422878		63	0.023364		63	0.00190295
64	0.00429039		64	0.0247262		64	0.00180648
65	0.00484016		65	0.0265646		65	0.0032643
66	0.00466759		66	0.030024		66	0.00227072
67	0.00423671		67	0.0307503		67	0.00177668
68	0.00610874		68	0.032529		68	0.00213806
69	0.00613497		69	0.0372942		69	0.00306748
70	0.00319829		70	0.0309168		70	0.00319829

## Sheet: Fig1F_sourcedata
	Novel FI-CH			Canonical FI-CH			Canonical non-FI CH
age	logVAF		age	logVAF		age	logVAF
40	-3.33835		40	-3.53812		40	-3.28977
41	-3.09822		41	-3.55757		41	-3.32332
42	-3.35928		42	-3.56235		42	-3.34704
43	-3.21865		43	-3.54521		43	-3.40687
44	-3.09946		44	-3.52924		44	-3.35012
45	-3.31945		45	-3.52841		45	-3.45676
46	-3.18788		46	-3.50706		46	-3.29351
47	-3.55194		47	-3.54324		47	-3.24059
48	-3.36397		48	-3.52276		48	-3.41594
49	-3.29099		49	-3.47155		49	-3.32119
50	-3.22735		50	-3.45855		50	-3.34591
51	-3.29639		51	-3.48469		51	-3.35613
52	-3.24771		52	-3.48405		52	-3.27365
53	-3.2716		53	-3.48446		53	-3.25882
54	-3.22651		54	-3.47897		54	-3.38477
55	-3.35365		55	-3.45179		55	-3.28922
56	-3.31259		56	-3.40415		56	-3.33668
57	-3.11792		57	-3.42225		57	-3.32754
58	-3.20503		58	-3.40122		58	-3.34596
59	-3.12682		59	-3.37874		59	-3.30958
60	-3.02555		60	-3.37005		60	-3.22757
61	-3.20118		61	-3.34054		61	-3.26975
62	-3.10686		62	-3.37093		62	-3.21774
63	-3.05603		63	-3.31737		63	-3.24868
64	-3.14392		64	-3.26844		64	-3.33928
65	-3.06589		65	-3.29157		65	-3.22469
66	-3.07404		66	-3.27112		66	-3.19677
67	-3.02607		67	-3.25326		67	-3.21747
68	-2.84465		68	-3.21686		68	-3.28924
69	-3.00428		69	-3.22233		69	-3.08189
70	-3.10235		70	-3.2424		70	-3.15156
