# Supplementary material for: Analysis of somatic mutations in whole blood from 200,618 individuals identifies pervasive positive selection and novel drivers of clonal hematopoiesis
Source: Nat Genet. 2024 May 14;56(6):1147–55. doi: 10.1038/s41588-024-01755-1 (PMC11176083; doi:10.1038/s41588-024-01755-1)
Supplement: Supplementary file 6 — These are the source data files for plots in Fig. 3. Those not included here already present in the supplementary tables. [file 41588_2024_1755_MOESM6_ESM.xlsx]

## Sheet: Fig3e_Novel FI-CH
age	Novel FI-CH
40	0.00172786
41	0.00223864
42	0.00133869
43	0.00203666
44	0.00308261
45	0.00198255
46	0.00176574
47	0.000570559
48	0.00185219
49	0.00174338
50	0.00139543
51	0.00149105
52	0.0026251
53	0.00254089
54	0.00277222
55	0.00177567
56	0.0023098
57	0.00325825
58	0.00361882
59	0.00437609
60	0.00498442
61	0.00350706
62	0.00384426
63	0.00422878
64	0.00429039
65	0.00484016
66	0.00466759
67	0.00423671
68	0.00610874
69	0.00613497
70	0.00319829

## Sheet: Fig3e_Canonical FI-CH
age	Canonical FI-CH
40	0.00388769
41	0.00358182
42	0.00423918
43	0.00427699
44	0.00411015
45	0.00515464
46	0.0064744
47	0.00532522
48	0.00592702
49	0.00749651
50	0.00732601
51	0.00894632
52	0.00836751
53	0.00921074
54	0.00862467
55	0.0115419
56	0.0132814
57	0.0137413
58	0.0143412
59	0.0165041
60	0.0185877
61	0.0214321
62	0.0200099
63	0.023364
64	0.0247262
65	0.0265646
66	0.030024
67	0.0307503
68	0.032529
69	0.0372942
70	0.0309168

## Sheet: Fig3e_Canonical non-FI CH
age	Canonical non-FI CH
40	0.00172786
41	0.000895456
42	0.000446229
43	0.00244399
44	0.00102754
45	0.00118953
46	0.00156955
47	0.00190186
48	0.00111132
49	0.00122036
50	0.000872144
51	0.00115971
52	0.00164069
53	0.00174686
54	0.00169413
55	0.0016277
56	0.00259853
57	0.00127497
58	0.00174239
59	0.00162541
60	0.00228453
61	0.00165611
62	0.00295712
63	0.00190295
64	0.00180648
65	0.0032643
66	0.00227072
67	0.00177668
68	0.00213806
69	0.00306748
70	0.00319829

## Sheet: Fig3e_Autosomal mosaic CNA CH
age	autosomal Mosaic CNV CH
40	0.00345572
41	0.00291023
42	0.00379295
43	0.00264766
44	0.00369914
45	0.0035686
46	0.0062782
47	0.00627615
48	0.00444527
49	0.00470711
50	0.004884
51	0.00513585
52	0.00459393
53	0.0053994
54	0.0064685
55	0.00636283
56	0.00664068
57	0.00694149
58	0.00737167
59	0.00862716
60	0.00955348
61	0.00779347
62	0.0106456
63	0.00803468
64	0.0101615
65	0.0124944
66	0.0113536
67	0.0125735
68	0.0151191
69	0.015176
70	0.010661

## Sheet: Fig3e_"Driverless" CH
age	Non-CD CH
40	0.0164147
41	0.0145512
42	0.01361
43	0.0164969
44	0.014591
45	0.0120936
46	0.0162841
47	0.0154051
48	0.0172254
49	0.0174338
50	0.015873
51	0.0170643
52	0.0168991
53	0.0185803
54	0.0192515
55	0.0226398
56	0.0232424
57	0.0218161
58	0.0243935
59	0.0232558
60	0.0255452
61	0.0252314
62	0.0283884
63	0.0281214
64	0.0340973
65	0.0357947
66	0.0415037
67	0.0363537
68	0.0357361
69	0.0419761
70	0.0458422
