# Supplementary material for: Analysis of somatic mutations in whole blood from 200,618 individuals identifies pervasive positive selection and novel drivers of clonal hematopoiesis
Source: Nat Genet. 2024 May 14;56(6):1147–55. doi: 10.1038/s41588-024-01755-1 (PMC11176083; doi:10.1038/s41588-024-01755-1)
Supplement: Supplementary file 7 — These are the source data files for plots in Extended Data Fig. 2. Those not included here are already present in the supplementary tables. [file 41588_2024_1755_MOESM7_ESM.xlsx]

## Sheet: ExtFig2b_Heme malignancy
covariate	coef	coef lower 95%	coef upper 95%	p-value
DNMT3A	0.501556	0.339935	0.663178	1.18463e-09
BRCC3	0.66678	-0.495241	1.8288	0.260738
SRSF2	1.49951	1.20389	1.79513	2.73676e-23
PHIP	1.40202	-0.032989	2.83703	0.0555044
JAK2	3.5683	3.197	3.9396	3.8573e-79
SF3B1	1.80379	1.41654	2.19103	6.88278e-20
GNAS	0.680938	-0.111081	1.47296	0.0919736
TET2	0.964442	0.737709	1.19118	7.62195e-17
ASXL1	1.04111	0.74223	1.33999	8.65507e-12
PPM1D	0.242666	-0.645651	1.13098	0.592365
MTA2	0.845904	0.236208	1.4556	0.00654215
CHEK2	1.09495	-0.119365	2.30927	0.0771774
YLPM1	0.521302	-0.833955	1.87656	0.450907
MYD88	1.80431	1.28715	2.32147	8.0258e-12
SPRED2	0.432785	-1.06833	1.9339	0.572022
ZBTB33	0.406535	-0.327711	1.14078	0.277839
ZNF318	0.925244	0.0609433	1.78955	0.0358906
IGLL5	2.08176	1.58171	2.5818	3.3627e-16
NF1	1.17802	-0.0126389	2.36869	0.052482
SETD2	-14.2887	-3181.25	3152.67	0.992944

## Sheet: ExtFig2b_Non-heme malignancy
covariate	coef	coef lower 95%	coef upper 95%	p-value
DNMT3A	0.116813	0.00677728	0.0322549	0.201371
BRCC3	-0.472038	0.28345	-1.33459	0.390516
SRSF2	-0.289823	0.143904	-0.678519	0.0988726
PHIP	-0.0267739	0.956318	-0.984809	0.931261
JAK2	-0.468519	0.0772665	-0.988269	0.0512316
SF3B1	-0.25781	0.308375	-0.753863	0.238243
GNAS	0.0691091	0.781694	-0.419687	0.557905
TET2	0.0822823	0.326802	-0.0821826	0.246747
ASXL1	0.020217	0.868007	-0.218212	0.258646
PPM1D	0.13582	0.487972	-0.248012	0.519652
MTA2	-0.0819961	0.739829	-0.565944	0.401952
CHEK2	-0.449423	0.348873	-1.38972	0.490877
YLPM1	0.0891327	0.77269	-0.515653	0.693918
MYD88	-0.90387	0.0804575	-1.91732	0.109582
SPRED2	0.179543	0.59732	-0.486606	0.845692
ZBTB33	0.0540584	0.76856	-0.306006	0.414123
ZNF318	0.338036	0.1859	-0.162822	0.838894
IGLL5	-0.253489	0.431986	-0.885749	0.378772
NF1	-0.484282	0.310284	-1.41978	0.451211
SETD2	-0.185517	0.684639	-1.08079	0.709755

## Sheet: ExtFig2b_Death
covariate	coef	coef lower 95%	coef upper 95%	p-value
DNMT3A	0.192304	0.0789175	0.30569	0.000887021
BRCC3	-0.232378	-1.33142	0.866662	0.678574
SRSF2	0.382513	0.0427795	0.722246	0.0273305
PHIP	-0.0783833	-1.53557	1.37881	0.916036
JAK2	0.602286	0.168045	1.03653	0.00655902
SF3B1	0.402968	-0.0575158	0.863452	0.0863161
GNAS	0.475712	-0.0701967	1.02162	0.0876478
TET2	0.207462	-0.00664812	0.421572	0.0575504
ASXL1	0.135682	-0.160107	0.431471	0.368621
PPM1D	0.571401	0.148755	0.994047	0.008054
MTA2	0.113599	-0.460226	0.687425	0.698008
CHEK2	0.489085	-0.403141	1.38131	0.282653
YLPM1	-0.177279	-1.18162	0.827062	0.729374
MYD88	-0.179139	-1.00958	0.651297	0.672443
SPRED2	0.107203	-0.900726	1.11513	0.834869
ZBTB33	0.33879	-0.0899125	0.767492	0.121406
ZNF318	0.621811	0.0117075	1.23191	0.0457628
IGLL5	0.199697	-0.457617	0.85701	0.551542
NF1	0.173814	-0.887309	1.23494	0.748176
SETD2	0.239628	-0.893831	1.37309	0.678609

## Sheet: ExtFig2b_MI-Stroke
covariate	coef	coef lower 95%	coef upper 95%	p-value
DNMT3A	0.138164	-0.0260025	0.30233	0.0990406
BRCC3	0.593513	-0.327235	1.51426	0.206449
SRSF2	0.10332	-0.405206	0.611847	0.69047
PHIP	0.668508	-0.781979	2.11899	0.366357
JAK2	0.876882	0.398718	1.35505	0.000325281
SF3B1	0.0551815	-0.702308	0.812671	0.886465
GNAS	-0.666843	-2.37339	1.0397	0.443755
TET2	0.0606441	-0.260381	0.381669	0.711195
ASXL1	0.357742	0.00717063	0.708314	0.0454945
PPM1D	0.0550206	-0.675925	0.785966	0.882712
MTA2	0.163226	-0.578659	0.905111	0.666307
CHEK2	1.29448	0.402472	2.18648	0.00445094
YLPM1	0.329859	-0.814718	1.47444	0.572177
MYD88	0.295336	-0.659927	1.2506	0.544543
SPRED2	-0.48462	-2.44472	1.47548	0.62797
ZBTB33	0.0566424	-0.590104	0.703388	0.863709
ZNF318	-0.192286	-1.50924	1.12467	0.774748
IGLL5	-53.0614	-4.67631e+11	4.67631e+11	1
NF1	0.126554	-1.30805	1.56115	0.86273
SETD2	0.896005	-0.189054	1.98106	0.105561

## Sheet: ExtFig2b_COPD
covariate	coef	coef lower 95%	coef upper 95%	p-value
DNMT3A	0.220229	0.0205983	0.41986	0.030603
BRCC3	0.95607	-0.0758074	1.98795	0.0693743
SRSF2	-0.0237066	-0.782858	0.735445	0.951196
PHIP	0.748476	-1.28217	2.77912	0.470035
JAK2	0.116154	-0.937349	1.16966	0.828913
SF3B1	0.549244	-0.159542	1.25803	0.128815
GNAS	-15.2004	-4711.92	4681.52	0.994939
TET2	0.256812	-0.138618	0.652243	0.203054
ASXL1	0.371909	-0.0891652	0.832982	0.113893
PPM1D	0.297901	-0.484794	1.0806	0.455679
MTA2	0.533217	-0.286135	1.35257	0.202131
CHEK2	1.51029	0.393826	2.62675	0.00801753
YLPM1	0.410814	-0.967083	1.78871	0.558982
MYD88	-17.0305	-14628.5	14594.4	0.998177
SPRED2	1.36419	0.377396	2.35099	0.00673758
ZBTB33	-0.0218	-0.964992	0.921392	0.963868
ZNF318	0.307422	-0.970806	1.58565	0.637367
IGLL5	-0.442755	-2.29411	1.4086	0.639263
NF1	0.0769914	-1.94371	2.09769	0.940472
SETD2	-11.5	-708.451	685.45	0.974201

## Sheet: ExtFig2c_Acute Lymphoblastic
covariate	coef	coef lower 95%	coef upper 95%	p-value
DNMT3A	1.08174	-0.85622	3.0197	0.273947
BRCC3	-0.02385	-23.1348	23.0871	0.998386
SRSF2	4.05788	2.44734	5.66842	7.88e-07
PHIP	-0.02187	-23.7436	23.6998	0.998558
JAK2	-0.10595	-10.9014	10.6895	0.984654
SF3B1	-0.05393	-15.9015	15.7936	0.994678
GNAS	-0.03913	-17.9191	17.8408	0.996577
TET2	-0.59155	-4.68222	3.49912	0.776848
ASXL1	2.57201	1.02702	4.117	0.001103
PPM1D	-0.05997	-14.6235	14.5035	0.993561
MTA2	-0.06682	-10.7302	10.5965	0.990201
CHEK2	-0.03185	-13.588	13.5243	0.996326
YLPM1	-0.03172	-19.8889	19.8255	0.997502
MYD88	-0.06233	-5.52776	5.4031	0.982166
SPRED2	-0.03831	-16.0776	16.0009	0.996265
ZBTB33	-0.06915	-13.2815	13.1432	0.991815
ZNF318	-0.03273	-19.7075	19.6421	0.997399
IGLL5	2.64564	0.911912	4.37938	0.002782
NF1	-0.0295	-20.0158	19.9568	0.997692
SETD2	-0.01482	-28.8569	28.8273	0.999197

## Sheet: ExtFig2c_Common Lymphoid
covariate	coef	coef lower 95%	coef upper 95%	p-value
DNMT3A	0.333596	-0.10178	0.768971	0.133156
BRCC3	-0.52736	-4.80943	3.75472	0.809262
SRSF2	1.06177	0.032385	2.09115	0.043215
PHIP	-0.34634	-5.26886	4.57617	0.890318
JAK2	1.26022	0.333984	2.18647	0.00766
SF3B1	2.05881	1.22632	2.89129	1.25e-06
GNAS	0.633808	-1.3724	2.64002	0.535786
TET2	0.817121	0.363577	1.27066	0.000414
ASXL1	0.989946	0.362478	1.61742	0.001987
PPM1D	1.92858	1.06787	2.78928	1.12e-05
MTA2	1.38044	0.097873	2.66301	0.034899
CHEK2	1.07385	-1.19071	3.3384	0.352675
YLPM1	-0.5504	-4.72196	3.62116	0.795944
MYD88	3.21494	2.36247	4.0674	1.45e-13
SPRED2	0.759908	-1.16756	2.68737	0.439688
ZBTB33	1.73093	0.84945	2.61241	0.000119
ZNF318	1.93896	0.696068	3.18185	0.002231
IGLL5	3.06589	2.42022	3.71155	1.32e-20
NF1	0.981129	-1.21698	3.17924	0.381666
SETD2	-0.31855	-5.27894	4.64184	0.899837

## Sheet: ExtFig2c_Multiple Myeloma
covariate	coef	coef lower 95%	coef upper 95%	p-value
DNMT3A	-0.73458	-2.02812	0.558963	0.265696
BRCC3	-0.44136	-7.35973	6.477	0.900494
SRSF2	1.48106	0.062693	2.89943	0.040698
PHIP	-0.29069	-8.34778	7.76639	0.943626
JAK2	1.9804	0.803809	3.15699	0.00097
SF3B1	-0.89336	-6.68808	4.90135	0.762526
GNAS	-0.5988	-6.94223	5.74463	0.853217
TET2	0.523589	-0.42953	1.47671	0.281618
ASXL1	-0.4939	-2.59719	1.60939	0.645343
PPM1D	-0.89889	-6.4066	4.60882	0.749062
MTA2	1.9064	0.154863	3.65794	0.032904
CHEK2	2.72963	1.00716	4.45209	0.001896
YLPM1	-0.46064	-7.28916	6.36788	0.894814
MYD88	1.6527	-0.42069	3.72608	0.118221
SPRED2	-0.4943	-7.01232	6.02371	0.88184
ZBTB33	-1.03179	-6.66557	4.60199	0.719629
ZNF318	-0.47034	-7.24678	6.30609	0.891791
IGLL5	0.774945	-1.11691	2.6668	0.422066
NF1	2.72202	1.08428	4.35976	0.001124
SETD2	-0.27689	-7.23139	6.67762	0.9378

## Sheet: ExtFig2c_Chronic Myeloid 
covariate	coef	coef lower 95%	coef upper 95%	p-value
DNMT3A	1.42566	0.256126	2.59519	0.016885
BRCC3	-0.02409	-15.6463	15.5982	0.997589
SRSF2	4.01523	2.87028	5.16019	6.27e-12
PHIP	-0.01715	-18.4228	18.3885	0.998543
JAK2	1.20851	-2.55369	4.9707	0.528964
SF3B1	-0.07668	-8.99738	8.84401	0.986558
GNAS	-0.03592	-12.4013	12.3295	0.995457
TET2	1.20312	0.21399	2.19225	0.017126
ASXL1	2.54946	1.45339	3.64553	5.14e-06
PPM1D	-0.05847	-9.99268	9.87575	0.990796
MTA2	-0.05732	-6.48567	6.37103	0.986056
CHEK2	-0.0226	-10.8259	10.7807	0.996729
YLPM1	-0.02625	-14.9401	14.8876	0.997248
MYD88	-0.03229	-10.1253	10.0608	0.994997
SPRED2	-0.06407	-6.94707	6.81894	0.985445
ZBTB33	-0.07507	-8.27753	8.12738	0.985687
ZNF318	-0.02803	-14.4787	14.4226	0.996966
IGLL5	1.31045	-2.76761	5.38851	0.528815
NF1	-0.02431	-14.2641	14.2155	0.99733
SETD2	-0.01555	-19.3029	19.2718	0.99874

## Sheet: ExtFig2c_Myeloid Leukemias
covariate	coef	coef lower 95%	coef upper 95%	p-value
DNMT3A	1.94351	1.48572	2.4013	8.73e-17
BRCC3	-0.12278	-7.94288	7.69733	0.975452
SRSF2	4.53805	3.94325	5.13285	1.47e-50
PHIP	1.71727	-2.57623	6.01077	0.433083
JAK2	3.27793	2.45597	4.09988	5.44e-15
SF3B1	0.962432	-1.36388	3.28875	0.417442
GNAS	-0.16356	-7.35148	7.02437	0.964428
TET2	1.59494	1.11601	2.07387	6.7e-11
ASXL1	1.45391	0.55596	2.35186	0.001506
PPM1D	-0.29205	-5.73061	5.14651	0.916177
MTA2	1.87528	0.182085	3.56847	0.029951
CHEK2	1.38645	-1.79198	4.56488	0.39258
YLPM1	1.62752	-1.67801	4.93305	0.334539
MYD88	-0.14053	-5.30784	5.02679	0.957492
SPRED2	0.892698	-2.10898	3.89437	0.559965
ZBTB33	0.834339	-1.50165	3.17033	0.483906
ZNF318	-0.14168	-7.54361	7.26024	0.970073
IGLL5	1.47236	-0.4267	3.37142	0.128616
NF1	-0.11838	-8.31683	8.08006	0.977422
SETD2	-0.06614	-9.80182	9.66953	0.989376

[truncated: 2 more sheets: ExtFig2c_Myelodysplastic, ExtFig2c_Myeloproliferative]
