# Supplementary material for: Analysis of somatic mutations in whole blood from 200,618 individuals identifies pervasive positive selection and novel drivers of clonal hematopoiesis
Source: Nat Genet. 2024 May 14;56(6):1147–55. doi: 10.1038/s41588-024-01755-1 (PMC11176083; doi:10.1038/s41588-024-01755-1)
Supplement: Supplementary file 8 — These are the source data files for plots in Extended Data Fig. 3. [file 41588_2024_1755_MOESM8_ESM.xlsx]

## Sheet: COPD-Novel FI-CH
VAF threshold	Case incidence
0.01	0.0162003
0.03	0.0182034
0.05	0.0227865
0.07	0.0261307
0.09	0.0262774
0.11	0.0195695
0.13	0.0188679
0.15	0.0139276

## Sheet: Death-Novel FI-CH
VAF threshold	Case incidence
0.01	0.0586647
0.03	0.0652948
0.05	0.0709635
0.07	0.0884422
0.09	0.0890511
0.11	0.0841487
0.13	0.0778302
0.15	0.0752089

## Sheet: Heme mal-Novel FI-CH
VAF threshold	Case incidence
0.01	0.0346097
0.03	0.0439256
0.05	0.0566406
0.07	0.0713568
0.09	0.0890511
0.11	0.107632
0.13	0.106132
0.15	0.10585

## Sheet: MI Stroke-Novel FI-CH
VAF threshold	Case incidence
0.01	0.0238095
0.03	0.0257222
0.05	0.0279948
0.07	0.0341709
0.09	0.0394161
0.11	0.037182
0.13	0.0377358
0.15	0.0362117

## Sheet: Non-heme.-Novel FI-CH
VAF threshold	Case incidence
0.01	0.129848
0.03	0.123071
0.05	0.130208
0.07	0.142714
0.09	0.134307
0.11	0.135029
0.13	0.122642
0.15	0.122563

## Sheet: COPD-Canonical FI-CH
VAF threshold	Case incidence
0.01	0.0147536
0.03	0.0174685
0.05	0.0219304
0.07	0.0244608
0.09	0.0270108
0.11	0.0282727
0.13	0.0298873
0.15	0.0318584

## Sheet: Death-Canonical FI-CH
VAF threshold	Case incidence
0.01	0.0554363
0.03	0.0607626
0.05	0.0763503
0.07	0.0922837
0.09	0.103842
0.11	0.109605
0.13	0.1122
0.15	0.114454

## Sheet: Heme mal.-Canonical FI-CH
VAF threshold	Case incidence
0.01	0.0211671
0.03	0.0292496
0.05	0.0496819
0.07	0.0682677
0.09	0.0834334
0.11	0.0960496
0.13	0.1073
0.15	0.115044

## Sheet: MI-Stroke-Canonical FI-CH
VAF threshold	Case incidence
0.01	0.0272777
0.03	0.0322674
0.05	0.0389874
0.07	0.0424728
0.09	0.0468187
0.11	0.0503486
0.13	0.0489956
0.15	0.0466077

## Sheet: Non-heme mal.-Canonical FI-CH
VAF threshold	Case incidence
0.01	0.128489
0.03	0.135454
0.05	0.153513
0.07	0.166333
0.09	0.17437
0.11	0.172347
0.13	0.170505
0.15	0.175221

[truncated: 44 more sheets: COPD-Canon. Non-FI CH, Death-Canon. Non-FI CH, Heme mal.-Canon. Non-FI CH, MI-Stroke-Canon. Non-FI CH, Non-heme mal.-Canon. Non-FI CH, ALL-Novel FI-CH, CML-Novel FI-CH, CLM-Novel FI-CH, MM-Novel FI-CH, MDS-Novel FI-CH, AML-Novel FI-CH, MPN-Novel FI-CH, ALL-Canonical FI-CH, CML-Canonical FI-CH, CLM-Canonical FI-CH, MM-Canonical FI-CH, MDS-Canonical FI-CH, AML-Canonical FI-CH, MPN-Canonical FI-CH, ALL-Canon. Non-FI CH …]
